# Supplementary material for: Crystal structures and Hirshfeld surface analyses of di­phenyl­methyl 2-(3,5-di­meth­oxy­phen­yl)acetate and di­phenyl­methyl 2-(3,4,5-tri­meth­oxy­phen­yl)acetate
Source: Acta Crystallogr E Crystallogr Commun. 2025 Jun 12;81(Pt 7):618–22. doi: 10.1107/S2056989025004943 (PMC12230619; doi:10.1107/S2056989025004943)
Supplement: Supplementary file 1 [file e-81-00618-sup1.cif]

##############################################################################
#                                                                            #
# This CIF contains the data in a paper accepted for publication in          #
# Acta Crystallographica Section E. It conforms to the requirements of       #
# Notes for Authors for Acta Crystallographica Section E, and has been       #
# peer reviewed under the auspices of the IUCr Commission on Journals.       #
#                                                                            #
# Full details of the Crystallographic Information File format               #
# are given in the paper "The Crystallographic Information File (CIF):       #
# a New Standard Archive File for Crystallography" by S. R. Hall, F. H.      #
# Allen and I. D. Brown [Acta Cryst. (1991), A47, 655-685].                  #
#                                                                            #
# The current version of the core CIF dictionary is obtainable from          #
# ftp://ftp.iucr.org/pub/cif_core.dic.                                       #
#                                                                            #
# Software is freely available for graphical display of the structure(s)     #
# in this CIF. For information consult the CIF software page                 #
# http://www.iucr.org/resources/cif/software.                                #
#                                                                            #
# This file may be used for bona fide research purposes within the           #
# scientific community so long as proper attribution is given to the journal # 
# article from which it was obtained.                                        #
#                                                                            #
##############################################################################
data_I
_audit_creation_method     'SHELXL-2019/3'
_chemical_name_systematic
;
Diphenylmethyl 2-(3,5-dimethoxyphenyl)acetate
;
_chemical_name_common     ?
_chemical_formula_moiety     'C23 H22 O4'
_chemical_formula_sum     'C23 H22 O4'
_chemical_formula_iupac     'C23 H22 O4'
_chemical_formula_weight     362.40
_chemical_melting_point     ?
_space_group_crystal_system     triclinic
_space_group_name_H-M_alt     'P -1'
_space_group_name_Hall     '-P 1'
loop_
    _space_group_symop_operation_xyz
    'x, y, z'
    '-x, -y, -z'
_cell_length_a     8.5327(12)
_cell_length_b     11.0216(15)
_cell_length_c     11.4369(16)
_cell_angle_alpha     111.817(4)
_cell_angle_beta     96.977(4)
_cell_angle_gamma     99.925(4)
_cell_volume     963.1(2)
_cell_formula_units_Z     2
_cell_measurement_reflns_used     6939
_cell_measurement_theta_min     2.47
_cell_measurement_theta_max     24.70
_cell_measurement_temperature     300(2)
_exptl_crystal_description     'block'
_exptl_crystal_colour     'colourless'
_exptl_crystal_size_max     0.191
_exptl_crystal_size_mid     0.176
_exptl_crystal_size_min     0.165
_exptl_crystal_density_diffrn     1.250
_exptl_crystal_density_meas     ?
_exptl_crystal_density_method     ?
_exptl_crystal_F_000     384
_exptl_absorpt_coefficient_mu     0.085
_exptl_absorpt_correction_type     multi-scan
_exptl_absorpt_process_details
;
(SADABS; Krause <i>et al.</i>,  2015)
;
_exptl_absorpt_correction_T_min     0.6743
_exptl_absorpt_correction_T_max     0.7457
_diffrn_ambient_temperature     300(2)
_diffrn_source     'i-mu-s microfocus source'
_diffrn_radiation_type     MoK\a
_diffrn_radiation_wavelength     0.71073
_diffrn_measurement_device_type     'Bruker APEXII CCD'
_diffrn_measurement_method     '\f and \w scans'
_diffrn_detector_area_resol_mean     ?
_diffrn_reflns_number     24070
_diffrn_reflns_av_R_equivalents     0.0469
_diffrn_reflns_av_unetI/netI     0.0428
_diffrn_reflns_theta_min     1.959
_diffrn_reflns_theta_max     28.329
_diffrn_reflns_theta_full     25.242
_diffrn_measured_fraction_theta_max     0.997
_diffrn_measured_fraction_theta_full     0.998
_diffrn_reflns_limit_h_min     -11
_diffrn_reflns_limit_h_max     11
_diffrn_reflns_limit_k_min     -14
_diffrn_reflns_limit_k_max     14
_diffrn_reflns_limit_l_min     -15
_diffrn_reflns_limit_l_max     15
_refine_special_details     ?
_reflns_number_total     4782
_reflns_number_gt     2717
_reflns_threshold_expression     'I > 2\s(I)'
_refine_ls_structure_factor_coef     Fsqd
_refine_ls_matrix_type     full
_refine_ls_R_factor_all     0.1176
_refine_ls_R_factor_gt     0.0646
_refine_ls_wR_factor_gt     0.1633
_refine_ls_wR_factor_ref     0.2024
_refine_ls_goodness_of_fit_ref     1.038
_refine_ls_restrained_S_all     1.038
_refine_ls_number_reflns     4782
_refine_ls_number_parameters     245
_refine_ls_number_restraints     0
_refine_ls_hydrogen_treatment     constr
_refine_ls_weighting_scheme     calc
_refine_ls_weighting_details
              'w=1/[\s^2^(Fo^2^)+(0.0762P)^2^+0.4138P] where P=(Fo^2^+2Fc^2^)/3'
_atom_sites_solution_hydrogens     geom
_atom_sites_solution_primary     ?
_atom_sites_solution_secondary     ?
_refine_ls_shift/su_max     0.000
_refine_ls_shift/su_mean     0.000
_refine_diff_density_max     0.682
_refine_diff_density_min     -0.452
_refine_ls_extinction_method
;
SHELXL (Sheldrick, 2015b)
;
_refine_ls_extinction_coef     0.060(11)
_refine_ls_extinction_expression
                                  'Fc^*^=kFc[1+0.001xFc^2^\l^3^/sin(2\q)]^-1/4^'
loop_
    _atom_type_symbol
    _atom_type_description
    _atom_type_scat_dispersion_real
    _atom_type_scat_dispersion_imag
    _atom_type_scat_source
    'C' 'C' 0.0033 0.0016
                         'International Tables Vol C Tables 4.2.6.8 and 6.1.1.4'
    'H' 'H' 0.0000 0.0000
                         'International Tables Vol C Tables 4.2.6.8 and 6.1.1.4'
    'O' 'O' 0.0106 0.0060
                         'International Tables Vol C Tables 4.2.6.8 and 6.1.1.4'
_computing_data_collection
;
APEX3 (Bruker, 2017)
;
_computing_cell_refinement
;
SAINT (Bruker, 2017)
;
_computing_data_reduction
;
SAINT (Bruker, 2017)
;
_computing_structure_solution
;
<i>SHELXT</i> (Sheldrick, 2015a)
;
_computing_structure_refinement
;
SHELXL (Sheldrick, 2015b)
;
_computing_molecular_graphics
;
ORTEP-3 for Windows (Farrugia, 2012), PLATON (Spek, 2020)
;
_computing_publication_material
;
SHELXL (Sheldrick, 2015b), PLATON (Spek, 2020)
;
loop_
    _atom_site_type_symbol
    _atom_site_label
    _atom_site_fract_x
    _atom_site_fract_y
    _atom_site_fract_z
    _atom_site_U_iso_or_equiv
    _atom_site_adp_type
    _atom_site_calc_flag
    _atom_site_occupancy
    _atom_site_disorder_assembly
    _atom_site_disorder_group
    O O1 0.06071(19) 0.86788(15) 0.68377(15) 0.0598(5) Uani d 1 . .
    O O2 -0.1148(3) 0.8780(2) 0.5309(2) 0.0948(8) Uani d 1 . .
    O O3 -0.3040(3) 0.37482(19) 0.13567(18) 0.0835(6) Uani d 1 . .
    O O4 -0.7070(2) 0.5897(2) 0.31738(19) 0.0879(7) Uani d 1 . .
    C C1 -0.2464(3) 0.5223(2) 0.3518(2) 0.0593(6) Uani d 1 . .
    H H1 -0.143764 0.504369 0.357291 0.071 Uiso calc 1 . .
    C C2 -0.3584(3) 0.4594(2) 0.2359(2) 0.0606(6) Uani d 1 . .
    C C3 -0.5109(3) 0.4842(2) 0.2268(2) 0.0630(7) Uani d 1 . .
    H H3 -0.585815 0.442242 0.149246 0.076 Uiso calc 1 . .
    C C4 -0.5514(3) 0.5729(2) 0.3353(2) 0.0616(6) Uani d 1 . .
    C C5 -0.4413(3) 0.6365(2) 0.4506(2) 0.0592(6) Uani d 1 . .
    H H5 -0.469808 0.695759 0.522359 0.071 Uiso calc 1 . .
    C C6 -0.2869(3) 0.6112(2) 0.4585(2) 0.0536(6) Uani d 1 . .
    C C7 -0.1637(3) 0.6853(2) 0.5823(2) 0.0599(6) Uani d 1 . .
    H H7A -0.218876 0.699926 0.654003 0.072 Uiso calc 1 . .
    H H7B -0.088345 0.630395 0.588522 0.072 Uiso calc 1 . .
    C C8 -0.0708(3) 0.8180(2) 0.59202(19) 0.0504(5) Uani d 1 . .
    C C9 0.1649(3) 0.9959(2) 0.7017(2) 0.0504(5) Uani d 1 . .
    H H9 0.143304 1.010726 0.622524 0.060 Uiso calc 1 . .
    C C10 0.3389(3) 0.9848(2) 0.72620(19) 0.0503(5) Uani d 1 . .
    C C11 0.3878(3) 0.9112(3) 0.7918(3) 0.0698(7) Uani d 1 . .
    H H11 0.311265 0.862025 0.818700 0.084 Uiso calc 1 . .
    C C12 0.5495(4) 0.9096(3) 0.8181(3) 0.0836(9) Uani d 1 . .
    H H12 0.581182 0.860409 0.863666 0.100 Uiso calc 1 . .
    C C13 0.6628(4) 0.9794(3) 0.7781(3) 0.0797(8) Uani d 1 . .
    H H13 0.771632 0.978449 0.796676 0.096 Uiso calc 1 . .
    C C14 0.6161(4) 1.0504(3) 0.7110(3) 0.0831(9) Uani d 1 . .
    H H14 0.693159 1.097307 0.682559 0.100 Uiso calc 1 . .
    C C15 0.4544(3) 1.0536(3) 0.6845(3) 0.0683(7) Uani d 1 . .
    H H15 0.423666 1.102371 0.638211 0.082 Uiso calc 1 . .
    C C16 0.1289(2) 1.1093(2) 0.8108(2) 0.0495(5) Uani d 1 . .
    C C17 0.1159(3) 1.1014(3) 0.9267(2) 0.0660(7) Uani d 1 . .
    H H17 0.129286 1.024538 0.938563 0.079 Uiso calc 1 . .
    C C18 0.0833(4) 1.2066(3) 1.0257(3) 0.0804(8) Uani d 1 . .
    H H18 0.072381 1.199310 1.102884 0.096 Uiso calc 1 . .
    C C19 0.0673(4) 1.3205(3) 1.0099(3) 0.0890(9) Uani d 1 . .
    H H19 0.044447 1.391048 1.075939 0.107 Uiso calc 1 . .
    C C20 0.0848(5) 1.3307(3) 0.8974(4) 0.1044(11) Uani d 1 . .
    H H20 0.076628 1.409502 0.887418 0.125 Uiso calc 1 . .
    C C21 0.1145(4) 1.2251(3) 0.7976(3) 0.0816(8) Uani d 1 . .
    H H21 0.124898 1.233051 0.720604 0.098 Uiso calc 1 . .
    C C22 -0.4026(5) 0.3230(4) 0.0098(3) 0.1043(11) Uani d 1 . .
    H H22A -0.350462 0.265698 -0.050669 0.156 Uiso calc 1 . .
    H H22B -0.506572 0.272258 0.008731 0.156 Uiso calc 1 . .
    H H22C -0.417052 0.396179 -0.013418 0.156 Uiso calc 1 . .
    C C23 -0.7547(4) 0.6812(3) 0.4234(3) 0.0870(9) Uani d 1 . .
    H H23A -0.865185 0.683867 0.398647 0.130 Uiso calc 1 . .
    H H23B -0.745738 0.652439 0.493080 0.130 Uiso calc 1 . .
    H H23C -0.685371 0.769232 0.450510 0.130 Uiso calc 1 . .
loop_
    _atom_site_aniso_label
    _atom_site_aniso_U_11
    _atom_site_aniso_U_22
    _atom_site_aniso_U_33
    _atom_site_aniso_U_12
    _atom_site_aniso_U_13
    _atom_site_aniso_U_23
    O1 0.0603(10) 0.0519(9) 0.0560(9) -0.0077(7) -0.0144(7) 0.0265(7)
    O2 0.0892(14) 0.0892(14) 0.0945(14) -0.0230(11) -0.0352(11) 0.0600(12)
    O3 0.0963(15) 0.0707(12) 0.0643(12) 0.0199(11) 0.0146(10) 0.0064(10)
    O4 0.0588(11) 0.0948(15) 0.0795(13) 0.0157(10) -0.0064(9) 0.0086(11)
    C1 0.0568(14) 0.0500(13) 0.0629(15) 0.0052(11) 0.0025(11) 0.0198(11)
    C2 0.0688(16) 0.0474(13) 0.0523(13) 0.0033(11) 0.0076(11) 0.0113(11)
    C3 0.0616(15) 0.0540(14) 0.0518(13) -0.0018(11) -0.0054(11) 0.0094(11)
    C4 0.0525(13) 0.0567(14) 0.0604(14) 0.0013(11) -0.0010(11) 0.0156(12)
    C5 0.0613(14) 0.0504(13) 0.0503(13) 0.0010(11) 0.0037(11) 0.0106(10)
    C6 0.0553(13) 0.0443(12) 0.0510(12) -0.0028(10) -0.0016(10) 0.0178(10)
    C7 0.0621(14) 0.0548(14) 0.0528(13) -0.0013(11) -0.0053(11) 0.0222(11)
    C8 0.0526(12) 0.0509(12) 0.0396(11) 0.0018(10) -0.0014(9) 0.0171(9)
    C9 0.0516(12) 0.0467(12) 0.0463(11) -0.0011(9) -0.0035(9) 0.0211(10)
    C10 0.0530(12) 0.0456(12) 0.0405(11) 0.0050(10) 0.0025(9) 0.0092(9)
    C11 0.0599(15) 0.0807(18) 0.0779(17) 0.0186(13) 0.0100(13) 0.0422(15)
    C12 0.0680(18) 0.100(2) 0.091(2) 0.0334(17) 0.0089(16) 0.0436(18)
    C13 0.0581(16) 0.087(2) 0.0780(19) 0.0231(15) 0.0132(14) 0.0135(16)
    C14 0.0626(17) 0.090(2) 0.092(2) 0.0100(15) 0.0275(15) 0.0309(18)
    C15 0.0651(16) 0.0708(17) 0.0677(16) 0.0103(13) 0.0143(13) 0.0286(13)
    C16 0.0382(10) 0.0517(12) 0.0535(12) 0.0034(9) -0.0027(9) 0.0223(10)
    C17 0.0748(17) 0.0646(16) 0.0555(14) 0.0150(13) 0.0068(12) 0.0235(12)
    C18 0.0821(19) 0.089(2) 0.0578(16) 0.0175(16) 0.0107(14) 0.0180(15)
    C19 0.082(2) 0.076(2) 0.090(2) 0.0287(16) 0.0146(17) 0.0090(17)
    C20 0.140(3) 0.076(2) 0.115(3) 0.052(2) 0.036(2) 0.042(2)
    C21 0.106(2) 0.0687(18) 0.0843(19) 0.0332(16) 0.0236(17) 0.0395(16)
    C22 0.130(3) 0.094(2) 0.0564(17) 0.018(2) 0.0113(18) 0.0010(16)
    C23 0.0724(18) 0.089(2) 0.096(2) 0.0257(16) 0.0198(16) 0.0289(18)
_geom_special_details
;
 All esds (except the esd in the dihedral angle between two l.s. planes)
 are estimated using the full covariance matrix.  The cell esds are taken
 into account individually in the estimation of esds in distances, angles
 and torsion angles; correlations between esds in cell parameters are only
 used when they are defined by crystal symmetry.  An approximate (isotropic)
 treatment of cell esds is used for estimating esds involving l.s. planes.
;
loop_
    _geom_bond_atom_site_label_1
    _geom_bond_atom_site_label_2
    _geom_bond_site_symmetry_2
    _geom_bond_distance
    _geom_bond_publ_flag
    O1 C8 . 1.317(2) ?
    O1 C9 . 1.460(3) ?
    O2 C8 . 1.197(3) ?
    O3 C2 . 1.372(3) ?
    O3 C22 . 1.427(4) ?
    O4 C4 . 1.374(3) ?
    O4 C23 . 1.416(3) ?
    C1 C6 . 1.378(3) ?
    C1 C2 . 1.390(3) ?
    C1 H1 . 0.9300 ?
    C2 C3 . 1.374(3) ?
    C3 C4 . 1.391(3) ?
    C3 H3 . 0.9300 ?
    C4 C5 . 1.377(3) ?
    C5 C6 . 1.392(3) ?
    C5 H5 . 0.9300 ?
    C6 C7 . 1.504(3) ?
    C7 C8 . 1.496(3) ?
    C7 H7A . 0.9700 ?
    C7 H7B . 0.9700 ?
    C9 C16 . 1.510(3) ?
    C9 C10 . 1.511(3) ?
    C9 H9 . 0.9800 ?
    C10 C11 . 1.375(3) ?
    C10 C15 . 1.378(3) ?
    C11 C12 . 1.381(4) ?
    C11 H11 . 0.9300 ?
    C12 C13 . 1.359(4) ?
    C12 H12 . 0.9300 ?
    C13 C14 . 1.357(4) ?
    C13 H13 . 0.9300 ?
    C14 C15 . 1.385(4) ?
    C14 H14 . 0.9300 ?
    C15 H15 . 0.9300 ?
    C16 C21 . 1.364(3) ?
    C16 C17 . 1.376(3) ?
    C17 C18 . 1.384(4) ?
    C17 H17 . 0.9300 ?
    C18 C19 . 1.360(4) ?
    C18 H18 . 0.9300 ?
    C19 C20 . 1.356(5) ?
    C19 H19 . 0.9300 ?
    C20 C21 . 1.381(4) ?
    C20 H20 . 0.9300 ?
    C21 H21 . 0.9300 ?
    C22 H22A . 0.9600 ?
    C22 H22B . 0.9600 ?
    C22 H22C . 0.9600 ?
    C23 H23A . 0.9600 ?
    C23 H23B . 0.9600 ?
    C23 H23C . 0.9600 ?
loop_
    _geom_angle_atom_site_label_1
    _geom_angle_atom_site_label_2
    _geom_angle_atom_site_label_3
    _geom_angle_site_symmetry_1
    _geom_angle_site_symmetry_3
    _geom_angle
    _geom_angle_publ_flag
    C8 O1 C9 . . 117.82(16) ?
    C2 O3 C22 . . 118.2(2) ?
    C4 O4 C23 . . 117.6(2) ?
    C6 C1 C2 . . 120.2(2) ?
    C6 C1 H1 . . 119.9 ?
    C2 C1 H1 . . 119.9 ?
    O3 C2 C3 . . 124.4(2) ?
    O3 C2 C1 . . 115.1(2) ?
    C3 C2 C1 . . 120.5(2) ?
    C2 C3 C4 . . 119.0(2) ?
    C2 C3 H3 . . 120.5 ?
    C4 C3 H3 . . 120.5 ?
    O4 C4 C5 . . 124.0(2) ?
    O4 C4 C3 . . 114.8(2) ?
    C5 C4 C3 . . 121.2(2) ?
    C4 C5 C6 . . 119.3(2) ?
    C4 C5 H5 . . 120.3 ?
    C6 C5 H5 . . 120.3 ?
    C1 C6 C5 . . 119.9(2) ?
    C1 C6 C7 . . 120.6(2) ?
    C5 C6 C7 . . 119.5(2) ?
    C8 C7 C6 . . 112.35(18) ?
    C8 C7 H7A . . 109.1 ?
    C6 C7 H7A . . 109.1 ?
    C8 C7 H7B . . 109.1 ?
    C6 C7 H7B . . 109.1 ?
    H7A C7 H7B . . 107.9 ?
    O2 C8 O1 . . 122.9(2) ?
    O2 C8 C7 . . 124.7(2) ?
    O1 C8 C7 . . 112.15(18) ?
    O1 C9 C16 . . 109.94(18) ?
    O1 C9 C10 . . 107.36(16) ?
    C16 C9 C10 . . 112.50(17) ?
    O1 C9 H9 . . 109.0 ?
    C16 C9 H9 . . 109.0 ?
    C10 C9 H9 . . 109.0 ?
    C11 C10 C15 . . 118.3(2) ?
    C11 C10 C9 . . 122.4(2) ?
    C15 C10 C9 . . 119.2(2) ?
    C10 C11 C12 . . 120.5(3) ?
    C10 C11 H11 . . 119.7 ?
    C12 C11 H11 . . 119.7 ?
    C13 C12 C11 . . 120.6(3) ?
    C13 C12 H12 . . 119.7 ?
    C11 C12 H12 . . 119.7 ?
    C14 C13 C12 . . 119.6(3) ?
    C14 C13 H13 . . 120.2 ?
    C12 C13 H13 . . 120.2 ?
    C13 C14 C15 . . 120.5(3) ?
    C13 C14 H14 . . 119.8 ?
    C15 C14 H14 . . 119.8 ?
    C10 C15 C14 . . 120.4(3) ?
    C10 C15 H15 . . 119.8 ?
    C14 C15 H15 . . 119.8 ?
    C21 C16 C17 . . 118.3(2) ?
    C21 C16 C9 . . 120.0(2) ?
    C17 C16 C9 . . 121.6(2) ?
    C16 C17 C18 . . 120.8(3) ?
    C16 C17 H17 . . 119.6 ?
    C18 C17 H17 . . 119.6 ?
    C19 C18 C17 . . 119.9(3) ?
    C19 C18 H18 . . 120.0 ?
    C17 C18 H18 . . 120.0 ?
    C20 C19 C18 . . 119.7(3) ?
    C20 C19 H19 . . 120.2 ?
    C18 C19 H19 . . 120.2 ?
    C19 C20 C21 . . 120.6(3) ?
    C19 C20 H20 . . 119.7 ?
    C21 C20 H20 . . 119.7 ?
    C16 C21 C20 . . 120.7(3) ?
    C16 C21 H21 . . 119.7 ?
    C20 C21 H21 . . 119.7 ?
    O3 C22 H22A . . 109.5 ?
    O3 C22 H22B . . 109.5 ?
    H22A C22 H22B . . 109.5 ?
    O3 C22 H22C . . 109.5 ?
    H22A C22 H22C . . 109.5 ?
    H22B C22 H22C . . 109.5 ?
    O4 C23 H23A . . 109.5 ?
    O4 C23 H23B . . 109.5 ?
    H23A C23 H23B . . 109.5 ?
    O4 C23 H23C . . 109.5 ?
    H23A C23 H23C . . 109.5 ?
    H23B C23 H23C . . 109.5 ?
loop_
    _geom_torsion_atom_site_label_1
    _geom_torsion_atom_site_label_2
    _geom_torsion_atom_site_label_3
    _geom_torsion_atom_site_label_4
    _geom_torsion_site_symmetry_1
    _geom_torsion_site_symmetry_2
    _geom_torsion_site_symmetry_3
    _geom_torsion_site_symmetry_4
    _geom_torsion
    _geom_torsion_publ_flag
    C22 O3 C2 C3 . . . . 8.9(4) ?
    C22 O3 C2 C1 . . . . -170.5(2) ?
    C6 C1 C2 O3 . . . . 178.9(2) ?
    C6 C1 C2 C3 . . . . -0.6(4) ?
    O3 C2 C3 C4 . . . . -179.6(2) ?
    C1 C2 C3 C4 . . . . -0.1(4) ?
    C23 O4 C4 C5 . . . . 1.8(4) ?
    C23 O4 C4 C3 . . . . -178.6(2) ?
    C2 C3 C4 O4 . . . . -179.1(2) ?
    C2 C3 C4 C5 . . . . 0.5(4) ?
    O4 C4 C5 C6 . . . . 179.4(2) ?
    C3 C4 C5 C6 . . . . -0.2(4) ?
    C2 C1 C6 C5 . . . . 0.9(3) ?
    C2 C1 C6 C7 . . . . -176.7(2) ?
    C4 C5 C6 C1 . . . . -0.5(3) ?
    C4 C5 C6 C7 . . . . 177.1(2) ?
    C1 C6 C7 C8 . . . . 91.1(3) ?
    C5 C6 C7 C8 . . . . -86.6(3) ?
    C9 O1 C8 O2 . . . . -6.4(3) ?
    C9 O1 C8 C7 . . . . 178.60(19) ?
    C6 C7 C8 O2 . . . . 20.2(4) ?
    C6 C7 C8 O1 . . . . -164.9(2) ?
    C8 O1 C9 C16 . . . . 98.7(2) ?
    C8 O1 C9 C10 . . . . -138.7(2) ?
    O1 C9 C10 C11 . . . . -33.9(3) ?
    C16 C9 C10 C11 . . . . 87.2(3) ?
    O1 C9 C10 C15 . . . . 147.8(2) ?
    C16 C9 C10 C15 . . . . -91.1(2) ?
    C15 C10 C11 C12 . . . . 1.8(4) ?
    C9 C10 C11 C12 . . . . -176.5(2) ?
    C10 C11 C12 C13 . . . . -0.9(5) ?
    C11 C12 C13 C14 . . . . -0.4(5) ?
    C12 C13 C14 C15 . . . . 0.8(5) ?
    C11 C10 C15 C14 . . . . -1.4(4) ?
    C9 C10 C15 C14 . . . . 176.9(2) ?
    C13 C14 C15 C10 . . . . 0.1(4) ?
    O1 C9 C16 C21 . . . . -135.5(2) ?
    C10 C9 C16 C21 . . . . 104.9(3) ?
    O1 C9 C16 C17 . . . . 47.0(3) ?
    C10 C9 C16 C17 . . . . -72.6(3) ?
    C21 C16 C17 C18 . . . . 2.3(4) ?
    C9 C16 C17 C18 . . . . 179.8(2) ?
    C16 C17 C18 C19 . . . . -1.5(4) ?
    C17 C18 C19 C20 . . . . -0.6(5) ?
    C18 C19 C20 C21 . . . . 1.7(6) ?
    C17 C16 C21 C20 . . . . -1.2(4) ?
    C9 C16 C21 C20 . . . . -178.7(3) ?
    C19 C20 C21 C16 . . . . -0.8(6) ?
loop_
    _geom_hbond_atom_site_label_D
    _geom_hbond_atom_site_label_H
    _geom_hbond_atom_site_label_A
    _geom_hbond_site_symmetry_A
    _geom_hbond_distance_DH
    _geom_hbond_distance_HA
    _geom_hbond_distance_DA
    _geom_hbond_angle_DHA
    _geom_hbond_publ_flag
    C9 H9 O2 . 0.98 2.30 2.667(3) 101 yes
    C9 H9 O2 2_576 0.98 2.50 3.444(3) 162 yes
_shelx_space_group_comment
;
The symmetry employed for this shelxl refinement is uniquely defined
by the following loop, which should always be used as a source of
symmetry information in preference to the above space-group names.
They are only intended as comments.
;
_shelx_estimated_absorpt_T_min     0.984
_shelx_estimated_absorpt_T_max     0.986
_shelx_hkl_file
;
  -1   0   0   12.58    0.51
  -1   0   0   11.82    0.48
  -1   0   0   12.48    0.46
  -1   0   0   11.56    0.51
  -1   0   0   12.06    0.60
   1   0   0   12.67    0.62
   1   0   0   12.67    0.51
   1   0   0   11.68    0.48
   1   0   0   12.19    0.52
  -2   0   0   39.11    1.41
  -2   0   0   41.09    1.69
  -2   0   0   40.40    1.47
  -2   0   0   40.91    1.37
  -2   0   0   39.12    1.49
   2   0   0   40.39    1.46
   2   0   0   45.11    1.54
   2   0   0   43.44    1.75
   2   0   0   40.35    1.34
   2   0   0   42.98    1.43
  -3   0   0    1.72    0.30
  -3   0   0    1.35    0.31
  -3   0   0    1.05    0.28
  -3   0   0    1.35    0.34
  -3   0   0    1.52    0.40
   3   0   0    1.01    0.23
   3   0   0    0.80    0.23
   3   0   0    0.84    0.23
   3   0   0    0.90    0.28
   3   0   0    0.74    0.31
  -4   0   0  194.63    5.66
  -4   0   0  186.64    6.22
  -4   0   0  188.27    5.79
  -4   0   0  186.37    5.51
  -4   0   0  189.94    5.52
  -4   0   0  198.39    5.77
   4   0   0  186.41    5.56
   4   0   0  185.97    5.76
   4   0   0  186.68    5.67
   4   0   0  186.13    5.39
  -5   0   0  181.28    6.02
  -5   0   0  188.09    5.72
  -5   0   0  189.77    6.04
  -5   0   0  195.17    5.93
  -5   0   0  196.52    5.76
  -5   0   0  181.91    6.54
   5   0   0  195.69    5.82
   5   0   0  190.35    5.59
   5   0   0  192.85    5.96
   5   0   0  193.61    6.79
  -6   0   0   16.89    1.55
  -6   0   0   16.28    1.13
  -6   0   0   14.47    1.24
  -6   0   0   15.78    1.07
  -6   0   0   16.76    1.25
  -6   0   0   13.99    1.23
   6   0   0   16.69    1.69
   6   0   0   15.82    1.21
   6   0   0   13.94    1.08
   6   0   0   15.08    1.00
  -7   0   0    1.44    0.49
  -7   0   0    1.01    0.51
  -7   0   0    0.92    0.38
  -7   0   0    0.94    0.49
  -7   0   0    1.25    0.53
   7   0   0    0.38    0.51
   7   0   0    0.88    0.51
   7   0   0    0.27    0.35
  -8   0   0    0.31    0.37
  -8   0   0    0.39    0.56
  -8   0   0    0.56    0.39
   8   0   0    0.48    0.78
  -9   0   0    0.42    0.50
  -9   0   0   -0.35    0.28
  -9   0   0   -0.13    0.54
   9   0   0   -0.11    0.76
 -10   0   0    4.60    1.06
 -10   0   0    3.27    1.15
  10   0   0    0.93    1.05
  11  -1   0   -1.01    0.67
 -11   1   0   -0.94    0.54
 -11   1   0    0.28    0.78
  10  -1   0   -0.75    0.83
 -10   1   0    0.52    0.62
 -10   1   0    0.66    0.66
   9  -1   0    2.17    0.97
  -9   1   0    1.39    0.56
  -9   1   0    1.77    0.66
   8  -1   0    1.53    1.04
  -8   1   0   -0.20    0.61
  -8   1   0    0.41    0.52
  -8   1   0    0.50    0.47
  -8   1   0   -0.14    0.33
   7  -1   0    4.75    1.21
   7  -1   0    5.51    0.87
   7  -1   0    5.10    0.85
  -7   1   0    5.16    0.82
  -7   1   0    8.86    1.19
  -7   1   0    3.12    0.84
  -7   1   0    4.31    0.62
  -7   1   0    5.18    0.99
  -7   1   0    5.55    0.96
   6  -1   0   11.51    0.74
   6  -1   0   11.92    1.70
   6  -1   0   12.23    1.01
   6  -1   0   11.12    1.00
  -6   1   0   12.95    1.20
  -6   1   0   13.51    1.43
  -6   1   0   11.47    0.96
  -6   1   0   13.97    1.15
  -6   1   0   11.60    0.82
  -6   1   0   10.65    1.02
   5  -1   0   16.79    1.11
   5  -1   0   16.00    0.82
   5  -1   0   16.72    1.51
   5  -1   0   17.52    1.11
  -5   1   0   19.35    1.14
  -5   1   0   14.62    1.39
  -5   1   0   16.19    1.12
  -5   1   0   17.35    0.93
  -5   1   0   16.35    1.14
  -5   1   0   15.08    1.18
   4  -1   0  482.37   12.42
   4  -1   0  484.66   12.89
   4  -1   0  459.33   12.86
   4  -1   0  482.62   13.78
  -4   1   0  477.17   12.53
  -4   1   0  474.07   13.65
  -4   1   0  472.22   13.15
  -4   1   0  489.77   12.95
   3  -1   0  351.88    9.08
   3  -1   0  353.82   10.14
   3  -1   0  357.14    9.46
  -3   1   0  343.49    9.68
  -3   1   0  354.28    9.49
  -3   1   0  339.89   10.02
  -3   1   0  357.13    9.55
  -1   1   0  543.26   16.18
   0  -1   0   49.65    1.45
   0  -1   0   50.40    1.43
   0   1   0   52.05    1.70
   0   1   0   48.95    1.36
   0   1   0   49.61    1.53
  -1  -1   0   69.60    2.14
  -1  -1   0   69.29    2.10
  -1  -1   0   72.31    2.22
  -1  -1   0   72.58    2.00
  -1  -1   0   71.81    2.27
   1   1   0   71.80    2.11
   1   1   0   72.89    1.99
   1   1   0   72.62    2.29
   1   1   0   72.76    2.21
   1   1   0   72.63    2.14
  -2  -1   0  547.20   18.86
   2   1   0  535.79   18.84
  -3  -1   0  553.94   14.41
  -3  -1   0  512.86   14.76
   3   1   0  550.59   14.41
   3   1   0  542.38   14.93
  -4  -1   0  284.26    8.85
  -4  -1   0  303.85    8.49
  -4  -1   0  295.89    8.38
  -4  -1   0  283.41    8.32
  -4  -1   0  298.83    8.22
   4   1   0  306.80    9.13
   4   1   0  278.01    8.34
   4   1   0  280.98    8.10
   4   1   0  294.99    8.37
   4   1   0  285.11    8.21
  -5  -1   0    4.89    0.74
  -5  -1   0    5.36    0.79
  -5  -1   0    4.15    0.72
  -5  -1   0    5.46    0.76
  -5  -1   0    4.98    0.92
   5   1   0    6.59    0.72
   5   1   0    4.64    0.64
   5   1   0    5.65    0.79
   5   1   0    4.37    0.92
   5   1   0    6.07    0.64
  -6  -1   0   39.27    2.03
  -6  -1   0   35.23    1.97
  -6  -1   0   39.16    1.82
  -6  -1   0   36.15    1.93
  -6  -1   0   35.54    2.06
  -6  -1   0   32.43    2.28
   6   1   0   35.21    1.82
   6   1   0   34.75    1.96
   6   1   0   39.55    2.11
   6   1   0   37.99    2.58
   6   1   0   34.40    1.78
  -7  -1   0    1.56    0.50
  -7  -1   0    0.42    0.63
  -7  -1   0    1.46    0.54
  -7  -1   0    1.87    0.59
  -7  -1   0    1.66    0.66
   7   1   0    1.88    0.53
   7   1   0    1.23    0.85
  -8  -1   0    0.99    0.55
  -8  -1   0    2.22    0.61
  -8  -1   0    1.62    0.64
   8   1   0    1.72    0.91
  -9  -1   0    0.95    0.61
  -9  -1   0    0.60    0.66
   9   1   0   -0.41    0.82
 -10  -1   0    3.03    0.87
 -10  -1   0   -0.46    0.65
  10   1   0    0.95    1.22
  11  -2   0    0.59    1.03
 -11   2   0    0.86    0.87
 -11   2   0    0.49    0.66
  10  -2   0   -0.75    0.70
 -10   2   0   -0.20    0.51
 -10   2   0   -0.81    0.42
 -10   2   0    0.11    0.44
   9  -2   0    1.53    1.05
  -9   2   0    3.65    0.83
  -9   2   0    4.58    1.02
  -9   2   0    1.94    0.75
   8  -2   0   -0.42    0.64
  -8   2   0   -0.10    0.27
  -8   2   0   -0.51    0.32
  -8   2   0   -0.18    0.48
  -8   2   0    0.23    0.48
   7  -2   0    0.02    0.29
   7  -2   0   -0.37    0.24
   7  -2   0   -0.11    0.22
  -7   2   0    0.39    0.37
  -7   2   0   -0.23    0.22
  -7   2   0    0.19    0.49
  -7   2   0    0.20    0.40
  -7   2   0    0.45    0.36
   6  -2   0   10.55    1.56
   6  -2   0   14.48    1.09
   6  -2   0   13.12    1.04
   6  -2   0   12.57    0.58
  -6   2   0   13.84    1.16
  -6   2   0   10.70    1.53
  -6   2   0   12.58    1.03
  -6   2   0   13.31    1.05
  -6   2   0   11.68    1.18
   5  -2   0    0.36    0.24
   5  -2   0    0.41    0.10
   5  -2   0    0.03    0.27
   5  -2   0    0.40    0.24
   5  -2   0    0.67    0.12
  -5   2   0    0.04    0.18
  -5   2   0    0.09    0.20
  -5   2   0    0.29    0.29
  -5   2   0    0.73    0.41
  -5   2   0    0.50    0.31
   4  -2   0    0.75    0.43
   4  -2   0    1.01    0.31
   4  -2   0    1.87    0.40
  -4   2   0    1.27    0.35
  -4   2   0    1.10    0.35
  -4   2   0    1.24    0.49
  -4   2   0    0.86    0.27
  -4   2   0    0.91    0.37
   3  -2   0   21.16    1.03
   3  -2   0   20.44    0.92
   3  -2   0   23.47    1.46
   3  -2   0   20.49    1.04
  -3   2   0   21.89    1.38
  -3   2   0   19.90    1.05
  -3   2   0   20.83    1.06
  -3   2   0   22.98    0.97
   2  -2   0   64.79    2.14
   2  -2   0   63.28    1.77
   2  -2   0   62.09    1.86
   2  -2   0   63.98    2.05
   2  -2   0   65.92    2.48
  -2   2   0   62.27    2.46
  -2   2   0   67.93    2.17
  -2   2   0   66.41    2.10
  -2   2   0   64.72    1.88
  -2   2   0   61.32    1.77
  -1   2   0  360.49   12.34
   0   2   0  428.54   13.88
  -2  -2   0   56.84    2.05
  -2  -2   0   57.19    1.96
  -2  -2   0   54.47    2.20
  -2  -2   0   57.96    1.79
  -2  -2   0   54.61    2.15
   2   2   0   58.55    2.32
   2   2   0   53.36    1.75
   2   2   0   57.77    2.04
   2   2   0   58.39    2.15
   2   2   0   56.49    1.98
  -3  -2   0    0.75    0.25
  -3  -2   0    0.40    0.28
  -3  -2   0    0.89    0.30
  -3  -2   0    0.73    0.23
  -3  -2   0    1.12    0.38
   3   2   0    0.71    0.28
   3   2   0    0.83    0.25
   3   2   0    0.79    0.29
   3   2   0    0.85    0.35
   3   2   0    1.03    0.25
  -4  -2   0    0.00    0.24
  -4  -2   0   -0.02    0.18
  -4  -2   0    0.35    0.25
  -4  -2   0    0.37    0.31
  -4  -2   0    0.13    0.23
   4   2   0    0.29    0.26
   4   2   0    0.08    0.20
   4   2   0    0.21    0.31
   4   2   0   -0.13    0.12
   4   2   0   -0.24    0.18
  -5  -2   0    6.17    0.85
  -5  -2   0    6.82    1.06
  -5  -2   0    5.95    0.91
  -5  -2   0    7.44    0.74
  -5  -2   0    6.49    0.91
   5   2   0    6.89    1.13
   5   2   0    6.78    0.67
   5   2   0    6.13    0.88
   5   2   0    6.36    0.85
   5   2   0    7.51    0.79
  -6  -2   0  147.68    5.01
  -6  -2   0  158.62    5.49
  -6  -2   0  142.13    5.05
  -6  -2   0  145.88    5.78
  -6  -2   0  142.66    5.28
   6   2   0  141.86    5.21
   6   2   0  141.59    4.82
   6   2   0  158.44    5.21
   6   2   0  147.28    5.09
   6   2   0  153.16    6.17
  -7  -2   0    1.70    0.53
  -7  -2   0    1.66    0.56
  -7  -2   0    2.02    0.60
  -7  -2   0    1.69    0.69
   7   2   0    1.68    0.94
   7   2   0    1.86    0.55
   7   2   0    1.44    0.49
  -8  -2   0    9.61    1.03
  -8  -2   0    8.70    1.28
  -8  -2   0    9.04    1.53
   8   2   0    7.45    1.66
  -9  -2   0   -0.07    0.57
  -9  -2   0   -0.71    0.43
   9   2   0   -0.76    0.62
 -10  -2   0    3.51    1.23
 -10  -2   0    4.92    1.32
  10   2   0    3.51    1.44
  11  -3   0   -0.99    0.84
 -11   3   0    0.12    0.69
 -11   3   0    1.35    0.83
  10  -3   0   -0.28    0.86
 -10   3   0    0.04    0.43
 -10   3   0    0.63    0.63
 -10   3   0    1.79    0.65
   9  -3   0    5.64    1.60
  -9   3   0    2.50    0.80
  -9   3   0    2.85    0.79
  -9   3   0    5.56    1.18
   8  -3   0   10.36    1.86
   8  -3   0    8.60    1.14
  -8   3   0   12.04    1.33
  -8   3   0    8.96    1.23
  -8   3   0   11.19    1.23
   7  -3   0    3.56    1.07
   7  -3   0    1.49    0.48
  -7   3   0    1.83    0.51
  -7   3   0    2.18    0.56
  -7   3   0    2.77    0.77
  -7   3   0    1.33    0.86
  -7   3   0    2.68    0.70
   6  -3   0    4.71    0.67
   6  -3   0    5.68    1.11
   6  -3   0    4.56    0.72
  -6   3   0    3.35    0.77
  -6   3   0    4.60    0.68
  -6   3   0    5.52    0.86
  -6   3   0    5.56    0.79
  -6   3   0    4.68    0.97
   5  -3   0   32.63    1.63
   5  -3   0   33.34    1.49
   5  -3   0   29.50    2.12
  -5   3   0   31.19    1.50
  -5   3   0   31.36    1.85
  -5   3   0   30.14    1.64
  -5   3   0   30.89    1.69
  -5   3   0   32.21    2.15
   4  -3   0  133.57    4.38
   4  -3   0  138.64    4.07
   4  -3   0  135.92    5.11
   4  -3   0  135.90    4.30
  -4   3   0  138.43    4.43
  -4   3   0  140.75    4.45
  -4   3   0  138.05    4.10
  -4   3   0  133.04    5.04
   3  -3   0   20.78    1.11
   3  -3   0   21.92    0.85
   3  -3   0   20.05    0.71
   3  -3   0   20.04    1.39
   3  -3   0   18.63    0.99
  -3   3   0   19.95    1.40
  -3   3   0   19.25    0.83
  -3   3   0   19.06    0.70
  -3   3   0   21.31    1.15
  -3   3   0   22.12    1.11
   2  -3   0   38.23    1.84
   2  -3   0   35.54    1.50
   2  -3   0   38.09    1.32
   2  -3   0   38.59    1.09
   2  -3   0   39.06    1.40
  -2   3   0   37.94    1.31
  -2   3   0   36.91    1.55
  -2   3   0   37.02    1.43
  -2   3   0   38.15    1.84
  -2   3   0   37.53    1.09
  -1   3   0  438.25   15.51
   0  -3   0  202.28    5.51
   0  -3   0  207.86    5.77
   0  -3   0  202.98    5.30
   0  -3   0  204.41    5.91
   0   3   0  204.62    5.89
   0   3   0  213.06    5.96
   0   3   0  208.70    5.83
   0   3   0  214.93    5.35
   0   3   0  200.17    6.01
   0   3   0  197.63    5.49
  -1  -3   0   50.21    1.42
  -1  -3   0   49.16    1.49
  -1  -3   0   47.34    1.95
  -1  -3   0   52.58    1.84
  -1  -3   0   51.58    1.80
  -1  -3   0   51.95    2.06
   1   3   0   49.46    2.01
   1   3   0   53.29    2.08
   1   3   0   48.05    1.75
   1   3   0   49.64    1.85
  -2  -3   0  425.65   11.19
  -2  -3   0  406.52   11.04
  -2  -3   0  405.83   11.42
  -2  -3   0  420.20   11.49
   2   3   0  418.87   11.41
   2   3   0  409.72   11.56
   2   3   0  406.81   11.09
   2   3   0  398.94   11.10
   2   3   0  395.93   10.66
  -3  -3   0   17.04    0.86
  -3  -3   0   16.34    1.10
  -3  -3   0   13.01    1.09
  -3  -3   0   16.54    1.00
  -3  -3   0   14.76    1.18
   3   3   0   19.30    1.40
   3   3   0   16.20    0.83
   3   3   0   17.50    1.11
   3   3   0   18.33    1.20
   3   3   0   16.58    1.03
  -4  -3   0   27.16    1.31
  -4  -3   0   27.50    1.46
  -4  -3   0   27.45    1.77
  -4  -3   0   29.10    1.74
  -4  -3   0   28.47    1.64
   4   3   0   28.25    1.92
   4   3   0   24.57    1.24
   4   3   0   28.99    1.55
   4   3   0   26.96    1.55
   4   3   0   28.51    1.65
  -5  -3   0    9.52    1.06
  -5  -3   0   10.73    0.95
  -5  -3   0    9.79    0.85
  -5  -3   0   10.19    1.16
  -5  -3   0    7.90    1.12
   5   3   0   10.25    0.95
   5   3   0   10.46    1.04
   5   3   0    9.52    1.02
   5   3   0   10.75    0.83
   5   3   0   10.01    1.46
  -6  -3   0   76.66    3.21
  -6  -3   0   76.67    3.10
  -6  -3   0   78.69    3.60
  -6  -3   0   74.28    3.76
  -6  -3   0   78.15    3.56
   6   3   0   75.44    3.35
   6   3   0   74.78    2.95
   6   3   0   74.64    4.04
   6   3   0   78.59    3.23
  -7  -3   0   17.49    1.46
  -7  -3   0   17.31    1.62
  -7  -3   0   19.50    1.76
   7   3   0   19.12    1.50
   7   3   0   16.17    2.33
  -8  -3   0    0.31    0.42
  -8  -3   0    1.02    0.58
  -8  -3   0    2.61    0.74
   8   3   0    1.42    0.75
  -9  -3   0    1.17    0.57
  -9  -3   0    0.74    0.65
   9   3   0    0.32    0.99
 -10  -3   0    1.61    1.11
  10   3   0    0.93    1.24
  11  -4   0   -0.39    0.97
 -11   4   0    0.90    0.76
 -11   4   0   -0.55    0.76
  10  -4   0   -0.41    0.66
 -10   4   0   -0.23    0.53
 -10   4   0   -0.45    0.55
 -10   4   0   -0.47    0.48
   9  -4   0    0.18    0.79
  -9   4   0   -0.20    0.46
  -9   4   0    1.00    0.62
  -9   4   0   -0.02    0.38
   8  -4   0    0.61    0.62
  -8   4   0    1.76    0.61
  -8   4   0    0.42    0.40
  -8   4   0    0.64    0.35
   7  -4   0    0.27    0.54
   7  -4   0    0.82    0.34
  -7   4   0    0.56    0.51
  -7   4   0    0.10    0.30
  -7   4   0    0.30    0.35
  -7   4   0    0.06    0.37
   6  -4   0    0.68    0.49
   6  -4   0   -0.16    0.20
   6  -4   0   -0.10    0.19
  -6   4   0   -0.08    0.24
  -6   4   0    0.17    0.24
  -6   4   0   -0.04    0.23
  -6   4   0   -0.47    0.30
  -6   4   0   -0.71    0.31
   5  -4   0   31.84    1.72
   5  -4   0   31.72    1.65
   5  -4   0   33.31    2.27
   5  -4   0   33.94    1.44
  -5   4   0   34.19    1.48
  -5   4   0   32.76    1.79
  -5   4   0   28.49    2.12
  -5   4   0   32.57    1.77
   4  -4   0    6.33    0.63
   4  -4   0    6.83    0.69
   4  -4   0    5.53    0.45
   4  -4   0    5.37    0.32
   4  -4   0    6.84    1.10
  -4   4   0    6.15    0.47
  -4   4   0    5.57    1.00
  -4   4   0    6.23    0.66
  -4   4   0    5.02    0.70
  -4   4   0    5.09    0.30
   3  -4   0    0.46    0.26
   3  -4   0    0.94    0.28
   3  -4   0    0.63    0.19
   3  -4   0    0.72    0.13
   3  -4   0    0.58    0.36
  -3   4   0    0.37    0.11
  -3   4   0    0.62    0.19
  -3   4   0    0.19    0.19
  -3   4   0    0.77    0.23
  -3   4   0    0.81    0.43
   2  -4   0    8.78    0.57
   2  -4   0    8.84    0.68
   2  -4   0   10.02    0.66
   2  -4   0    8.58    0.89
  -2   4   0    9.00    0.62
  -2   4   0    8.46    0.87
  -2   4   0    9.25    0.63
  -2   4   0   10.30    0.79
   1  -4   0   26.94    0.85
   1  -4   0   25.47    1.22
   1  -4   0   25.97    1.27
   1  -4   0   26.12    1.47
   1  -4   0   24.65    0.92
  -1   4   0   24.20    0.79
  -1   4   0   24.80    0.98
  -1   4   0   25.99    1.31
  -1   4   0   23.95    1.21
  -1   4   0   26.20    1.49
   0  -4   0  227.43    6.70
   0  -4   0  227.51    6.16
   0  -4   0  221.36    5.84
   0  -4   0  227.44    6.47
   0   4   0  224.50    6.71
   0   4   0  222.14    6.80
   0   4   0  225.58    5.89
   0   4   0  218.34    6.11
   0   4   0  240.65    6.62
   0   4   0  228.85    6.66
  -1  -4   0   62.56    1.77
  -1  -4   0   62.30    1.71
  -1  -4   0   63.34    2.49
  -1  -4   0   65.62    2.31
  -1  -4   0   65.87    2.62
  -1  -4   0   66.24    2.24
   1   4   0   60.83    2.55
   1   4   0   60.54    2.33
   1   4   0   60.92    2.50
   1   4   0   59.93    2.16
  -2  -4   0   26.62    0.95
  -2  -4   0   26.95    1.06
  -2  -4   0   24.23    1.46
  -2  -4   0   25.35    1.30
  -2  -4   0   26.39    1.59
  -2  -4   0   24.87    1.33
   2   4   0   24.67    1.57
   2   4   0   26.11    1.53
   2   4   0   26.03    1.35
   2   4   0   26.12    1.32
  -3  -4   0   32.50    1.87
  -3  -4   0   32.30    1.91
  -3  -4   0   34.27    1.48
  -3  -4   0   32.68    1.72
  -3  -4   0   33.86    1.31
  -3  -4   0   30.92    1.54
   3   4   0   33.67    1.87
   3   4   0   32.19    1.62
   3   4   0   33.43    1.69
   3   4   0   30.47    1.95
  -4  -4   0   15.79    1.12
  -4  -4   0   16.97    1.43
  -4  -4   0   18.26    1.01
  -4  -4   0   19.28    1.53
  -4  -4   0   18.15    1.34
   4   4   0   17.53    1.22
   4   4   0   17.26    1.58
   4   4   0   17.97    0.98
   4   4   0   18.44    1.39
   4   4   0   18.74    1.31
  -5  -4   0   27.23    1.81
  -5  -4   0   23.40    1.81
  -5  -4   0   19.73    1.71
  -5  -4   0   21.78    1.30
  -5  -4   0   21.00    1.44
   5   4   0   26.03    2.12
   5   4   0   22.36    1.50
   5   4   0   22.31    1.68
   5   4   0   24.09    1.30
   5   4   0   26.51    1.71
  -6  -4   0   86.50    3.94
  -6  -4   0   89.65    3.40
  -6  -4   0   87.12    4.10
   6   4   0   86.68    3.87
   6   4   0   88.88    3.61
   6   4   0   88.96    4.57
  -7  -4   0   45.85    2.83
  -7  -4   0   41.01    2.24
  -7  -4   0   40.39    2.73
   7   4   0   43.30    3.31
  -8  -4   0    3.10    1.25
  -8  -4   0    2.07    0.79
  -8  -4   0    1.72    0.76
   8   4   0    2.48    1.16
  -9  -4   0    0.57    0.76
   9   4   0    0.06    0.65
  11  -5   0    0.15    1.13
 -11   5   0    0.57    0.71
 -11   5   0   -0.35    0.71
  10  -5   0    0.14    0.71
 -10   5   0    1.93    0.73
 -10   5   0    0.42    0.73
   9  -5   0    0.24    0.75
  -9   5   0    0.68    0.53
  -9   5   0    0.02    0.50
   8  -5   0   19.58    2.29
  -8   5   0   24.14    1.92
  -8   5   0   23.91    1.86
  -8   5   0   21.14    1.52
   7  -5   0    1.24    0.57
  -7   5   0    2.24    0.70
  -7   5   0    2.78    0.56
  -7   5   0    1.69    0.62
   6  -5   0    7.61    1.42
   6  -5   0    4.80    0.79
   6  -5   0    5.36    0.85
   6  -5   0    6.47    0.65
  -6   5   0    6.62    0.99
  -6   5   0    6.09    0.96
  -6   5   0    6.00    0.64
  -6   5   0    5.37    1.00
  -6   5   0    4.99    1.18
   5  -5   0    0.42    0.20
   5  -5   0    0.46    0.32
   5  -5   0    0.72    0.32
   5  -5   0   -0.14    0.27
  -5   5   0    0.53    0.22
  -5   5   0    0.29    0.43
  -5   5   0    0.22    0.17
  -5   5   0   -0.11    0.17
   4  -5   0    4.08    0.42
   4  -5   0    4.78    0.96
   4  -5   0    5.26    0.59
   4  -5   0    4.94    0.35
   4  -5   0    4.42    0.69
  -4   5   0    4.90    0.37
  -4   5   0    4.23    0.71
  -4   5   0    5.42    0.75
  -4   5   0    4.36    0.40
  -4   5   0    5.46    1.02
   3  -5   0   17.56    0.98
   3  -5   0   18.65    1.48
   3  -5   0   16.39    0.96
   3  -5   0   18.21    1.16
  -3   5   0   17.87    1.05
  -3   5   0   17.20    1.45
  -3   5   0   17.19    0.96
  -3   5   0   21.47    1.31
   2  -5   0   45.55    1.89
   2  -5   0   40.49    2.25
   2  -5   0   45.30    1.94
   2  -5   0   45.63    1.62
  -2   5   0   43.13    1.82
  -2   5   0   46.00    2.06
  -2   5   0   43.71    1.70
  -2   5   0   42.56    2.30
   1  -5   0   18.80    0.74
   1  -5   0   18.28    0.75
   1  -5   0   17.53    1.15
   1  -5   0   16.57    1.04
   1  -5   0   14.53    1.20
  -1   5   0   19.32    1.20
  -1   5   0   18.06    1.12
  -1   5   0   17.81    0.67
  -1   5   0   17.93    0.83
  -1   5   0   18.68    1.36
   0  -5   0   11.55    0.67
   0  -5   0    9.57    0.77
   0  -5   0   10.28    0.38
   0  -5   0   10.92    0.96
   0   5   0    8.16    0.84
   0   5   0    9.26    0.59
   0   5   0   11.65    1.01
   0   5   0   10.40    0.43
   0   5   0    9.91    0.89
   0   5   0   10.89    0.87
  -1  -5   0    0.58    0.25
  -1  -5   0    0.78    0.37
  -1  -5   0    0.37    0.22
   1   5   0    0.27    0.29
   1   5   0    0.69    0.38
   1   5   0    0.14    0.18
   1   5   0    0.24    0.22
   1   5   0   -0.05    0.23
  -2  -5   0   61.34    2.37
  -2  -5   0   59.20    2.78
  -2  -5   0   62.35    2.70
  -2  -5   0   56.86    1.74
  -2  -5   0   58.95    1.84
  -2  -5   0   59.17    2.39
   2   5   0   61.47    2.83
   2   5   0   56.94    2.41
   2   5   0   54.74    2.29
   2   5   0   54.42    2.62
  -3  -5   0  167.38    5.23
  -3  -5   0  157.25    4.79
  -3  -5   0  155.62    5.63
  -3  -5   0  162.94    5.86
  -3  -5   0  168.02    4.65
  -3  -5   0  164.62    5.43
   3   5   0  161.74    5.31
   3   5   0  170.25    5.35
   3   5   0  165.91    6.00
   3   5   0  165.92    5.72
  -4  -5   0    2.13    0.73
  -4  -5   0    1.02    0.47
  -4  -5   0    0.52    0.30
  -4  -5   0    0.83    0.30
  -4  -5   0    0.53    0.38
  -4  -5   0    0.60    0.36
   4   5   0    0.77    0.43
   4   5   0    0.80    0.41
   4   5   0    0.76    0.39
   4   5   0    1.64    0.65
  -5  -5   0   16.71    1.62
  -5  -5   0   21.33    1.24
  -5  -5   0   18.64    1.75
  -5  -5   0   19.60    1.61
   5   5   0   19.63    1.94
   5   5   0   18.98    1.65
   5   5   0   19.83    1.43
  -6  -5   0    0.15    0.48
  -6  -5   0    1.36    0.56
  -6  -5   0    1.10    0.45
   6   5   0    2.46    0.93
  -7  -5   0   -0.63    0.53
  -7  -5   0    0.44    0.54
   7   5   0    0.60    0.75
  -8  -5   0    8.64    1.61
  -8  -5   0    9.12    1.42
   8   5   0    6.66    1.59
  -9  -5   0   -0.30    0.68
   9   5   0    1.12    1.07
  11  -6   0    1.81    1.29
 -11   6   0    1.30    0.98
 -11   6   0   -0.28    0.67
  10  -6   0    3.30    1.47
 -10   6   0    4.04    0.98
 -10   6   0    3.46    1.06
   9  -6   0    2.33    1.14
  -9   6   0    4.01    1.08
  -9   6   0    4.05    1.04
   8  -6   0    4.55    1.34
  -8   6   0    5.35    1.05
  -8   6   0    4.75    1.02
   7  -6   0    8.60    1.68
  -7   6   0   12.40    1.31
  -7   6   0   13.82    1.40
  -7   6   0   13.53    1.03
   6  -6   0    4.33    1.13
   6  -6   0    5.65    0.87
   6  -6   0    5.78    1.08
  -6   6   0    5.71    0.59
  -6   6   0    6.53    1.04
  -6   6   0    5.56    0.96
   5  -6   0   30.34    1.15
   5  -6   0   29.98    1.62
   5  -6   0   30.17    1.24
   5  -6   0   29.62    2.28
   5  -6   0   31.56    1.84
  -5   6   0   31.36    1.20
  -5   6   0   30.97    1.78
  -5   6   0   28.91    1.88
  -5   6   0   31.68    2.38
  -5   6   0   30.41    1.20
   4  -6   0    7.07    0.65
   4  -6   0    6.18    0.90
   4  -6   0    6.39    0.67
   4  -6   0    7.63    1.29
  -4   6   0    5.27    1.12
  -4   6   0    6.24    0.94
  -4   6   0    5.25    0.77
  -4   6   0    6.45    0.59
   3  -6   0   26.35    1.56
   3  -6   0   29.72    1.50
   3  -6   0   28.74    1.34
   3  -6   0   30.74    2.08
  -3   6   0   29.33    1.46
  -3   6   0   29.78    1.76
  -3   6   0   31.91    1.51
  -3   6   0   29.21    2.07
   2  -6   0   10.22    1.37
   2  -6   0    7.62    0.55
   2  -6   0    8.11    0.82
   2  -6   0    6.84    0.73
  -2   6   0    7.96    0.78
  -2   6   0    8.54    1.20
  -2   6   0    8.47    0.65
  -2   6   0    6.51    0.91
   1  -6   0   21.66    1.32
   1  -6   0   24.08    0.91
   1  -6   0   23.71    0.97
   1  -6   0   26.52    1.56
   1  -6   0   24.13    1.69
  -1   6   0   22.37    1.00
  -1   6   0   23.08    0.89
  -1   6   0   25.06    1.52
  -1   6   0   20.59    1.37
  -1   6   0   25.61    1.75
   0  -6   0   32.99    1.43
   0  -6   0   34.31    0.95
   0  -6   0   33.17    1.93
   0  -6   0   32.44    1.66
   0   6   0   36.80    2.00
   0   6   0   33.77    2.02
   0   6   0   32.76    0.99
   0   6   0   34.18    1.82
   0   6   0   35.52    1.39
   0   6   0   34.68    1.90
  -1  -6   0   45.41    2.04
  -1  -6   0   47.11    2.44
  -1  -6   0   45.51    1.94
   1   6   0   44.26    2.30
   1   6   0   46.46    2.19
   1   6   0   48.36    2.46
   1   6   0   40.69    2.34
   1   6   0   42.72    1.84
  -2  -6   0    6.32    0.82
  -2  -6   0    5.39    0.29
  -2  -6   0    5.25    0.26
  -2  -6   0    4.61    0.90
  -2  -6   0    5.25    0.73
  -2  -6   0    5.05    0.87
   2   6   0    4.25    0.81
   2   6   0    4.98    0.91
   2   6   0    5.05    0.77
   2   6   0    5.08    0.70
   2   6   0    5.28    0.99
  -3  -6   0   20.68    1.75
  -3  -6   0   23.50    1.53
  -3  -6   0   18.58    1.30
  -3  -6   0   20.88    1.61
  -3  -6   0   21.18    0.91
  -3  -6   0   22.85    1.01
   3   6   0   21.11    1.44
   3   6   0   20.16    1.62
   3   6   0   20.19    1.74
   3   6   0   21.55    1.42
  -4  -6   0    0.03    0.36
  -4  -6   0    0.87    0.29
  -4  -6   0    0.80    0.55
  -4  -6   0    0.70    0.46
  -4  -6   0    0.31    0.46
   4   6   0    0.83    0.44
   4   6   0    0.70    0.45
   4   6   0    0.99    0.66
  -5  -6   0   11.25    1.24
  -5  -6   0    9.62    1.54
   5   6   0   13.35    1.92
   5   6   0   15.28    1.34
  -6  -6   0   -0.07    0.48
  -6  -6   0    1.07    0.60
   6   6   0   -0.08    0.64
  -7  -6   0   13.93    1.89
  -7  -6   0   15.18    2.05
   7   6   0   10.93    1.88
  -8  -6   0   -0.68    0.54
  -8  -6   0   -0.36    0.58
   8   6   0    0.60    0.94
  10  -7   0    1.92    1.27
 -10   7   0    3.47    1.14
 -10   7   0    4.00    0.97
   9  -7   0    2.28    1.19
  -9   7   0    3.00    0.95
  -9   7   0    3.08    0.99
   8  -7   0    1.15    0.82
  -8   7   0    1.38    0.72
  -8   7   0    3.12    0.93
   7  -7   0    2.84    1.03
  -7   7   0    4.59    0.94
  -7   7   0    5.16    0.98
   6  -7   0   27.09    2.41
   6  -7   0   25.11    1.63
  -6   7   0   29.68    2.06
  -6   7   0   25.38    1.79
   5  -7   0   21.26    1.60
   5  -7   0   24.52    1.31
   5  -7   0   24.16    1.46
   5  -7   0   26.96    2.25
  -5   7   0   29.26    1.73
  -5   7   0   24.45    2.16
  -5   7   0   25.68    1.83
   4  -7   0   11.60    1.07
   4  -7   0   11.85    0.91
   4  -7   0   10.15    1.51
   4  -7   0   10.64    0.89
  -4   7   0   11.27    1.63
  -4   7   0    9.89    0.84
  -4   7   0   11.09    0.96
  -4   7   0    9.14    1.21
   3  -7   0    1.46    0.44
   3  -7   0    1.43    0.33
   3  -7   0    2.11    0.72
   3  -7   0    1.42    0.43
  -3   7   0    1.05    0.42
  -3   7   0    2.19    0.71
  -3   7   0    1.81    0.55
  -3   7   0    2.06    0.44
   2  -7   0    0.53    0.22
   2  -7   0    0.60    0.43
   2  -7   0    0.39    0.36
   2  -7   0    0.63    0.34
  -2   7   0    0.36    0.42
  -2   7   0    1.29    0.44
  -2   7   0    0.73    0.36
  -2   7   0    0.45    0.25
   1  -7   0    6.42    1.07
   1  -7   0    9.20    0.60
   1  -7   0    8.38    0.47
   1  -7   0   10.24    1.07
   1  -7   0    9.59    0.90
  -1   7   0    8.85    1.03
  -1   7   0    8.47    0.51
  -1   7   0   10.81    1.05
  -1   7   0    7.51    1.21
  -1   7   0    8.76    0.94
  -1   7   0    9.14    0.58
   0  -7   0    1.00    0.31
   0  -7   0    1.30    0.57
   0  -7   0    1.25    0.36
   0   7   0    1.01    0.27
   0   7   0    1.27    0.44
   0   7   0    0.61    0.40
   0   7   0    0.85    0.51
  -1  -7   0   18.02    1.17
  -1  -7   0   18.18    1.54
  -1  -7   0   15.85    1.18
   1   7   0   15.43    1.47
   1   7   0   19.04    1.40
   1   7   0   16.70    1.07
   1   7   0   13.99    1.31
   1   7   0   17.44    1.56
  -2  -7   0   11.70    1.58
  -2  -7   0   12.57    1.08
  -2  -7   0   11.21    1.02
   2   7   0   11.20    1.52
   2   7   0   10.58    1.42
   2   7   0   10.83    1.51
   2   7   0   13.22    1.18
   2   7   0   11.36    0.97
  -3  -7   0    1.30    0.63
  -3  -7   0    1.79    0.54
  -3  -7   0    2.18    0.55
  -3  -7   0    2.43    0.80
   3   7   0    1.98    0.77
   3   7   0    2.03    0.51
   3   7   0    1.68    0.54
  -4  -7   0    5.32    1.17
  -4  -7   0    5.84    1.04
   4   7   0    6.24    1.36
   4   7   0    5.86    0.93
  -5  -7   0    8.81    1.33
  -5  -7   0    5.77    1.26
   5   7   0    7.17    1.52
  -6  -7   0   -0.04    0.36
  -6  -7   0   -0.01    0.62
   6   7   0   -1.21    0.57
  -7  -7   0    4.26    1.22
  -7  -7   0    0.92    0.77
   7   7   0    1.83    1.12
  -8  -7   0    1.35    0.95
  -8  -7   0    0.02    0.91
   8   7   0    2.46    1.55
  10  -8   0   -0.49    0.74
 -10   8   0    0.88    0.66
 -10   8   0    1.18    0.85
   9  -8   0    1.04    0.64
  -9   8   0    0.30    0.62
  -9   8   0   -0.30    0.57
   8  -8   0    0.91    0.82
  -8   8   0    2.06    0.81
  -8   8   0    2.43    0.81
   7  -8   0    4.03    1.14
  -7   8   0    3.38    0.85
  -7   8   0    5.05    1.06
   6  -8   0   33.72    2.18
   6  -8   0   40.58    3.10
  -6   8   0   40.47    2.31
  -6   8   0   39.86    2.55
   5  -8   0   22.71    1.42
   5  -8   0   22.36    2.15
   5  -8   0   22.29    1.41
  -5   8   0   21.55    1.81
  -5   8   0   22.31    1.58
   4  -8   0    0.41    0.35
   4  -8   0    1.51    0.55
   4  -8   0    0.69    0.59
  -4   8   0    0.45    0.34
  -4   8   0    0.45    0.37
  -4   8   0    0.88    0.40
   3  -8   0   11.51    1.63
   3  -8   0   12.73    0.87
   3  -8   0   12.92    1.18
   3  -8   0   11.35    1.12
  -3   8   0   12.74    1.27
  -3   8   0   11.59    1.08
  -3   8   0   12.81    1.46
  -3   8   0   11.42    0.94
   2  -8   0   68.29    3.12
   2  -8   0   69.23    2.98
   2  -8   0   71.85    2.25
   2  -8   0   58.94    3.37
  -2   8   0   68.07    2.46
  -2   8   0   65.72    3.54
  -2   8   0   67.08    3.00
  -2   8   0   62.25    3.10
   1  -8   0    4.77    0.96
   1  -8   0    6.70    0.92
   1  -8   0    5.28    0.53
   1  -8   0    5.39    0.36
  -1   8   0    5.66    0.45
  -1   8   0    6.64    1.07
  -1   8   0    4.93    1.07
  -1   8   0    4.62    0.87
  -1   8   0    5.43    0.45
  -1   8   0    6.08    1.07
   0  -8   0    9.45    0.94
   0  -8   0    7.37    0.74
   0  -8   0   11.50    1.50
   0   8   0    7.06    1.18
   0   8   0    7.40    1.27
   0   8   0    8.72    0.69
   0   8   0    9.30    1.26
   0   8   0    8.07    1.14
  -1  -8   0   19.29    1.71
  -1  -8   0   16.12    1.20
  -1  -8   0   17.95    1.30
   1   8   0   13.98    1.55
   1   8   0   18.53    1.72
   1   8   0   16.77    1.44
   1   8   0   16.40    1.11
  -2  -8   0    1.73    0.52
  -2  -8   0    2.16    0.78
  -2  -8   0    1.17    0.49
   2   8   0    2.02    0.80
   2   8   0    4.21    0.83
   2   8   0    2.10    0.50
  -3  -8   0    1.52    0.81
  -3  -8   0    3.07    0.75
   3   8   0    2.64    0.64
   3   8   0    2.82    0.88
   3   8   0    4.91    0.90
  -4  -8   0   -0.10    0.44
  -4  -8   0    1.21    0.61
   4   8   0    0.03    0.60
  -5  -8   0    2.29    0.90
  -5  -8   0    2.03    0.78
   5   8   0    3.17    1.16
  -6  -8   0    0.63    0.70
  -6  -8   0    1.15    0.77
   6   8   0    1.03    0.77
  -7  -8   0   -0.03    0.79
  -7  -8   0    0.07    0.63
   7   8   0   -0.38    1.03
 -10   9   0    0.90    0.90
 -10   9   0    0.17    0.66
   9  -9   0    2.32    1.19
  -9   9   0    2.38    0.99
  -9   9   0    1.88    0.84
   8  -9   0    0.51    0.80
  -8   9   0    0.28    0.52
  -8   9   0    0.89    0.68
   7  -9   0    2.50    0.92
  -7   9   0    2.19    0.77
  -7   9   0    2.56    0.82
   6  -9   0    0.67    0.82
  -6   9   0    3.06    0.81
  -6   9   0    2.53    0.91
   5  -9   0    0.33    0.73
  -5   9   0    0.26    0.43
  -5   9   0    1.06    0.60
   4  -9   0   75.33    3.31
   4  -9   0   66.65    3.94
  -4   9   0   69.76    3.59
  -4   9   0   78.47    3.12
   3  -9   0   19.49    1.60
   3  -9   0   24.49    2.21
  -3   9   0   20.81    1.80
  -3   9   0   25.82    1.43
  -3   9   0   21.43    1.59
   2  -9   0    4.69    0.85
   2  -9   0    4.73    0.93
   2  -9   0    6.62    1.32
  -2   9   0    4.39    1.01
  -2   9   0    4.32    0.86
  -2   9   0    6.26    1.14
   1  -9   0   10.96    1.14
   1  -9   0   12.70    1.40
  -1   9   0   11.02    1.45
  -1   9   0    9.14    1.29
  -1   9   0   11.01    1.58
   0  -9   0   19.30    1.46
   0  -9   0   22.42    1.34
   0  -9   0   19.04    1.82
   0   9   0   20.80    1.93
   0   9   0   20.18    1.71
  -1  -9   0   12.52    1.57
  -1  -9   0   15.08    1.70
  -1  -9   0   15.27    1.22
   1   9   0   15.38    1.74
   1   9   0   19.31    1.59
  -2  -9   0    7.04    1.12
  -2  -9   0    6.06    1.36
   2   9   0    6.94    1.36
   2   9   0    8.11    1.29
  -3  -9   0    0.18    0.53
  -3  -9   0    2.18    0.89
   3   9   0   -0.64    0.59
  -4  -9   0    0.84    0.75
  -4  -9   0    1.18    0.77
   4   9   0    1.41    1.11
  -5  -9   0    2.50    1.12
   5   9   0    1.56    1.01
  -6  -9   0    5.83    1.60
  -6  -9   0    4.84    1.31
   6   9   0    6.48    1.90
   9 -10   0    0.99    1.08
  -9  10   0    0.34    0.72
  -9  10   0    0.56    0.78
   8 -10   0    1.17    0.92
  -8  10   0   -0.10    0.55
  -8  10   0    0.57    0.51
   7 -10   0    0.08    0.75
  -7  10   0    0.12    0.47
  -7  10   0   -0.12    0.51
   6 -10   0    1.01    0.86
  -6  10   0   -0.52    0.42
  -6  10   0   -0.26    0.43
   5 -10   0   25.96    2.49
  -5  10   0   20.68    1.85
  -5  10   0   21.43    1.95
   4 -10   0    1.15    0.68
  -4  10   0    1.28    0.59
   3 -10   0   -0.40    0.37
   3 -10   0   -0.05    0.50
  -3  10   0    0.00    0.41
   2 -10   0    0.82    0.65
  -2  10   0    0.28    0.54
  -2  10   0    0.21    0.51
   1 -10   0    2.82    0.87
  -1  10   0    2.01    0.71
  -1  10   0    1.75    0.78
   0 -10   0   12.81    1.78
   0  10   0   11.06    1.71
   0  10   0    8.63    1.34
  -1 -10   0    6.64    1.39
   1  10   0    4.71    1.05
   1  10   0    4.56    1.22
  -2 -10   0   10.37    1.74
   2  10   0    9.94    1.70
  -3 -10   0    1.93    1.06
   3  10   0    2.75    0.85
  -4 -10   0   -0.41    0.77
  -4 -10   0   -1.10    0.57
   4  10   0   -0.96    0.71
  -5 -10   0    3.76    1.35
  -5 -10   0    4.80    1.38
   5  10   0    5.13    1.51
   8 -11   0    0.82    0.79
  -8  11   0    0.81    0.83
   7 -11   0    0.07    0.70
  -7  11   0    0.43    0.69
   6 -11   0    1.27    0.95
   5 -11   0    0.49    0.78
  -5  11   0    2.75    0.97
   4 -11   0    4.10    1.29
   4 -11   0    2.04    1.47
  -4  11   0    4.09    1.08
   3 -11   0    0.41    0.60
   3 -11   0    0.97    0.74
  -3  11   0    0.77    0.55
  -3  11   0    0.50    0.56
   2 -11   0    0.07    0.59
  -2  11   0   -0.15    0.55
  -2  11   0    0.66    0.68
   1 -11   0    0.11    0.45
  -1  11   0   -0.12    0.52
  -1  11   0    0.19    0.47
   0 -11   0   -0.71    0.47
   0  11   0   -1.36    0.45
   0  11   0    0.00    0.54
  -1 -11   0    3.79    1.22
   1  11   0    5.20    1.44
   1  11   0    6.40    1.21
  -2 -11   0    0.87    0.85
   2  11   0   -0.36    0.73
  -3 -11   0    0.51    0.89
   3  11   0    0.55    0.91
  -4 -11   0    0.54    0.95
   4  11   0   -0.80    1.21
   7 -12   0    0.16    0.75
  -7  12   0    0.86    0.81
   6 -12   0    0.12    0.85
  -6  12   0   -0.76    0.46
   5 -12   0   -0.41    0.74
  -5  12   0    0.78    0.65
   4 -12   0   -0.37    0.72
  -4  12   0   -0.07    0.63
  -4  12   0    0.06    0.67
   3 -12   0   -0.30    0.77
  -3  12   0   -0.37    0.59
  -3  12   0    0.22    0.62
   2 -12   0    0.74    1.05
  -2  12   0    0.47    0.62
  -2  12   0   -0.13    0.69
   1 -12   0   -0.06    0.62
  -1  12   0    0.61    0.70
  -1  12   0    0.62    0.61
   0 -12   0    0.49    0.81
   0  12   0    1.02    0.74
   0  12   0   -0.28    0.55
  -1 -12   0    0.63    0.79
   1  12   0    0.38    0.76
  -2 -12   0    2.07    1.19
   2  12   0    0.10    1.03
   5 -13   0    0.28    0.88
  -5  13   0    0.84    0.84
  -4  13   0    0.73    0.80
  -4  13   0    0.58    0.94
  -3  13   0    1.18    0.81
  -3  13   0    0.50    0.70
   2 -13   0    0.01    0.90
  -2  13   0   -0.51    0.54
  -2  13   0    0.01    0.81
   1 -13   0   -0.57    0.83
  -1  13   0   -0.07    0.93
   0 -13   0   -0.24    0.73
   0  13   0    0.09    0.74
   1  13  -1    4.05    1.40
  -1 -13   1    5.12    1.57
   0  13  -1    1.49    0.99
   0 -13   1    1.13    0.94
  -1  13  -1    0.96    0.95
   1 -13   1    0.08    0.74
  -2  13  -1    0.80    0.82
  -2  13  -1    0.06    0.55
   2 -13   1   -0.12    0.71
  -3  13  -1    0.08    0.56
  -4  13  -1    1.92    0.96
  -4  13  -1   -0.80    0.82
  -5  13  -1   -0.50    0.61
   5 -13   1   -0.23    0.77
  -6  13  -1   -0.35    0.60
   6 -13   1    1.08    0.90
   3  12  -1    6.23    1.76
  -3 -12   1    4.03    1.51
   2  12  -1    3.40    1.26
  -2 -12   1    1.83    1.06
  -1 -12   1    1.80    0.97
   0  12  -1    1.34    0.87
   0 -12   1    2.01    1.00
  -1  12  -1   -0.70    0.42
  -1  12  -1   -1.00    0.54
   1 -12   1   -0.53    0.73
  -2  12  -1    0.03    0.46
  -2  12  -1    0.13    0.59
   2 -12   1   -1.12    0.45
  -3  12  -1   -0.63    0.48
  -3  12  -1   -0.42    0.42
   3 -12   1   -0.75    0.72
  -4  12  -1    1.73    0.82
   4 -12   1    2.49    1.13
  -5  12  -1    4.18    1.18
   5 -12   1    3.72    1.31
  -6  12  -1   -0.19    0.53
   6 -12   1   -0.07    0.72
  -7  12  -1    0.06    0.80
   7 -12   1   -0.19    0.84
   4  11  -1    0.34    0.96
  -4 -11   1    0.37    0.86
   3  11  -1    0.49    0.88
  -3 -11   1   -1.04    0.72
   2  11  -1    0.97    0.88
  -2 -11   1    2.54    1.01
   1  11  -1    2.20    0.96
  -1 -11   1    4.24    1.22
   0  11  -1    4.37    1.02
   0  11  -1    5.48    1.40
   0 -11   1    3.37    1.19
  -1  11  -1    2.24    0.94
  -1  11  -1    1.23    0.60
   1 -11   1    0.79    0.73
  -2  11  -1    4.61    1.03
  -2  11  -1    7.82    1.52
   2 -11   1    2.43    0.94
  -3  11  -1    0.20    0.44
  -3  11  -1    0.28    0.59
   3 -11   1   -0.20    0.56
   3 -11   1   -0.25    0.63
  -4  11  -1    1.04    0.71
   4 -11   1    1.71    1.03
   4 -11   1    0.92    0.74
  -5  11  -1    9.30    1.53
   5 -11   1    7.13    1.54
  -6  11  -1    5.69    1.33
   6 -11   1    6.43    1.57
  -7  11  -1    1.12    0.66
   7 -11   1   -0.47    0.53
  -8  11  -1   -0.53    0.58
   5  10  -1    0.43    0.99
  -5 -10   1   -0.60    0.63
  -5 -10   1   -0.42    0.71
   4  10  -1    0.72    0.86
  -4 -10   1    0.58    0.69
  -4 -10   1    1.42    0.84
   3  10  -1    1.62    0.81
  -3 -10   1    1.00    0.63
  -3 -10   1    0.83    0.67
   2  10  -1    0.09    0.65
  -2 -10   1   -0.08    0.49
  -2 -10   1   -0.22    0.42
   1  10  -1    4.75    0.91
   1  10  -1    8.58    1.64
  -1 -10   1    4.83    1.25
   0  10  -1    0.06    0.55
   0  10  -1    0.54    0.44
   0 -10   1    0.24    0.56
  -1  10  -1   15.33    1.52
  -1  10  -1   16.40    1.69
   1 -10   1   15.48    1.64
   1 -10   1   10.48    1.13
  -2  10  -1    2.16    0.79
  -2  10  -1    3.43    0.81
  -2  10  -1    2.32    0.77
   2 -10   1    3.25    0.92
  -3  10  -1    0.72    0.49
   3 -10   1    0.79    0.68
   3 -10   1    1.83    0.75
  -4  10  -1    2.51    0.77
   4 -10   1    2.05    0.94
   4 -10   1    3.55    0.87
  -5  10  -1    2.99    0.72
   5 -10   1    3.37    1.14
  -6  10  -1    1.26    0.60
  -6  10  -1    0.28    0.44
   6 -10   1    0.20    0.65
  -7  10  -1    2.58    0.88
   7 -10   1    1.38    0.90
  -8  10  -1   -1.36    0.42
  -8  10  -1   -0.31    0.51
   8 -10   1    0.68    0.93
  -9  10  -1    1.17    0.73
  -9  10  -1   -0.50    0.66
   9 -10   1    1.15    0.95
   6   9  -1    5.59    1.71
  -6  -9   1    4.71    1.39
  -6  -9   1    4.23    1.27
   5   9  -1    0.00    0.72
  -5  -9   1    3.28    1.10
  -5  -9   1   -0.14    0.58
   4   9  -1    1.27    0.86
  -4  -9   1    2.35    0.97
  -4  -9   1    0.89    0.65
   3   9  -1    0.07    0.59
  -3  -9   1    0.93    0.73
  -3  -9   1   -0.17    0.44
   2   9  -1    2.48    0.91
   2   9  -1    2.45    0.69
  -2  -9   1    2.07    0.63
  -2  -9   1    1.06    0.73
   1   9  -1    1.77    0.60
   1   9  -1    0.71    0.61
  -1  -9   1    0.21    0.41
  -1  -9   1    1.44    0.56
  -1  -9   1    0.95    0.44
   0   9  -1   33.81    2.13
   0   9  -1   36.54    2.54
   0  -9   1   29.07    1.76
   0  -9   1   36.51    1.79
   0  -9   1   31.65    2.32
  -1   9  -1    1.84    0.63
  -1   9  -1    1.98    0.68
  -1   9  -1    1.67    0.59
   1  -9   1    1.49    0.39
   1  -9   1    0.94    0.46
   1  -9   1    1.43    0.62
  -2   9  -1   17.44    1.51
  -2   9  -1   18.08    0.99
  -2   9  -1   16.01    1.37
  -2   9  -1   19.97    1.81
   2  -9   1   20.24    1.63
   2  -9   1   15.30    1.70
   2  -9   1   16.02    1.30
  -3   9  -1   40.46    1.84
  -3   9  -1   38.84    2.12
  -3   9  -1   41.20    2.45
   3  -9   1   37.64    2.26
   3  -9   1   41.94    2.85
   3  -9   1   33.53    2.09
  -4   9  -1   -0.10    0.27
  -4   9  -1   -0.02    0.41
   4  -9   1   -0.38    0.48
   4  -9   1    0.41    0.47
  -5   9  -1   76.72    3.23
  -5   9  -1   73.57    3.67
   5  -9   1   71.42    4.23
  -6   9  -1    4.88    0.93
  -6   9  -1    6.47    1.23
   6  -9   1    2.46    1.07
  -7   9  -1    3.16    0.84
  -7   9  -1    3.25    0.88
   7  -9   1    2.87    1.13
  -8   9  -1    0.06    0.54
  -8   9  -1    0.46    0.38
   8  -9   1   -0.40    0.72
  -9   9  -1   -0.23    0.57
  -9   9  -1    0.27    0.64
   9  -9   1    0.13    0.65
 -10   9  -1    0.23    0.78
 -10   9  -1    0.06    0.69
  10  -9   1   -1.51    0.96
   7   8  -1    0.60    1.05
  -7  -8   1    0.97    0.82
  -7  -8   1    1.18    0.80
   6   8  -1   -0.55    0.66
  -6  -8   1   -0.48    0.47
  -6  -8   1    0.37    0.65
   5   8  -1    0.84    0.76
  -5  -8   1   -0.05    0.61
  -5  -8   1    0.02    0.52
   4   8  -1    0.28    0.58
  -4  -8   1    0.79    0.71
  -4  -8   1    0.35    0.39
   3   8  -1    1.71    0.57
   3   8  -1    3.49    0.74
  -3  -8   1    2.14    0.63
  -3  -8   1    2.14    0.84
   2   8  -1    5.70    0.90
   2   8  -1    4.14    1.05
   2   8  -1    4.63    1.08
   2   8  -1    4.45    0.74
  -2  -8   1    3.83    1.00
  -2  -8   1    4.63    0.86
  -2  -8   1    4.37    0.71
   1   8  -1    0.20    0.41
   1   8  -1    0.35    0.24
   1   8  -1    0.37    0.44
   1   8  -1    0.51    0.33
   1   8  -1    0.96    0.62
  -1  -8   1   -0.21    0.44
  -1  -8   1   -0.01    0.28
   0   8  -1    3.02    0.65
   0   8  -1    1.14    0.55
   0   8  -1    2.09    0.66
   0   8  -1    1.87    0.68
   0   8  -1    1.21    0.31
   0  -8   1    1.44    0.57
   0  -8   1    1.58    0.43
   0  -8   1    1.34    0.38
  -1   8  -1  107.01    3.05
  -1   8  -1  107.88    4.50
  -1   8  -1  105.94    3.05
  -1   8  -1  106.18    4.16
  -1   8  -1  102.92    4.10
  -1   8  -1  109.58    3.19
  -1   8  -1  110.34    4.75
   1  -8   1  104.72    3.35
   1  -8   1  109.32    4.38
   1  -8   1  103.51    3.85
  -2   8  -1   16.34    1.30
  -2   8  -1   22.71    1.58
  -2   8  -1   20.66    1.05
  -2   8  -1   14.05    1.53
   2  -8   1   19.32    1.50
   2  -8   1   18.77    0.91
   2  -8   1   18.95    1.33
   2  -8   1   17.61    1.68
  -3   8  -1    3.81    0.97
  -3   8  -1    4.40    0.74
  -3   8  -1    2.28    0.47
  -3   8  -1    2.78    0.70
   3  -8   1    3.70    0.52
   3  -8   1    3.42    0.69
   3  -8   1    4.18    1.01
   3  -8   1    3.37    0.71
  -4   8  -1    1.88    0.50
  -4   8  -1    1.05    0.61
  -4   8  -1    1.41    0.55
  -4   8  -1    1.92    0.52
   4  -8   1    0.74    0.66
   4  -8   1    2.96    0.67
   4  -8   1    2.17    0.54
   4  -8   1    2.41    0.50
  -5   8  -1    4.30    0.77
  -5   8  -1    2.56    0.77
   5  -8   1    1.88    0.78
   5  -8   1    3.08    0.58
   5  -8   1    3.17    0.64
  -6   8  -1    2.04    0.66
  -6   8  -1    2.10    0.69
   6  -8   1    0.97    0.53
   6  -8   1    1.80    0.92
  -7   8  -1   -0.45    0.33
  -7   8  -1   -0.10    0.49
   7  -8   1    0.31    0.58
  -8   8  -1    4.95    1.03
  -8   8  -1    4.49    1.05
   8  -8   1    2.86    1.17
  -9   8  -1    1.42    0.79
  -9   8  -1    1.96    0.74
   9  -8   1    2.62    1.13
 -10   8  -1    1.65    0.83
 -10   8  -1   -0.09    0.61
  10  -8   1    0.93    1.10
   8   7  -1   -0.44    0.68
  -8  -7   1    0.70    0.75
  -8  -7   1   -0.64    0.68
   7   7  -1    0.23    0.61
  -7  -7   1    0.77    0.87
  -7  -7   1    0.58    0.63
   6   7  -1    0.69    0.81
  -6  -7   1   -0.72    0.48
  -6  -7   1    0.55    0.62
   5   7  -1    0.15    0.56
  -5  -7   1   -0.17    0.40
  -5  -7   1    0.31    0.42
   4   7  -1   15.96    1.22
   4   7  -1   11.85    1.81
  -4  -7   1   11.54    1.75
  -4  -7   1   15.75    1.46
   3   7  -1    0.08    0.30
   3   7  -1   -0.10    0.28
   3   7  -1    0.34    0.53
  -3  -7   1    0.45    0.55
  -3  -7   1    0.55    0.43
  -3  -7   1    0.41    0.40
  -3  -7   1   -0.30    0.32
   2   7  -1    4.44    0.74
   2   7  -1    5.92    1.11
   2   7  -1    6.25    1.12
   2   7  -1    6.30    0.84
   2   7  -1    5.37    0.97
  -2  -7   1    5.80    0.74
  -2  -7   1    3.99    0.90
  -2  -7   1    7.46    0.97
  -2  -7   1    5.35    0.94
   1   7  -1    4.18    0.91
   1   7  -1    3.52    0.79
   1   7  -1    4.20    0.83
   1   7  -1    5.32    0.79
   1   7  -1    4.72    0.61
  -1  -7   1    2.79    0.71
  -1  -7   1    3.91    0.62
  -1  -7   1    6.31    0.67
   0   7  -1    1.96    0.65
   0   7  -1    1.63    0.34
   0   7  -1    2.56    0.62
   0   7  -1    1.09    0.47
   0   7  -1    2.40    0.65
   0  -7   1    2.76    0.46
   0  -7   1    1.01    0.46
   0  -7   1    1.65    0.42
  -1   7  -1   13.47    1.36
  -1   7  -1   13.99    1.27
  -1   7  -1   11.91    0.63
  -1   7  -1   12.24    1.06
  -1   7  -1   11.91    1.07
  -1   7  -1   12.59    0.63
   1  -7   1   11.02    0.54
   1  -7   1   11.19    1.24
   1  -7   1   12.88    0.75
   1  -7   1   10.41    0.90
   1  -7   1   12.45    1.18
  -2   7  -1    0.07    0.15
  -2   7  -1    0.58    0.46
  -2   7  -1   -0.05    0.21
  -2   7  -1    0.29    0.28
   2  -7   1    0.02    0.23
   2  -7   1    0.32    0.17
   2  -7   1    0.03    0.17
   2  -7   1    0.21    0.29
  -3   7  -1    0.14    0.20
  -3   7  -1   -0.16    0.26
  -3   7  -1   -0.17    0.21
  -3   7  -1   -0.29    0.17
   3  -7   1    0.19    0.23
   3  -7   1    0.16    0.20
   3  -7   1    0.10    0.34
   3  -7   1   -0.37    0.17
  -4   7  -1    3.27    0.54
  -4   7  -1    4.20    0.67
  -4   7  -1    2.33    0.79
  -4   7  -1    4.49    0.86
   4  -7   1    3.79    0.59
   4  -7   1    3.97    0.72
   4  -7   1    4.06    0.64
   4  -7   1    3.06    0.86
  -5   7  -1    0.53    0.53
  -5   7  -1    0.63    0.18
  -5   7  -1    0.41    0.34
  -5   7  -1    0.90    0.41
   5  -7   1    1.56    0.49
   5  -7   1    1.13    0.62
   5  -7   1    0.07    0.34
   5  -7   1    0.42    0.26
  -6   7  -1   33.19    2.07
  -6   7  -1   35.84    2.23
   6  -7   1   34.39    1.95
   6  -7   1   36.96    2.82
  -7   7  -1    1.48    0.66
   7  -7   1    2.27    0.92
  -8   7  -1    0.80    0.50
  -8   7  -1    0.32    0.42
   8  -7   1   -0.27    0.43
  -9   7  -1    1.33    0.66
  -9   7  -1    0.51    0.62
   9  -7   1    0.48    0.78
 -10   7  -1    0.32    0.65
 -10   7  -1   -0.13    0.59
  10  -7   1    1.40    1.14
   8   6  -1   -0.55    0.70
  -8  -6   1   -0.54    0.59
  -8  -6   1    1.26    0.65
   7   6  -1    3.39    1.13
  -7  -6   1    3.84    1.00
   6   6  -1   -1.06    0.49
  -6  -6   1    0.23    0.62
  -6  -6   1   -0.25    0.39
   5   6  -1    0.08    0.50
   5   6  -1    0.28    0.65
  -5  -6   1    0.78    0.39
  -5  -6   1    0.91    0.59
  -5  -6   1   -0.15    0.53
   4   6  -1    6.51    1.25
   4   6  -1    4.94    1.01
   4   6  -1    7.37    0.79
   4   6  -1    6.64    0.97
  -4  -6   1    6.42    1.02
  -4  -6   1    6.91    1.25
  -4  -6   1    6.77    0.72
  -4  -6   1    4.83    1.00
  -4  -6   1    6.79    0.58
   3   6  -1   25.70    1.80
   3   6  -1   25.88    1.53
   3   6  -1   24.90    1.92
   3   6  -1   24.89    1.40
  -3  -6   1   21.91    0.98
  -3  -6   1   24.26    1.59
  -3  -6   1   22.85    0.95
  -3  -6   1   22.30    1.67
  -3  -6   1   24.95    1.30
  -3  -6   1   24.75    1.90
   2   6  -1   27.40    1.79
   2   6  -1   24.00    1.40
   2   6  -1   28.46    1.48
   2   6  -1   24.80    1.84
  -2  -6   1   26.06    1.72
  -2  -6   1   25.74    1.84
  -2  -6   1   25.83    1.34
  -2  -6   1   28.41    1.58
   1   6  -1    6.41    0.68
   1   6  -1    5.39    0.85
   1   6  -1    7.07    0.63
   1   6  -1    7.48    1.08
  -1  -6   1    6.33    0.64
  -1  -6   1    7.08    0.70
  -1  -6   1    5.53    0.88
   0   6  -1   48.51    2.43
   0   6  -1   48.14    1.79
   0   6  -1   48.37    2.32
   0   6  -1   54.90    2.24
   0   6  -1   46.96    2.49
   0  -6   1   48.66    2.41
   0  -6   1   52.71    2.06
   0  -6   1   52.57    1.96
  -1   6  -1    0.37    0.12
  -1   6  -1    0.34    0.15
  -1   6  -1    0.67    0.31
  -1   6  -1    0.05    0.30
  -1   6  -1    0.08    0.18
   1  -6   1    0.56    0.26
   1  -6   1    0.12    0.14
   1  -6   1    0.09    0.31
   1  -6   1    0.33    0.13
   1  -6   1    0.20    0.19
  -2   6  -1   25.80    1.38
  -2   6  -1   25.31    0.75
  -2   6  -1   24.39    0.75
  -2   6  -1   25.68    1.16
  -2   6  -1   24.28    1.75
  -2   6  -1   25.66    1.48
   2  -6   1   25.59    1.77
   2  -6   1   24.81    1.38
   2  -6   1   25.11    1.09
   2  -6   1   27.22    1.49
  -3   6  -1    8.64    1.26
  -3   6  -1    9.05    0.73
  -3   6  -1    9.49    0.91
  -3   6  -1   10.05    0.78
  -3   6  -1   10.46    0.33
   3  -6   1   10.21    0.72
   3  -6   1   11.02    1.22
   3  -6   1   11.04    0.85
   3  -6   1    8.41    0.83
  -4   6  -1   -0.15    0.20
  -4   6  -1   -0.11    0.14
  -4   6  -1    0.10    0.10
  -4   6  -1    0.08    0.25
  -4   6  -1   -0.03    0.32
  -4   6  -1   -0.06    0.13
   4  -6   1   -0.05    0.22
   4  -6   1    0.03    0.19
   4  -6   1    0.01    0.14
   4  -6   1   -0.18    0.15
  -5   6  -1   20.34    0.97
  -5   6  -1   19.48    1.47
  -5   6  -1   19.39    0.70
  -5   6  -1   18.16    1.32
  -5   6  -1   23.20    1.97
   5  -6   1   18.79    0.76
   5  -6   1   19.35    1.42
   5  -6   1   18.75    0.95
   5  -6   1   20.37    1.86
   5  -6   1   18.91    1.25
  -6   6  -1    0.25    0.59
  -6   6  -1    1.36    0.58
  -6   6  -1    0.96    0.49
  -6   6  -1    0.66    0.41
  -6   6  -1    1.33    0.34
   6  -6   1    0.94    0.33
   6  -6   1    1.19    0.47
   6  -6   1    1.34    0.78
   6  -6   1    0.20    0.36
  -7   6  -1    1.22    0.54
  -7   6  -1    1.34    0.58
  -7   6  -1    2.37    0.51
   7  -6   1    2.67    1.01
  -8   6  -1    0.51    0.33
  -8   6  -1    1.18    0.57
   8  -6   1    0.77    0.77
  -9   6  -1    1.58    0.77
  -9   6  -1    1.61    0.73
   9  -6   1    1.13    0.86
 -10   6  -1   -0.36    0.42
 -10   6  -1    0.25    0.62
  10  -6   1   -0.09    0.81
   9   5  -1    1.22    1.14
  -9  -5   1    2.33    1.04
   8   5  -1    4.55    1.38
  -8  -5   1    1.72    0.81
  -8  -5   1    1.23    0.76
   7   5  -1   17.52    2.51
  -7  -5   1   18.27    1.89
   6   5  -1   31.59    2.63
  -6  -5   1   28.05    2.12
  -6  -5   1   30.28    1.68
  -6  -5   1   26.73    2.23
   5   5  -1   20.31    1.96
   5   5  -1   17.66    1.56
   5   5  -1   18.58    1.26
  -5  -5   1   22.18    1.71
  -5  -5   1   21.59    1.23
  -5  -5   1   20.66    1.77
  -5  -5   1   19.95    1.79
   4   5  -1   10.32    1.14
   4   5  -1    9.36    0.66
   4   5  -1    7.92    1.30
   4   5  -1    9.72    0.84
   4   5  -1    8.62    0.90
  -4  -5   1    8.05    1.22
  -4  -5   1    9.97    1.07
  -4  -5   1    8.63    0.68
  -4  -5   1   10.65    1.16
  -4  -5   1    9.57    0.79
   3   5  -1   -0.01    0.24
   3   5  -1    0.17    0.12
   3   5  -1    0.48    0.24
   3   5  -1    0.85    0.40
   3   5  -1   -0.13    0.22
  -3  -5   1    0.14    0.15
  -3  -5   1    0.49    0.36
  -3  -5   1    0.32    0.22
  -3  -5   1    0.18    0.28
  -3  -5   1    0.03    0.23
   2   5  -1   11.95    1.14
   2   5  -1   10.59    1.03
   2   5  -1   10.25    0.82
   2   5  -1   11.76    0.84
  -2  -5   1   11.01    0.50
  -2  -5   1   11.36    0.76
  -2  -5   1   11.71    1.12
  -2  -5   1    9.96    0.47
  -2  -5   1   12.36    0.94
  -2  -5   1   10.36    1.00
   1   5  -1    7.59    1.03
   1   5  -1    9.04    0.72
   1   5  -1    8.20    0.65
   1   5  -1    9.89    0.95
   1   5  -1    7.88    0.82
  -1  -5   1    8.27    0.84
  -1  -5   1    8.53    0.65
  -1  -5   1    9.12    0.72
  -1  -5   1    9.32    0.94
   0   5  -1  114.94    4.08
   0   5  -1  107.08    3.78
   0   5  -1  101.95    3.24
   0   5  -1  113.25    3.61
   0  -5   1  109.23    3.46
   0  -5   1  110.64    3.90
   0  -5   1  110.09    3.38
  -1   5  -1    7.18    0.41
  -1   5  -1    7.41    0.84
  -1   5  -1    7.30    0.67
  -1   5  -1    7.32    0.69
  -1   5  -1    7.04    0.44
   1  -5   1    7.34    0.48
   1  -5   1    6.44    0.92
   1  -5   1    6.70    0.60
   1  -5   1    6.97    0.41
   1  -5   1    8.13    0.75
  -2   5  -1  108.73    4.17
  -2   5  -1  110.37    2.94
  -2   5  -1  103.32    3.45
  -2   5  -1  112.83    3.34
  -2   5  -1  103.66    2.88
   2  -5   1  109.37    3.25
   2  -5   1  107.91    4.15
   2  -5   1  107.09    3.60
   2  -5   1  111.71    3.60
  -3   5  -1    3.36    0.37
  -3   5  -1    3.37    0.75
  -3   5  -1    3.82    0.35
  -3   5  -1    4.52    0.70
  -3   5  -1    3.11    0.48
  -3   5  -1    3.86    0.28
   3  -5   1    3.35    0.47
   3  -5   1    3.75    0.61
   3  -5   1    3.69    0.48
   3  -5   1    3.36    0.76
  -4   5  -1   57.07    1.90
  -4   5  -1   54.36    2.94
  -4   5  -1   54.25    1.75
  -4   5  -1   55.88    2.48
  -4   5  -1   55.62    2.31
   4  -5   1   59.48    3.02
   4  -5   1   59.55    2.27
   4  -5   1   57.77    1.87
   4  -5   1   56.48    1.91
   4  -5   1   56.79    2.44
  -5   5  -1    0.50    0.22
  -5   5  -1    2.16    0.53
  -5   5  -1    0.69    0.40
  -5   5  -1    0.25    0.28
  -5   5  -1    0.82    0.53
   5  -5   1    0.80    0.29
   5  -5   1    1.00    0.36
   5  -5   1    0.81    0.37
   5  -5   1    0.53    0.47
  -6   5  -1   -0.12    0.24
  -6   5  -1    0.17    0.36
  -6   5  -1   -0.02    0.23
  -6   5  -1   -0.13    0.31
  -6   5  -1   -0.02    0.20
   6  -5   1    0.89    0.59
   6  -5   1   -0.02    0.22
   6  -5   1   -0.33    0.16
  -7   5  -1    3.43    0.62
  -7   5  -1    2.73    0.75
  -7   5  -1    2.07    0.59
   7  -5   1    2.19    0.93
   7  -5   1    2.40    0.59
  -8   5  -1    6.91    1.01
  -8   5  -1    7.11    1.21
  -8   5  -1    5.33    1.11
   8  -5   1    5.35    1.35
  -9   5  -1    0.97    0.62
  -9   5  -1    2.07    0.81
  -9   5  -1    0.08    0.45
   9  -5   1    0.75    0.82
 -10   5  -1    0.53    0.39
 -10   5  -1   -0.32    0.50
  10  -5   1   -1.05    0.85
 -11   5  -1    2.09    0.80
 -11   5  -1   -0.01    0.69
  11  -5   1    0.60    1.25
   9   4  -1   -0.84    0.71
  -9  -4   1   -0.84    0.56
   8   4  -1    1.58    1.10
  -8  -4   1    1.33    0.71
  -8  -4   1    1.77    0.79
  -8  -4   1    2.21    0.79
   7   4  -1   12.83    1.98
  -7  -4   1   10.46    1.53
  -7  -4   1   15.09    1.63
  -7  -4   1   11.40    1.14
   6   4  -1    2.51    0.56
   6   4  -1    2.06    0.54
   6   4  -1    3.41    1.04
   6   4  -1    1.31    0.54
  -6  -4   1    2.97    0.85
  -6  -4   1    1.58    0.59
  -6  -4   1    1.51    0.53
   5   4  -1    2.57    0.47
   5   4  -1    2.70    0.67
   5   4  -1    2.63    0.51
   5   4  -1    2.49    0.65
   5   4  -1    3.55    1.00
  -5  -4   1    4.42    0.86
  -5  -4   1    1.59    0.54
  -5  -4   1    2.59    0.65
  -5  -4   1    2.80    0.53
  -5  -4   1    2.43    0.52
   4   4  -1    1.20    0.43
   4   4  -1    1.44    0.33
   4   4  -1    1.20    0.36
   4   4  -1    1.46    0.62
   4   4  -1    1.09    0.34
  -4  -4   1    0.77    0.41
  -4  -4   1    0.90    0.30
  -4  -4   1    1.00    0.47
  -4  -4   1    0.93    0.40
  -4  -4   1    1.39    0.36
   3   4  -1   45.02    1.57
   3   4  -1   43.57    1.77
   3   4  -1   47.33    2.24
   3   4  -1   43.51    2.00
   3   4  -1   47.76    2.51
  -3  -4   1   46.31    2.34
  -3  -4   1   43.99    1.74
  -3  -4   1   46.24    2.12
  -3  -4   1   43.82    1.62
  -3  -4   1   46.86    2.33
   2   4  -1   56.43    2.02
   2   4  -1   54.76    2.14
   2   4  -1   46.66    2.42
   2   4  -1   60.74    2.47
   2   4  -1   54.70    1.66
  -2  -4   1   58.43    2.27
  -2  -4   1   56.99    1.73
  -2  -4   1   59.37    2.57
  -2  -4   1   53.59    2.44
  -2  -4   1   56.77    1.96
   1   4  -1   23.89    1.37
   1   4  -1   21.16    1.03
   1   4  -1   21.33    1.03
   1   4  -1   19.25    1.21
  -1  -4   1   21.54    1.27
  -1  -4   1   21.28    1.08
  -1  -4   1   21.48    0.98
  -1  -4   1   20.61    1.30
   0   4  -1   21.17    1.02
   0   4  -1   21.54    1.24
   0   4  -1   19.84    0.61
   0   4  -1   18.97    1.11
   0   4  -1   20.26    0.63
   0   4  -1   21.89    1.29
   0   4  -1   20.53    0.88
   0  -4   1   21.66    0.96
   0  -4   1   20.81    0.96
   0  -4   1   21.37    1.21
  -1   4  -1    1.31    0.19
  -1   4  -1    1.27    0.37
  -1   4  -1    1.36    0.21
  -1   4  -1    0.94    0.27
  -1   4  -1    1.09    0.27
   1  -4   1    1.43    0.21
   1  -4   1    1.17    0.28
   1  -4   1    1.68    0.43
   1  -4   1    1.59    0.23
   1  -4   1    1.27    0.32
  -2   4  -1   18.89    1.05
  -2   4  -1   18.78    0.68
  -2   4  -1   18.31    1.30
  -2   4  -1   19.37    0.90
  -2   4  -1   18.00    0.76
  -2   4  -1   19.33    0.91
   2  -4   1   19.53    0.88
   2  -4   1   18.74    0.96
   2  -4   1   17.71    1.25
   2  -4   1   18.52    1.02
  -3   4  -1   50.92    2.53
  -3   4  -1   49.87    1.94
  -3   4  -1   52.17    1.66
  -3   4  -1   55.25    2.15
  -3   4  -1   50.40    1.61
   3  -4   1   44.96    2.40
   3  -4   1   48.79    1.88
   3  -4   1   51.25    1.67
   3  -4   1   51.80    1.71
   3  -4   1   49.86    2.06
  -4   4  -1   21.07    1.31
  -4   4  -1   19.84    1.21
  -4   4  -1   21.65    1.03
  -4   4  -1   21.57    1.67
  -4   4  -1   20.83    1.43
   4  -4   1   23.22    1.72
   4  -4   1   21.79    1.20
   4  -4   1   21.34    1.30
   4  -4   1   21.97    1.03
  -5   4  -1    0.23    0.22
  -5   4  -1    0.41    0.30
  -5   4  -1    0.04    0.31
  -5   4  -1    0.12    0.19
  -5   4  -1   -0.01    0.22
   5  -4   1    0.19    0.22
   5  -4   1    0.45    0.40
   5  -4   1    0.34    0.20
  -6   4  -1   -0.25    0.34
  -6   4  -1   -0.54    0.34
  -6   4  -1   -0.02    0.24
  -6   4  -1   -0.10    0.19
  -6   4  -1    0.10    0.17
   6  -4   1   -0.38    0.28
   6  -4   1    0.29    0.40
   6  -4   1    0.32    0.25
  -7   4  -1    3.82    0.85
  -7   4  -1    2.79    0.62
  -7   4  -1    2.14    0.66
  -7   4  -1    1.08    0.59
   7  -4   1    1.30    0.46
   7  -4   1    2.07    0.87
  -8   4  -1    8.30    1.24
  -8   4  -1    7.70    1.09
  -8   4  -1    8.38    1.28
   8  -4   1    6.47    1.55
  -9   4  -1   -0.12    0.31
  -9   4  -1   -0.23    0.49
  -9   4  -1    0.71    0.52
   9  -4   1   -0.11    0.60
 -10   4  -1    0.34    0.70
 -10   4  -1   -0.69    0.41
 -10   4  -1    0.78    0.65
  10  -4   1   -0.15    0.73
 -11   4  -1   -0.23    0.79
 -11   4  -1    0.73    0.78
  11  -4   1    2.24    1.56
  10   3  -1   -0.22    0.92
 -10  -3   1    0.01    0.76
   9   3  -1   -0.94    0.63
  -9  -3   1    0.40    0.72
  -9  -3   1   -0.90    0.54
   8   3  -1   -0.22    0.71
  -8  -3   1    0.35    0.51
  -8  -3   1    0.09    0.54
  -8  -3   1    0.40    0.52
   7   3  -1   72.24    3.04
   7   3  -1   73.00    4.29
   7   3  -1   70.81    4.57
  -7  -3   1   74.52    2.83
  -7  -3   1   76.10    3.27
  -7  -3   1   76.77    3.73
  -7  -3   1   78.28    3.71
   6   3  -1    0.61    0.43
   6   3  -1    0.77    0.41
   6   3  -1    0.80    0.59
   6   3  -1    0.57    0.35
  -6  -3   1    1.32    0.44
  -6  -3   1    1.09    0.43
  -6  -3   1    0.95    0.46
  -6  -3   1    0.76    0.47
  -6  -3   1    1.57    0.58
   5   3  -1   -0.06    0.36
   5   3  -1    0.22    0.24
   5   3  -1   -0.49    0.20
   5   3  -1    0.35    0.24
   5   3  -1    0.21    0.35
  -5  -3   1    0.06    0.22
  -5  -3   1   -0.17    0.21
  -5  -3   1   -0.18    0.31
  -5  -3   1   -0.29    0.22
  -5  -3   1    0.09    0.22
   4   3  -1    0.71    0.30
   4   3  -1    0.72    0.26
   4   3  -1    1.25    0.43
   4   3  -1    1.25    0.53
   4   3  -1    1.29    0.32
  -4  -3   1    0.56    0.34
  -4  -3   1    1.79    0.38
  -4  -3   1    0.37    0.34
  -4  -3   1    0.79    0.31
  -4  -3   1    0.94    0.28
   3   3  -1   80.39    2.94
   3   3  -1   83.90    2.69
   3   3  -1   78.87    3.05
   3   3  -1   91.48    3.55
   3   3  -1   77.37    2.54
  -3  -3   1   80.73    2.64
  -3  -3   1   79.72    3.27
  -3  -3   1   82.49    2.64
  -3  -3   1   83.89    3.05
  -3  -3   1   87.13    3.28
   2   3  -1   84.97    3.26
   2   3  -1   84.00    2.49
   2   3  -1   87.48    3.10
   2   3  -1   84.71    2.89
   2   3  -1   87.83    2.66
  -2  -3   1   89.41    3.21
  -2  -3   1   87.65    2.63
  -2  -3   1   88.53    3.21
  -2  -3   1   85.02    2.54
  -2  -3   1   88.84    2.98
   1   3  -1  398.91   10.79
   1   3  -1  386.01   10.66
  -1  -3   1  379.84   10.17
  -1  -3   1  391.90   10.68
   0   3  -1   19.55    0.62
   0   3  -1   19.15    1.03
   0   3  -1   18.62    0.84
   0   3  -1   21.48    1.13
   0   3  -1   18.26    0.58
   0   3  -1   19.06    0.99
   0   3  -1   18.78    0.79
   0  -3   1   20.04    1.03
   0  -3   1   20.26    0.84
   0  -3   1   17.09    0.78
  -1   3  -1    0.15    0.09
  -1   3  -1    0.11    0.11
  -1   3  -1    0.00    0.09
  -1   3  -1    0.07    0.06
  -1   3  -1    0.03    0.12
   1  -3   1    0.04    0.10
   1  -3   1    0.36    0.12
   1  -3   1   -0.08    0.10
   1  -3   1    0.09    0.09
   1  -3   1   -0.16    0.12
  -2   3  -1   89.22    3.31
  -2   3  -1   90.36    2.65
  -2   3  -1   94.32    2.99
  -2   3  -1   91.36    2.62
  -2   3  -1   91.23    2.82
   2  -3   1   92.40    2.81
   2  -3   1   92.52    2.63
   2  -3   1   91.17    2.72
   2  -3   1   92.35    2.95
   2  -3   1   97.47    3.38
  -3   3  -1  349.22    8.96
  -3   3  -1  349.12    8.95
  -3   3  -1  364.44   10.05
  -3   3  -1  334.19   10.25
  -3   3  -1  361.39    9.77
  -3   3  -1  353.77    9.38
   3  -3   1  349.03    9.73
   3  -3   1  352.72    9.38
   3  -3   1  351.61    9.57
   3  -3   1  356.77   10.32
  -4   3  -1  132.43    4.64
  -4   3  -1  134.17    4.31
  -4   3  -1  134.64    4.38
  -4   3  -1  126.82    4.89
  -4   3  -1  138.47    4.12
   4  -3   1  135.64    4.10
   4  -3   1  136.02    4.25
   4  -3   1  134.05    4.98
  -5   3  -1    1.52    0.38
  -5   3  -1    1.58    0.35
  -5   3  -1    1.16    0.46
  -5   3  -1    0.59    0.28
  -5   3  -1    0.51    0.38
   5  -3   1    1.34    0.60
   5  -3   1    0.80    0.28
   5  -3   1    0.68    0.32
  -6   3  -1   15.43    1.21
  -6   3  -1   15.37    1.14
  -6   3  -1   15.55    1.41
  -6   3  -1   15.83    1.25
  -6   3  -1   17.33    1.64
   6  -3   1   14.67    1.16
   6  -3   1   18.12    1.74
   6  -3   1   15.69    1.12
  -7   3  -1    3.73    0.74
  -7   3  -1    4.56    0.84
  -7   3  -1    3.33    0.89
  -7   3  -1    3.49    0.79
  -7   3  -1    2.14    0.81
   7  -3   1    4.27    1.20
   7  -3   1    3.28    0.68
  -8   3  -1    0.33    0.32
  -8   3  -1    0.98    0.58
  -8   3  -1    0.51    0.37
   8  -3   1    0.89    0.81
  -9   3  -1    0.35    0.68
  -9   3  -1    1.43    0.66
  -9   3  -1    0.06    0.44
   9  -3   1    0.40    0.85
 -10   3  -1   -0.60    0.34
 -10   3  -1   -0.54    0.41
 -10   3  -1   -0.64    0.53
  10  -3   1    0.29    0.82
 -11   3  -1   -0.70    0.79
 -11   3  -1    0.81    0.91
  11  -3   1    0.84    1.15
 -10  -2   1   -1.58    0.47
 -10  -2   1   -0.31    0.79
   9   2  -1    2.32    1.18
  -9  -2   1    0.39    0.66
  -9  -2   1    1.72    0.80
   8   2  -1   13.73    2.23
  -8  -2   1    9.48    1.45
  -8  -2   1   12.97    1.41
  -8  -2   1   14.79    1.43
   7   2  -1    5.44    1.07
   7   2  -1    4.26    0.77
   7   2  -1    5.34    1.31
  -7  -2   1    4.65    0.96
  -7  -2   1    4.63    0.96
  -7  -2   1    5.26    0.73
  -7  -2   1    5.41    0.95
   6   2  -1    6.62    1.27
   6   2  -1    5.56    0.77
   6   2  -1    5.91    0.87
   6   2  -1    5.71    0.96
  -6  -2   1    5.38    0.84
  -6  -2   1    4.34    0.82
  -6  -2   1    6.16    0.64
  -6  -2   1    6.35    0.99
  -6  -2   1    5.66    1.11
  -6  -2   1    6.24    0.82
   5   2  -1   13.23    1.12
   5   2  -1   14.96    0.99
   5   2  -1   14.02    1.09
   5   2  -1   16.47    1.54
   5   2  -1   14.12    0.99
  -5  -2   1   14.28    1.03
  -5  -2   1   12.71    0.83
  -5  -2   1   15.02    1.39
  -5  -2   1   14.46    1.20
  -5  -2   1   14.68    1.21
  -5  -2   1   15.49    1.03
   4   2  -1   92.22    3.09
   4   2  -1   92.20    3.88
   4   2  -1   90.04    3.31
   4   2  -1   94.34    3.33
  -4  -2   1   92.08    3.13
  -4  -2   1   94.62    3.50
  -4  -2   1   92.38    3.07
  -4  -2   1   95.32    3.44
  -4  -2   1   89.36    3.71
   3   2  -1   46.06    1.65
   3   2  -1   41.56    1.60
   3   2  -1   46.09    2.25
   3   2  -1   45.80    1.87
   3   2  -1   43.66    1.89
  -3  -2   1   46.06    1.93
  -3  -2   1   44.82    1.68
  -3  -2   1   44.79    1.99
  -3  -2   1   43.32    1.61
  -3  -2   1   44.48    2.12
   2   2  -1   44.99    1.42
   2   2  -1   40.82    1.41
   2   2  -1   44.35    1.96
   2   2  -1   44.21    1.67
   2   2  -1   43.41    1.76
  -2  -2   1   44.24    1.89
  -2  -2   1   40.12    1.66
  -2  -2   1   43.48    1.40
  -2  -2   1   42.67    1.81
  -2  -2   1   41.58    1.45
   1   2  -1  355.04   12.55
   0   2  -1   13.96    0.72
   0   2  -1   13.69    0.56
   0   2  -1   13.95    0.72
   0   2  -1   14.38    0.62
   0   2  -1   13.95    0.75
   0   2  -1   13.43    0.51
   0  -2   1   13.78    0.51
   0  -2   1   13.11    0.55
   0  -2   1   14.29    0.74
   0  -2   1   13.62    0.62
   1  -2   1  277.89    7.67
  -2   2  -1    7.90    0.36
  -2   2  -1    8.46    0.35
  -2   2  -1    8.08    0.53
  -2   2  -1    9.08    0.59
  -2   2  -1    8.36    0.48
  -2   2  -1    8.85    0.67
  -2   2  -1    8.81    0.74
   2  -2   1    8.91    0.73
   2  -2   1    9.18    0.50
   2  -2   1    8.59    0.53
  -3   2  -1    0.09    0.18
  -3   2  -1    0.22    0.14
  -3   2  -1    0.69    0.32
  -3   2  -1    0.24    0.06
  -3   2  -1    0.31    0.16
  -3   2  -1    0.24    0.16
   3  -2   1    0.07    0.13
   3  -2   1    0.25    0.06
   3  -2   1    0.34    0.18
   3  -2   1    0.29    0.20
  -4   2  -1    3.57    0.66
  -4   2  -1    4.09    0.27
  -4   2  -1    4.07    0.74
  -4   2  -1    2.74    0.47
  -4   2  -1    3.35    0.49
  -4   2  -1    4.11    0.60
   4  -2   1    3.97    0.26
   4  -2   1    4.08    0.57
   4  -2   1    2.03    0.59
   4  -2   1    4.39    0.56
  -5   2  -1   10.73    1.08
  -5   2  -1   13.55    1.02
  -5   2  -1   12.23    0.94
  -5   2  -1   11.53    1.22
  -5   2  -1   12.47    0.60
  -5   2  -1   11.39    0.93
   5  -2   1   11.31    1.27
   5  -2   1   10.90    0.90
   5  -2   1   13.02    0.59
   5  -2   1   11.53    0.91
  -6   2  -1    5.47    0.45
  -6   2  -1    4.44    0.90
  -6   2  -1    5.72    0.86
  -6   2  -1    6.00    1.17
  -6   2  -1    4.61    0.79
  -6   2  -1    5.10    0.80
   6  -2   1    6.34    0.46
   6  -2   1    4.96    0.78
   6  -2   1    3.65    0.66
   6  -2   1    5.28    1.15
  -7   2  -1   -0.35    0.44
  -7   2  -1   -0.73    0.36
  -7   2  -1    0.22    0.34
  -7   2  -1    0.05    0.35
  -7   2  -1    0.35    0.32
   7  -2   1    0.51    0.38
   7  -2   1    0.63    0.75
  -8   2  -1    1.72    0.58
  -8   2  -1    1.10    0.53
   8  -2   1    0.40    0.80
  -9   2  -1   -0.75    0.41
  -9   2  -1   -0.66    0.41
  -9   2  -1   -0.16    0.40
   9  -2   1   -0.80    0.61
 -10   2  -1   -0.53    0.49
 -10   2  -1    1.07    0.68
 -10   2  -1   -0.09    0.69
  10  -2   1   -0.57    0.80
 -11   2  -1    0.15    0.81
 -11   2  -1    0.56    0.79
  11  -2   1   -1.40    0.99
  10   1  -1    1.14    1.16
 -10  -1   1    0.55    0.82
 -10  -1   1   -0.33    0.44
   9   1  -1   -0.32    0.70
  -9  -1   1    1.57    0.77
  -9  -1   1    2.03    0.77
   8   1  -1    1.82    0.86
   7   1  -1    0.58    0.49
   7   1  -1    2.05    0.59
   7   1  -1    3.34    0.99
  -7  -1   1    2.69    0.71
  -7  -1   1    2.01    0.59
  -7  -1   1    1.41    0.47
  -7  -1   1    2.82    0.75
  -7  -1   1    3.42    0.78
   6   1  -1    4.35    0.66
   6   1  -1    2.38    0.53
   6   1  -1    2.33    0.61
   6   1  -1    2.50    0.85
  -6  -1   1    2.60    0.62
  -6  -1   1    2.91    0.69
  -6  -1   1    2.56    0.61
  -6  -1   1    2.70    0.58
  -6  -1   1    3.88    0.88
  -6  -1   1    3.18    0.54
   5   1  -1    3.33    0.56
   5   1  -1    3.05    0.53
   5   1  -1    3.53    0.82
   5   1  -1    3.71    0.67
  -5  -1   1    2.51    0.69
  -5  -1   1    2.64    0.58
  -5  -1   1    3.75    0.68
  -5  -1   1    2.36    0.51
  -5  -1   1    3.44    0.49
  -5  -1   1    2.30    0.52
   4   1  -1    7.57    0.69
   4   1  -1    6.58    0.62
   4   1  -1    7.96    0.65
   4   1  -1    5.56    0.93
  -4  -1   1    8.29    0.70
  -4  -1   1    6.84    0.53
  -4  -1   1    6.25    0.91
  -4  -1   1    8.20    0.76
  -4  -1   1    7.20    0.66
  -4  -1   1    7.18    0.71
   3   1  -1   45.92    1.71
   3   1  -1   49.03    1.85
   3   1  -1   49.66    1.90
   3   1  -1   47.99    2.24
  -3  -1   1   45.90    1.71
  -3  -1   1   46.64    1.77
  -3  -1   1   48.98    1.92
  -3  -1   1   44.49    2.13
  -3  -1   1   48.27    1.60
  -3  -1   1   48.14    1.92
  -2  -1   1  933.33   28.77
  -2  -1   1  940.00   29.64
   1   1  -1  106.17    2.98
   1   1  -1  108.34    3.27
   1   1  -1  108.81    3.18
   1   1  -1  107.24    3.11
  -1  -1   1  109.66    3.00
  -1  -1   1  108.40    3.24
  -1  -1   1  112.28    3.15
  -1  -1   1  106.50    3.20
   0   1  -1   13.88    0.52
   0   1  -1   13.48    0.56
   0   1  -1   14.15    0.52
   0   1  -1   13.77    0.57
   0   1  -1   13.94    0.61
   0  -1   1   13.31    0.68
   0  -1   1   12.95    0.61
   0  -1   1   13.58    0.52
   0  -1   1   13.04    0.55
   0  -1   1   14.15    0.59
  -1   1  -1   33.20    1.24
  -1   1  -1   35.05    1.11
  -1   1  -1   32.83    1.03
  -1   1  -1   34.14    1.26
  -1   1  -1   33.56    1.10
   1  -1   1   33.93    1.25
   1  -1   1   31.45    1.09
   1  -1   1   33.08    1.03
   1  -1   1   33.99    1.24
   1  -1   1   33.52    1.10
  -2   1  -1  409.79   14.11
  -2   1  -1  400.63   14.56
  -3   1  -1  130.79    3.67
  -3   1  -1  139.27    4.03
  -3   1  -1  123.63    4.33
  -3   1  -1  134.63    3.99
  -3   1  -1  131.48    4.24
   3  -1   1  135.40    4.25
   3  -1   1  131.17    4.43
   3  -1   1  124.87    3.92
   3  -1   1  131.58    3.68
   3  -1   1  126.95    3.95
  -4   1  -1   51.14    1.76
  -4   1  -1   48.59    2.42
  -4   1  -1   47.38    2.23
  -4   1  -1   49.89    2.04
  -4   1  -1   51.54    2.09
   4  -1   1   49.11    2.23
   4  -1   1   51.32    2.02
   4  -1   1   50.79    1.74
   4  -1   1   50.52    2.04
   4  -1   1   51.49    2.53
  -5   1  -1   29.01    1.51
  -5   1  -1   26.27    1.68
  -5   1  -1   25.33    1.47
  -5   1  -1   28.19    1.56
  -5   1  -1   27.76    1.26
  -5   1  -1   28.00    1.90
   5  -1   1   25.74    1.43
   5  -1   1   27.14    1.21
   5  -1   1   26.79    1.49
   5  -1   1   28.29    1.97
   5  -1   1   30.60    1.76
  -6   1  -1    7.35    0.98
  -6   1  -1    8.52    1.16
  -6   1  -1    8.39    0.90
  -6   1  -1    8.42    0.72
  -6   1  -1    8.94    1.33
  -6   1  -1    8.19    0.83
   6  -1   1    8.18    0.67
   6  -1   1    7.99    0.85
   6  -1   1    8.19    1.39
   6  -1   1    8.36    0.91
  -7   1  -1    0.39    0.40
  -7   1  -1    0.04    0.33
  -7   1  -1   -0.11    0.30
  -7   1  -1   -0.28    0.40
  -7   1  -1    0.57    0.32
  -7   1  -1    0.20    0.27
   7  -1   1    0.46    0.60
   7  -1   1    0.75    0.47
  -8   1  -1    1.33    0.56
  -8   1  -1    1.63    0.61
  -8   1  -1    3.35    0.78
   8  -1   1    1.13    0.95
  -9   1  -1    0.23    0.49
  -9   1  -1   -0.01    0.49
  -9   1  -1   -0.59    0.31
   9  -1   1    0.99    0.72
 -10   1  -1   -0.29    0.58
 -10   1  -1    0.27    0.69
 -10   1  -1   -0.52    0.53
  10  -1   1    0.43    0.93
 -11   0   1   -0.52    0.68
 -11   0   1   -1.05    0.72
  10   0  -1    0.51    1.17
 -10   0   1    0.96    0.75
 -10   0   1    0.51    0.68
   9   0  -1    1.07    0.88
  -9   0   1    0.34    0.59
  -9   0   1   -0.50    0.49
  -9   0   1    0.92    0.45
   8   0  -1    0.77    0.79
  -8   0   1    0.37    0.44
  -8   0   1    0.24    0.39
  -8   0   1   -0.18    0.31
   7   0  -1    0.53    0.46
   7   0  -1    0.75    0.61
   7   0  -1    1.54    0.53
  -7   0   1    1.10    0.46
  -7   0   1    0.89    0.45
  -7   0   1    1.06    0.39
  -7   0   1    0.99    0.42
  -7   0   1    1.10    0.52
  -7   0   1    0.27    0.53
   6   0  -1    0.14    0.46
   6   0  -1    0.31    0.25
   6   0  -1   -0.14    0.21
   6   0  -1    0.00    0.28
  -6   0   1    1.11    0.60
  -6   0   1    0.48    0.28
  -6   0   1    0.31    0.28
  -6   0   1    0.31    0.21
  -6   0   1   -0.09    0.29
  -6   0   1    0.12    0.20
   5   0  -1   18.41    1.20
   5   0  -1   20.18    1.66
   5   0  -1   18.84    1.02
   5   0  -1   16.64    1.09
  -5   0   1   16.01    1.45
  -5   0   1   21.03    1.12
  -5   0   1   19.25    1.28
  -5   0   1   16.07    1.15
  -5   0   1   21.06    1.29
  -5   0   1   18.15    1.13
   4   0  -1  173.42    5.04
   4   0  -1  180.08    6.03
   4   0  -1  171.05    5.19
   4   0  -1  173.65    5.26
  -4   0   1  166.65    5.24
  -4   0   1  178.23    5.07
  -4   0   1  173.32    5.34
  -4   0   1  162.53    5.79
  -4   0   1  179.77    5.33
  -4   0   1  179.66    5.20
   3   0  -1    4.99    0.46
   3   0  -1    4.73    0.43
   3   0  -1    4.40    0.43
   3   0  -1    5.84    0.81
  -3   0   1    4.48    0.38
  -3   0   1    5.27    0.46
  -3   0   1    4.99    0.49
  -3   0   1    4.01    0.43
  -3   0   1    4.32    0.68
  -3   0   1    4.17    0.45
   2   0  -1    0.22    0.14
   2   0  -1    0.36    0.23
   2   0  -1    0.07    0.08
  -2   0   1    0.58    0.27
  -2   0   1    0.00    0.13
   1   0  -1  130.55    3.67
   1   0  -1  130.27    3.63
   1   0  -1  132.18    3.78
   1   0  -1  132.70    3.59
  -1   0   1  131.90    3.77
  -1   0   1  133.45    3.65
  -1   0   1  133.66    3.66
   0   0   1   55.92    1.60
  -1   0  -1  405.02   13.11
   1   0   1  422.34   13.25
  -2   0  -1  587.91   19.76
   2   0   1  609.61   19.99
  -3   0  -1  189.04    5.53
  -3   0  -1  173.65    5.74
  -3   0  -1  190.81    5.35
  -3   0  -1  183.08    5.37
  -3   0  -1  190.71    5.68
   3   0   1  190.05    5.87
   3   0   1  180.69    5.35
   3   0   1  196.70    5.71
   3   0   1  190.95    5.52
   3   0   1  188.31    5.32
  -4   0  -1    8.28    0.77
  -4   0  -1    8.89    0.91
  -4   0  -1    7.28    0.79
  -4   0  -1    8.47    0.69
  -4   0  -1    8.97    0.74
   4   0   1    7.76    0.65
   4   0   1    8.41    0.82
   4   0   1    8.62    0.96
   4   0   1    7.70    0.68
   4   0   1    8.21    0.75
  -5   0  -1   21.87    1.43
  -5   0  -1   25.33    1.42
  -5   0  -1   22.19    1.52
  -5   0  -1   24.71    1.76
  -5   0  -1   22.78    1.28
   5   0   1   24.12    1.26
   5   0   1   25.64    1.85
   5   0   1   24.90    1.57
   5   0   1   24.51    1.47
   5   0   1   23.07    1.33
  -6   0  -1    4.31    0.76
  -6   0  -1    4.38    0.67
  -6   0  -1    3.27    0.63
  -6   0  -1    4.28    0.87
  -6   0  -1    4.38    0.90
  -6   0  -1    3.79    0.73
   6   0   1    3.06    0.70
   6   0   1    3.75    0.65
   6   0   1    4.66    0.66
   6   0   1    3.39    0.68
   6   0   1    3.63    0.97
  -7   0  -1   14.08    1.27
  -7   0  -1    9.82    1.60
  -7   0  -1   12.78    1.33
  -7   0  -1   14.21    1.17
  -7   0  -1   13.59    1.33
  -7   0  -1   12.82    1.13
   7   0   1   12.32    1.90
   7   0   1   11.29    1.25
  -8   0  -1    2.90    0.71
  -8   0  -1    3.28    0.90
  -8   0  -1    2.18    0.73
   8   0   1    1.31    0.84
  -9   0  -1    1.53    0.78
  -9   0  -1    3.40    0.93
  -9   0  -1    4.21    0.87
   9   0   1    2.00    1.17
 -10   0  -1    4.28    1.19
 -10   0  -1    2.05    0.88
  10   0   1    1.06    1.26
  11  -1  -1   -1.76    0.99
 -11   1   1   -0.53    0.59
 -11   1   1   -0.79    0.76
  10  -1  -1    0.59    0.86
 -10   1   1   -0.13    0.59
 -10   1   1   -0.33    0.41
   9  -1  -1    4.54    1.41
  -9   1   1    3.99    1.07
  -9   1   1    3.10    0.75
  -9   1   1    2.60    0.85
   8  -1  -1   -0.44    0.27
  -8   1   1    0.19    0.39
  -8   1   1    0.39    0.43
  -8   1   1    0.58    0.38
  -8   1   1   -0.39    0.51
   7  -1  -1    4.42    1.19
   7  -1  -1    2.57    0.62
   7  -1  -1    2.82    0.64
  -7   1   1    2.28    0.66
  -7   1   1    3.51    0.57
  -7   1   1    3.99    0.71
  -7   1   1    3.22    0.75
  -7   1   1    2.43    0.77
  -7   1   1    3.45    0.77
   6  -1  -1    9.82    0.91
   6  -1  -1    9.05    0.66
   6  -1  -1    9.39    0.87
   6  -1  -1    8.99    1.45
  -6   1   1   10.37    1.01
  -6   1   1    9.82    0.75
  -6   1   1    9.76    0.98
  -6   1   1   10.65    0.98
  -6   1   1    9.55    1.42
  -6   1   1    8.62    0.82
   5  -1  -1    0.07    0.22
   5  -1  -1    0.00    0.31
   5  -1  -1    0.01    0.17
   5  -1  -1   -0.03    0.16
  -5   1   1    0.38    0.28
  -5   1   1   -0.28    0.15
  -5   1   1   -0.26    0.14
  -5   1   1    0.23    0.16
  -5   1   1    0.36    0.22
  -5   1   1    0.04    0.36
   4  -1  -1  219.63    7.09
   4  -1  -1  216.96    6.18
   4  -1  -1  207.96    6.22
   4  -1  -1  206.63    6.13
   4  -1  -1  212.80    5.85
  -4   1   1  211.23    6.37
  -4   1   1  214.24    5.97
  -4   1   1  216.40    6.17
  -4   1   1  224.21    6.40
  -4   1   1  206.66    6.91
  -4   1   1  213.91    6.26
   3  -1  -1  230.29    6.58
   3  -1  -1  236.65    6.26
   3  -1  -1  231.66    7.20
   3  -1  -1  234.56    6.51
   3  -1  -1  234.18    6.33
   3  -1  -1  234.68    6.49
  -3   1   1  228.43    7.11
  -3   1   1  241.58    6.57
  -3   1   1  236.52    6.53
  -3   1   1  237.99    6.68
   2  -1  -1  136.61    3.93
   2  -1  -1  135.93    3.84
   2  -1  -1  139.63    3.99
   2  -1  -1  137.53    4.36
   2  -1  -1  139.57    3.78
  -2   1   1  138.94    3.90
  -2   1   1  136.65    3.76
  -2   1   1  141.92    4.03
  -2   1   1  132.94    4.30
  -2   1   1  140.91    3.97
   1  -1  -1  134.60    3.99
   1  -1  -1  140.63    3.87
   1  -1  -1  135.29    3.70
   1  -1  -1  135.95    3.82
   1  -1  -1  136.57    3.78
  -1   1   1  142.06    3.86
  -1   1   1  139.11    4.00
  -1   1   1  137.33    3.72
  -1   1   1  138.97    3.88
  -1   1   1  133.29    3.78
   0  -1  -1   31.12    1.04
   0  -1  -1   29.70    0.99
   0  -1  -1   29.46    1.12
   0  -1  -1   30.50    1.15
   0  -1  -1   31.39    1.05
   0   1   1   31.16    1.14
   0   1   1   30.16    1.04
   0   1   1   30.55    1.00
   0   1   1   30.11    1.04
  -1  -1  -1    0.04    0.08
  -1  -1  -1    0.44    0.21
  -1  -1  -1    0.24    0.16
  -1  -1  -1   -0.07    0.10
  -1  -1  -1    0.22    0.16
  -1  -1  -1    0.09    0.15
   1   1   1   -0.07    0.15
   1   1   1    0.09    0.15
   1   1   1   -0.03    0.13
   1   1   1    0.01    0.11
  -2  -1  -1  188.10    5.40
  -2  -1  -1  192.37    5.33
  -2  -1  -1  174.22    5.38
  -2  -1  -1  186.43    5.10
  -2  -1  -1  188.08    5.35
   2   1   1  173.83    5.26
   2   1   1  181.66    5.31
   2   1   1  176.22    5.08
   2   1   1  189.97    5.43
   2   1   1  190.46    5.50
  -3  -1  -1    9.86    0.77
  -3  -1  -1    9.75    0.74
  -3  -1  -1    9.83    0.79
  -3  -1  -1   11.36    0.91
  -3  -1  -1   10.85    0.70
   3   1   1   10.50    0.79
   3   1   1    9.56    0.66
   3   1   1   10.13    0.91
   3   1   1   10.02    0.74
   3   1   1    9.95    0.82
  -4  -1  -1   12.01    0.98
  -4  -1  -1   10.72    1.02
  -4  -1  -1   10.19    0.87
  -4  -1  -1   12.49    0.86
  -4  -1  -1   12.89    1.00
   4   1   1   12.16    0.91
   4   1   1   11.03    0.90
   4   1   1   14.31    1.22
   4   1   1   12.84    1.01
   4   1   1   12.41    0.85
  -5  -1  -1   10.68    1.14
  -5  -1  -1   10.01    1.02
  -5  -1  -1   10.29    0.92
  -5  -1  -1   11.26    0.91
  -5  -1  -1   10.95    1.04
   5   1   1   11.96    0.91
   5   1   1   10.60    0.96
   5   1   1   10.42    0.92
   5   1   1   10.87    1.23
   5   1   1   11.59    1.06
  -6  -1  -1   37.37    2.12
  -6  -1  -1   34.21    1.91
  -6  -1  -1   31.69    2.18
  -6  -1  -1   33.92    1.85
  -6  -1  -1   31.35    1.94
   6   1   1   33.21    1.76
   6   1   1   30.00    1.74
   6   1   1   35.07    2.02
   6   1   1   29.29    2.29
   6   1   1   32.27    1.97
  -7  -1  -1   70.49    3.46
  -7  -1  -1   66.60    4.25
  -7  -1  -1   78.68    3.29
  -7  -1  -1   74.96    3.26
  -7  -1  -1   69.03    3.36
   7   1   1   70.14    3.31
   7   1   1   72.39    3.41
   7   1   1   81.04    4.28
  -8  -1  -1   12.75    1.36
  -8  -1  -1   15.96    1.56
  -8  -1  -1   15.58    1.31
   8   1   1   17.21    2.40
  -9  -1  -1    3.20    0.92
  -9  -1  -1    2.27    0.89
   9   1   1    0.61    1.04
 -10  -1  -1    0.12    0.76
 -10  -1  -1   -0.05    0.64
  10   1   1    1.11    1.05
  11  -2  -1    0.42    1.10
 -11   2   1    0.69    0.65
 -11   2   1   -0.27    0.69
  10  -2  -1    1.35    1.07
 -10   2   1    0.13    0.49
 -10   2   1    0.13    0.51
 -10   2   1   -0.07    0.59
   9  -2  -1    0.48    0.73
  -9   2   1    1.07    0.61
  -9   2   1    1.24    0.59
  -9   2   1    0.27    0.38
   8  -2  -1   11.40    1.97
   8  -2  -1    9.65    1.24
  -8   2   1   13.09    1.39
  -8   2   1   12.20    1.29
  -8   2   1    7.52    1.27
  -8   2   1   12.55    1.16
   7  -2  -1    4.58    0.88
   7  -2  -1    4.69    0.79
   7  -2  -1    4.78    1.21
   7  -2  -1    5.38    0.42
  -7   2   1    6.09    0.93
  -7   2   1    4.19    0.88
  -7   2   1    3.78    1.02
  -7   2   1    5.42    0.97
  -7   2   1    5.96    0.86
   6  -2  -1    1.75    0.68
   6  -2  -1    2.39    0.30
   6  -2  -1    2.41    0.57
   6  -2  -1    2.39    0.29
   6  -2  -1    2.48    0.50
  -6   2   1    1.77    0.70
  -6   2   1    3.09    0.65
  -6   2   1    2.49    0.55
  -6   2   1    2.94    0.70
  -6   2   1    2.72    0.54
   5  -2  -1    7.55    0.68
   5  -2  -1    7.85    0.74
   5  -2  -1    7.40    0.43
   5  -2  -1    6.97    1.24
   5  -2  -1    7.47    0.73
   5  -2  -1    7.79    0.44
  -5   2   1    5.62    1.04
  -5   2   1    8.77    0.88
  -5   2   1    6.09    0.65
  -5   2   1    7.23    0.71
  -5   2   1    7.65    0.81
   4  -2  -1   27.49    1.39
   4  -2  -1   28.90    1.01
   4  -2  -1   28.08    1.05
   4  -2  -1   29.61    1.41
   4  -2  -1   30.53    1.30
   4  -2  -1   29.26    1.91
  -4   2   1   29.55    1.44
  -4   2   1   28.75    1.49
  -4   2   1   29.42    1.84
  -4   2   1   29.48    1.35
   3  -2  -1   15.63    1.18
   3  -2  -1   13.07    0.81
   3  -2  -1   12.64    0.79
   3  -2  -1   12.99    0.68
   3  -2  -1   13.74    0.60
  -3   2   1   13.43    1.08
  -3   2   1   12.28    0.57
  -3   2   1   11.53    0.68
  -3   2   1   13.93    0.87
  -3   2   1   14.24    0.85
  -2   2   1  464.84   12.76
   1  -2  -1    0.14    0.17
   1  -2  -1    0.22    0.07
   1  -2  -1    0.16    0.09
   1  -2  -1    0.07    0.12
   1  -2  -1    0.12    0.13
   1  -2  -1    0.37    0.19
  -1   2   1    0.00    0.12
  -1   2   1    0.05    0.13
  -1   2   1    0.16    0.15
  -1   2   1    0.15    0.13
   0  -2  -1  407.69   14.89
   0   2   1  425.64   14.99
  -1  -2  -1    0.55    0.21
  -1  -2  -1    0.28    0.16
  -1  -2  -1    0.26    0.15
  -1  -2  -1    0.37    0.17
  -1  -2  -1    0.31    0.14
   1   2   1    0.35    0.15
   1   2   1    0.18    0.14
   1   2   1    0.14    0.16
   1   2   1    0.27    0.19
   1   2   1    0.17    0.13
  -2  -2  -1   21.96    1.19
  -2  -2  -1   23.89    1.27
  -2  -2  -1   22.40    0.93
  -2  -2  -1   22.15    1.16
  -2  -2  -1   20.35    1.05
  -2  -2  -1   22.89    1.14
   2   2   1   22.12    1.19
   2   2   1   21.96    1.25
   2   2   1   21.59    1.19
   2   2   1   21.78    1.11
  -3  -2  -1   72.35    2.73
  -3  -2  -1   67.78    2.75
  -3  -2  -1   73.12    2.73
  -3  -2  -1   75.26    2.90
  -3  -2  -1   73.75    2.43
   3   2   1   72.33    2.76
   3   2   1   71.96    2.69
   3   2   1   70.15    2.41
   3   2   1   73.42    2.99
   3   2   1   73.63    2.80
  -4  -2  -1   12.41    1.04
  -4  -2  -1   11.46    0.96
  -4  -2  -1   10.55    0.94
  -4  -2  -1   11.43    1.08
  -4  -2  -1   11.25    0.82
   4   2   1   10.76    1.12
   4   2   1   11.52    1.01
   4   2   1   12.60    1.01
   4   2   1   11.04    0.94
   4   2   1   12.95    0.86
  -5  -2  -1    0.41    0.36
  -5  -2  -1   -0.14    0.30
  -5  -2  -1    0.79    0.39
  -5  -2  -1   -0.04    0.23
  -5  -2  -1   -0.48    0.25
   5   2   1   -0.25    0.26
   5   2   1    0.20    0.32
   5   2   1    0.55    0.33
   5   2   1   -0.11    0.17
  -6  -2  -1   59.02    3.21
  -6  -2  -1   57.49    2.88
  -6  -2  -1   67.56    2.78
  -6  -2  -1   61.26    3.02
  -6  -2  -1   63.58    2.99
   6   2   1   63.09    2.97
   6   2   1   65.61    3.60
   6   2   1   60.84    2.82
   6   2   1   64.50    2.67
  -7  -2  -1    0.26    0.49
  -7  -2  -1    1.21    0.47
  -7  -2  -1    1.19    0.54
   7   2   1    1.85    0.87
   7   2   1    1.58    0.57
   7   2   1    0.57    0.45
  -8  -2  -1    2.21    0.75
  -8  -2  -1    1.34    0.66
  -8  -2  -1    1.20    0.61
   8   2   1    2.08    0.95
   8   2   1    2.07    0.71
  -9  -2  -1    1.46    0.63
  -9  -2  -1    1.00    0.69
   9   2   1    0.32    0.98
 -10  -2  -1   -0.20    0.70
 -10  -2  -1    0.55    0.86
  10   2   1   -1.55    1.01
  11  -3  -1   -0.91    0.71
 -11   3   1   -0.01    0.68
  10  -3  -1    1.10    0.88
 -10   3   1    1.55    0.70
 -10   3   1    1.24    0.87
 -10   3   1    1.73    0.75
   9  -3  -1    0.13    0.59
  -9   3   1    0.22    0.43
  -9   3   1    0.01    0.52
  -9   3   1    1.24    0.53
   8  -3  -1    0.23    0.48
   8  -3  -1    0.44    0.54
  -8   3   1    0.56    0.37
  -8   3   1    1.05    0.46
  -8   3   1    0.73    0.52
   7  -3  -1    1.19    0.43
   7  -3  -1    1.47    0.80
  -7   3   1    2.16    0.74
  -7   3   1    1.58    0.60
  -7   3   1    3.50    0.74
  -7   3   1    1.62    0.57
   6  -3  -1    0.30    0.24
   6  -3  -1   -0.10    0.21
   6  -3  -1   -0.36    0.29
   6  -3  -1    0.04    0.16
  -6   3   1   -0.63    0.30
  -6   3   1    0.17    0.23
  -6   3   1    0.10    0.28
  -6   3   1    0.09    0.20
  -6   3   1    0.12    0.23
   5  -3  -1   31.90    1.67
   5  -3  -1   35.48    2.34
   5  -3  -1   33.43    0.98
   5  -3  -1   33.27    1.49
   5  -3  -1   32.00    1.67
   5  -3  -1   33.11    0.99
  -5   3   1   32.65    2.20
  -5   3   1   32.81    1.73
  -5   3   1   33.13    1.57
  -5   3   1   33.82    1.81
   4  -3  -1    2.63    0.73
   4  -3  -1    2.05    0.23
   4  -3  -1    2.41    0.48
   4  -3  -1    1.95    0.32
   4  -3  -1    1.84    0.43
  -4   3   1    2.68    0.54
  -4   3   1    2.25    0.37
  -4   3   1    1.76    0.58
  -4   3   1    1.94    0.45
   3  -3  -1   12.38    0.58
   3  -3  -1   11.87    0.63
   3  -3  -1   12.09    0.83
   3  -3  -1   12.09    1.09
   3  -3  -1   12.16    0.79
  -3   3   1   11.75    0.83
  -3   3   1   11.51    0.62
  -3   3   1   11.39    0.64
  -3   3   1   12.72    1.11
  -3   3   1   14.79    0.96
   2  -3  -1   48.18    1.36
   2  -3  -1   50.06    2.20
   2  -3  -1   48.38    1.73
   2  -3  -1   46.03    1.72
   2  -3  -1   46.45    1.86
  -2   3   1   47.10    1.73
  -2   3   1   49.52    1.82
  -2   3   1   48.70    2.18
  -2   3   1   49.38    1.43
  -2   3   1   49.05    1.97
   1  -3  -1   64.86    2.28
   1  -3  -1   61.75    2.01
   1  -3  -1   63.72    2.43
   1  -3  -1   60.88    1.76
   1  -3  -1   61.26    2.20
  -1   3   1   64.47    2.08
  -1   3   1   61.98    2.32
  -1   3   1   64.19    2.44
  -1   3   1   62.35    1.78
  -1   3   1   63.03    2.24
   0  -3  -1    2.43    0.41
   0  -3  -1    3.04    0.47
   0  -3  -1    3.34    0.31
   0  -3  -1    3.20    0.31
   0   3   1    3.26    0.30
   0   3   1    3.25    0.49
   0   3   1    2.75    0.43
   0   3   1    3.22    0.31
   0   3   1    3.65    0.53
   0   3   1    2.94    0.49
  -1  -3  -1   37.45    1.33
  -1  -3  -1   34.29    1.55
  -1  -3  -1   35.24    1.60
  -1  -3  -1   37.11    1.47
  -1  -3  -1   37.91    1.74
   1   3   1   34.63    1.43
   1   3   1   39.28    1.70
   1   3   1   37.03    1.65
   1   3   1   36.99    1.34
   1   3   1   35.76    1.68
  -2  -3  -1    0.22    0.23
  -2  -3  -1    0.41    0.15
  -2  -3  -1    0.28    0.23
  -2  -3  -1    0.26    0.21
  -2  -3  -1    0.05    0.15
   2   3   1    0.67    0.29
   2   3   1    0.22    0.19
   2   3   1   -0.06    0.20
   2   3   1    0.11    0.15
  -3  -3  -1    0.38    0.29
  -3  -3  -1    0.36    0.22
  -3  -3  -1    0.77    0.31
  -3  -3  -1    1.02    0.34
  -3  -3  -1    0.25    0.22
  -3  -3  -1    0.47    0.19
   3   3   1    0.43    0.35
   3   3   1    0.69    0.28
   3   3   1    0.61    0.27
   3   3   1    0.29    0.30
  -4  -3  -1    0.57    0.26
  -4  -3  -1    0.42    0.33
  -4  -3  -1   -0.11    0.27
  -4  -3  -1   -0.02    0.24
  -4  -3  -1    0.48    0.24
  -4  -3  -1    0.62    0.31
   4   3   1    0.71    0.38
   4   3   1    0.58    0.31
   4   3   1    0.47    0.37
   4   3   1    0.12    0.20
   4   3   1   -0.04    0.29
  -5  -3  -1    1.89    0.60
  -5  -3  -1    2.41    0.61
  -5  -3  -1    3.33    0.73
  -5  -3  -1    2.47    0.68
  -5  -3  -1    3.42    0.59
   5   3   1    4.10    0.62
   5   3   1    4.14    0.96
   5   3   1    3.02    0.67
   5   3   1    3.28    0.77
   5   3   1    1.79    0.59
  -6  -3  -1   45.43    2.62
  -6  -3  -1   48.40    2.69
  -6  -3  -1   48.26    2.28
  -6  -3  -1   48.07    2.83
  -6  -3  -1   44.47    2.44
   6   3   1   47.28    2.19
   6   3   1   47.68    3.08
   6   3   1   46.36    2.51
   6   3   1   43.51    2.45
  -7  -3  -1    4.50    1.01
  -7  -3  -1    3.71    0.76
  -7  -3  -1    7.05    1.22
   7   3   1    2.86    0.74
   7   3   1    5.95    1.38
  -8  -3  -1   -0.17    0.54
  -8  -3  -1    1.14    0.67
  -8  -3  -1    0.21    0.49
   8   3   1   -0.67    0.68
  -9  -3  -1    0.44    0.66
   9   3   1   -0.78    0.93
  11  -4  -1    0.71    1.01
 -11   4   1   -1.04    0.78
 -11   4   1    0.00    0.79
  10  -4  -1    0.34    1.02
 -10   4   1   -0.13    0.70
 -10   4   1   -0.17    0.63
   9  -4  -1    0.50    0.81
  -9   4   1    0.44    0.39
  -9   4   1    0.01    0.34
  -9   4   1    0.47    0.57
   8  -4  -1    0.14    0.53
  -8   4   1    0.15    0.35
  -8   4   1    1.49    0.68
  -8   4   1    0.10    0.33
   7  -4  -1   16.65    1.18
   7  -4  -1   18.24    2.03
  -7   4   1   18.34    1.45
  -7   4   1   19.21    1.60
  -7   4   1   14.80    1.23
  -7   4   1   14.91    1.47
   6  -4  -1    0.13    0.24
   6  -4  -1    0.60    0.51
   6  -4  -1   -0.17    0.17
   6  -4  -1   -0.28    0.24
  -6   4   1    0.28    0.27
  -6   4   1    0.06    0.20
  -6   4   1   -0.62    0.33
  -6   4   1   -0.10    0.24
   5  -4  -1    2.47    0.55
   5  -4  -1    4.48    1.01
   5  -4  -1    3.56    0.48
   5  -4  -1    3.45    0.30
   5  -4  -1    4.39    0.71
   5  -4  -1    3.98    0.28
  -5   4   1    2.66    0.76
  -5   4   1    3.14    0.69
  -5   4   1    3.74    0.69
  -5   4   1    4.22    0.55
   4  -4  -1  105.98    3.65
   4  -4  -1  101.14    3.46
   4  -4  -1  105.57    3.04
   4  -4  -1  103.27    4.28
   4  -4  -1   99.35    2.97
  -4   4   1  100.08    3.09
  -4   4   1   99.03    3.04
  -4   4   1   98.09    4.20
  -4   4   1  100.20    3.70
  -4   4   1  100.99    3.60
   3  -4  -1    1.15    0.37
   3  -4  -1    0.88    0.13
   3  -4  -1    0.89    0.46
   3  -4  -1    1.60    0.33
   3  -4  -1    1.08    0.32
  -3   4   1    0.99    0.17
  -3   4   1    1.05    0.27
  -3   4   1    0.65    0.30
  -3   4   1    1.09    0.47
  -3   4   1    1.48    0.39
   2  -4  -1  209.09    6.36
   2  -4  -1  214.21    6.05
   2  -4  -1  218.01    6.81
   2  -4  -1  216.18    6.22
  -2   4   1  218.49    6.83
  -2   4   1  224.78    6.57
  -2   4   1  212.53    6.17
  -2   4   1  209.69    6.21
   1  -4  -1   14.01    0.57
   1  -4  -1   13.98    0.96
   1  -4  -1   13.36    1.03
   1  -4  -1   13.37    0.92
   1  -4  -1   13.07    0.69
  -1   4   1   12.29    0.55
  -1   4   1   15.90    0.81
  -1   4   1   14.64    1.10
  -1   4   1   14.39    1.01
  -1   4   1   13.35    0.93
   0  -4  -1   11.89    0.86
   0  -4  -1    9.48    0.85
   0  -4  -1   10.18    0.61
   0  -4  -1   10.33    0.56
   0   4   1   10.29    0.58
   0   4   1   10.24    0.89
   0   4   1   10.66    0.83
   0   4   1   10.71    0.87
   0   4   1   10.01    0.60
   0   4   1   10.80    0.89
  -1  -4  -1   13.07    0.58
  -1  -4  -1   13.35    1.04
  -1  -4  -1   12.62    0.80
  -1  -4  -1   12.21    0.65
  -1  -4  -1   11.58    0.90
   1   4   1   13.20    0.99
   1   4   1   12.94    1.02
   1   4   1   12.89    1.01
   1   4   1   12.28    0.98
   1   4   1   11.17    0.75
  -2  -4  -1   15.38    1.07
  -2  -4  -1   14.24    0.70
  -2  -4  -1   14.43    1.17
  -2  -4  -1   13.32    1.02
  -2  -4  -1   15.50    0.84
  -2  -4  -1   15.42    1.01
   2   4   1   16.05    1.12
   2   4   1   15.45    1.20
   2   4   1   12.93    0.94
   2   4   1   16.28    1.20
  -3  -4  -1    4.32    0.45
  -3  -4  -1    5.03    0.86
  -3  -4  -1    4.03    0.74
  -3  -4  -1    4.87    0.73
  -3  -4  -1    4.78    0.62
  -3  -4  -1    3.35    0.61
   3   4   1    4.89    0.85
   3   4   1    4.84    0.83
   3   4   1    4.62    0.72
   3   4   1    4.86    0.73
  -4  -4  -1   73.25    2.54
  -4  -4  -1   70.85    3.20
  -4  -4  -1   68.45    3.02
  -4  -4  -1   68.69    3.25
  -4  -4  -1   71.38    2.96
   4   4   1   69.38    3.02
   4   4   1   68.27    2.97
   4   4   1   71.24    3.19
   4   4   1   69.65    3.40
  -5  -4  -1   22.73    1.79
  -5  -4  -1   24.73    1.88
  -5  -4  -1   24.73    1.79
  -5  -4  -1   26.01    1.42
  -5  -4  -1   23.36    1.63
  -5  -4  -1   23.80    1.65
   5   4   1   22.61    1.74
   5   4   1   24.69    1.72
   5   4   1   26.69    2.13
  -6  -4  -1   10.18    1.47
  -6  -4  -1   11.20    1.53
  -6  -4  -1   11.40    1.01
   6   4   1    8.93    1.21
   6   4   1   10.04    1.66
  -7  -4  -1    0.10    0.39
  -7  -4  -1    0.32    0.51
  -7  -4  -1    0.18    0.45
   7   4   1    1.14    0.86
  -8  -4  -1    0.79    0.59
  -8  -4  -1    0.62    0.70
   8   4   1    0.20    0.93
  -9  -4  -1   -0.60    0.64
   9   4   1   -1.16    1.01
  11  -5  -1   -1.15    0.90
 -11   5   1    0.40    0.85
 -11   5   1   -0.07    0.72
  10  -5  -1    0.63    0.80
 -10   5   1    0.46    0.55
 -10   5   1    0.07    0.59
   9  -5  -1    0.53    0.92
  -9   5   1    2.50    0.86
  -9   5   1    1.96    0.84
   8  -5  -1    1.42    0.85
  -8   5   1    0.36    0.46
  -8   5   1    0.73    0.49
  -8   5   1    0.19    0.50
   7  -5  -1    1.41    0.79
  -7   5   1    0.32    0.44
  -7   5   1    0.67    0.46
  -7   5   1    0.52    0.29
   6  -5  -1    7.60    1.04
   6  -5  -1    8.85    1.55
   6  -5  -1    9.17    0.72
   6  -5  -1    8.03    1.03
  -6   5   1    8.09    1.12
  -6   5   1   10.91    1.13
  -6   5   1   10.43    0.83
  -6   5   1    8.54    1.48
   5  -5  -1    0.13    0.14
   5  -5  -1    0.30    0.32
   5  -5  -1    0.44    0.35
   5  -5  -1    0.06    0.12
   5  -5  -1    0.58    0.51
  -5   5   1    0.02    0.13
  -5   5   1   -0.49    0.24
  -5   5   1    0.49    0.31
  -5   5   1    0.09    0.15
  -5   5   1    0.53    0.30
   4  -5  -1   34.22    2.22
   4  -5  -1   32.36    1.05
   4  -5  -1   32.42    1.58
   4  -5  -1   31.57    1.72
   4  -5  -1   33.59    1.40
  -4   5   1   29.46    2.12
  -4   5   1   31.51    1.13
  -4   5   1   31.46    1.82
  -4   5   1   29.89    1.67
  -4   5   1   32.02    1.41
   3  -5  -1    6.76    0.65
   3  -5  -1    7.88    0.67
   3  -5  -1    6.99    0.73
   3  -5  -1    9.06    1.03
  -3   5   1    8.25    0.74
  -3   5   1    6.63    0.92
  -3   5   1    8.33    0.71
  -3   5   1    8.69    1.23
   2  -5  -1   56.21    2.28
   2  -5  -1   54.95    2.32
   2  -5  -1   52.49    1.94
   2  -5  -1   54.12    2.64
  -2   5   1   54.02    2.09
  -2   5   1   51.98    2.23
  -2   5   1   57.40    2.73
  -2   5   1   56.78    2.48
   1  -5  -1  145.42    4.71
   1  -5  -1  133.46    4.56
   1  -5  -1  141.91    3.88
   1  -5  -1  160.30    5.07
   1  -5  -1  135.76    4.01
  -1   5   1  128.96    4.56
  -1   5   1  138.63    3.87
  -1   5   1  140.34    4.16
  -1   5   1  145.91    4.81
  -1   5   1  132.32    4.88
   0  -5  -1    2.28    0.37
   0  -5  -1    1.48    0.47
   0  -5  -1    3.43    0.62
   0  -5  -1    2.48    0.30
   0   5   1    2.33    0.54
   0   5   1    1.76    0.47
   0   5   1    3.13    0.66
   0   5   1    2.18    0.35
   0   5   1    2.45    0.56
   0   5   1    2.39    0.33
  -1  -5  -1    2.96    0.27
  -1  -5  -1    2.42    0.31
  -1  -5  -1    2.52    0.54
  -1  -5  -1    3.14    0.65
  -1  -5  -1    2.83    0.48
   1   5   1    2.72    0.63
   1   5   1    2.09    0.55
   1   5   1    2.40    0.43
   1   5   1    2.49    0.53
   1   5   1    2.21    0.57
  -2  -5  -1    2.87    0.54
  -2  -5  -1    2.23    0.37
  -2  -5  -1    2.87    0.69
  -2  -5  -1    2.29    0.56
  -2  -5  -1    3.25    0.62
  -2  -5  -1    2.05    0.28
   2   5   1    2.01    0.46
   2   5   1    2.61    0.60
   2   5   1    1.52    0.48
   2   5   1    2.38    0.64
  -3  -5  -1   54.92    1.92
  -3  -5  -1   55.28    2.12
  -3  -5  -1   55.20    2.51
  -3  -5  -1   51.16    2.77
  -3  -5  -1   55.27    2.51
  -3  -5  -1   56.66    2.67
   3   5   1   54.68    2.46
   3   5   1   56.90    2.62
   3   5   1   55.00    2.76
   3   5   1   56.69    2.91
  -4  -5  -1    0.42    0.28
  -4  -5  -1    0.22    0.38
  -4  -5  -1   -0.11    0.30
  -4  -5  -1    0.03    0.38
  -4  -5  -1   -0.08    0.29
  -4  -5  -1    0.04    0.39
   4   5   1    0.36    0.33
   4   5   1    0.14    0.35
   4   5   1    0.16    0.41
   4   5   1    0.35    0.45
  -5  -5  -1    0.93    0.36
  -5  -5  -1    0.60    0.57
  -5  -5  -1    1.57    0.61
  -5  -5  -1    1.38    0.56
   5   5   1    1.27    0.56
   5   5   1    0.32    0.48
  -6  -5  -1    0.03    0.42
  -6  -5  -1   -0.29    0.45
   6   5   1    0.49    0.49
   6   5   1    0.05    0.63
  -7  -5  -1    1.17    0.64
  -7  -5  -1   -0.81    0.27
   7   5   1   -0.16    0.71
  -8  -5  -1   -0.50    0.66
  -8  -5  -1   -0.47    0.48
   8   5   1   -0.43    0.87
  11  -6  -1    1.09    0.89
 -11   6   1    0.32    0.76
 -11   6   1    1.50    0.83
  10  -6  -1    1.20    0.94
 -10   6   1    3.56    1.05
 -10   6   1    1.04    0.78
   9  -6  -1    0.58    0.64
  -9   6   1   -0.27    0.55
  -9   6   1    0.74    0.69
   8  -6  -1    2.14    0.95
  -8   6   1    1.90    0.68
  -8   6   1    3.09    0.85
   7  -6  -1   20.61    2.25
  -7   6   1   17.22    1.58
  -7   6   1   17.74    1.60
   6  -6  -1    3.47    0.69
   6  -6  -1    3.11    0.96
  -6   6   1    1.80    0.66
  -6   6   1    2.40    0.43
  -6   6   1    3.78    0.86
   5  -6  -1   24.04    1.19
   5  -6  -1   26.93    2.21
   5  -6  -1   22.86    1.59
   5  -6  -1   24.69    0.88
   5  -6  -1   23.09    1.43
  -5   6   1   23.08    0.95
  -5   6   1   22.30    1.15
  -5   6   1   24.14    2.13
  -5   6   1   26.77    1.82
  -5   6   1   24.45    1.63
   4  -6  -1    4.55    1.03
   4  -6  -1    4.62    0.63
   4  -6  -1    4.06    0.62
   4  -6  -1    4.77    0.80
  -4   6   1    3.27    0.91
  -4   6   1    4.60    0.86
  -4   6   1    4.77    0.75
  -4   6   1    3.82    0.56
   3  -6  -1   11.09    0.94
   3  -6  -1   11.76    1.01
   3  -6  -1   10.87    0.79
   3  -6  -1   10.54    1.23
  -3   6   1    9.65    0.85
  -3   6   1   10.42    0.90
  -3   6   1    9.15    1.32
  -3   6   1   11.65    1.09
   2  -6  -1  147.34    4.39
   2  -6  -1  149.97    5.46
   2  -6  -1  147.04    4.95
   2  -6  -1  147.19    4.98
  -2   6   1  148.45    4.97
  -2   6   1  151.38    4.63
  -2   6   1  155.53    5.26
  -2   6   1  141.75    5.46
   1  -6  -1   70.93    2.23
   1  -6  -1   70.02    2.26
   1  -6  -1   65.95    2.93
   1  -6  -1   70.97    3.22
   1  -6  -1   69.56    2.88
  -1   6   1   71.72    2.41
  -1   6   1   76.07    3.15
  -1   6   1   70.22    2.19
  -1   6   1   75.53    3.04
  -1   6   1   70.92    3.25
   0  -6  -1    1.58    0.53
   0  -6  -1    1.71    0.24
   0  -6  -1    1.91    0.38
   0  -6  -1    0.96    0.39
   0   6   1    2.24    0.57
   0   6   1    1.87    0.33
   0   6   1    1.39    0.48
   0   6   1    1.58    0.53
   0   6   1    2.03    0.60
   0   6   1    1.69    0.28
  -1  -6  -1    1.15    0.21
  -1  -6  -1    0.82    0.34
  -1  -6  -1    0.96    0.31
  -1  -6  -1    0.48    0.33
  -1  -6  -1    1.21    0.19
   1   6   1    0.73    0.46
   1   6   1    1.12    0.28
   1   6   1    1.22    0.47
   1   6   1    1.03    0.43
   1   6   1    1.08    0.41
  -2  -6  -1    1.49    0.41
  -2  -6  -1    0.70    0.42
  -2  -6  -1    1.35    0.23
  -2  -6  -1    1.29    0.27
  -2  -6  -1    0.72    0.45
   2   6   1    0.99    0.46
   2   6   1    2.01    0.48
   2   6   1    0.27    0.46
   2   6   1    1.16    0.54
   2   6   1    0.93    0.44
  -3  -6  -1    0.92    0.24
  -3  -6  -1    0.72    0.42
  -3  -6  -1    1.11    0.38
  -3  -6  -1    1.04    0.48
  -3  -6  -1    1.29    0.58
   3   6   1    0.52    0.36
   3   6   1    0.46    0.49
   3   6   1    1.65    0.66
   3   6   1    1.14    0.47
  -4  -6  -1    0.06    0.77
  -4  -6  -1   -0.26    0.51
  -4  -6  -1    1.11    0.47
  -4  -6  -1    1.45    0.38
  -4  -6  -1    1.28    0.66
   4   6   1    0.94    0.55
   4   6   1    0.54    0.43
  -5  -6  -1    9.48    1.53
  -5  -6  -1    8.09    1.24
   5   6   1    8.22    1.52
   5   6   1   10.35    1.33
  -6  -6  -1    1.99    0.79
  -6  -6  -1    0.85    0.56
   6   6   1    1.92    0.92
  -7  -6  -1    3.39    1.10
  -7  -6  -1    1.36    0.63
   7   6   1    0.74    0.67
  -8  -6  -1    1.12    0.96
  -8  -6  -1   -0.85    0.64
   8   6   1   -0.62    1.46
  10  -7  -1    0.39    0.99
 -10   7   1   -0.56    0.58
 -10   7   1    0.19    0.80
   9  -7  -1    0.41    0.69
  -9   7   1   -0.96    0.61
  -9   7   1   -0.55    0.41
   8  -7  -1   -0.06    0.63
  -8   7   1    0.06    0.58
  -8   7   1    0.51    0.59
   7  -7  -1    0.76    0.78
  -7   7   1    0.79    0.54
  -7   7   1    1.19    0.59
   6  -7  -1   26.53    1.68
   6  -7  -1   27.45    2.51
  -6   7   1   27.48    2.06
  -6   7   1   25.93    1.90
   5  -7  -1   43.55    1.92
   5  -7  -1   38.00    1.98
   5  -7  -1   38.56    2.84
  -5   7   1   42.32    2.28
  -5   7   1   45.76    2.61
   4  -7  -1   48.65    2.23
   4  -7  -1   46.31    2.09
   4  -7  -1   51.59    3.08
   4  -7  -1   51.08    2.50
  -4   7   1   47.67    2.20
  -4   7   1   50.91    2.76
  -4   7   1   49.61    3.11
  -4   7   1   54.04    2.43
   3  -7  -1    5.76    0.86
   3  -7  -1    6.28    0.87
   3  -7  -1    6.35    1.19
   3  -7  -1    5.46    0.68
  -3   7   1    6.38    1.24
  -3   7   1    4.54    0.75
  -3   7   1    5.01    0.91
  -3   7   1    5.32    0.75
   2  -7  -1    4.55    0.76
   2  -7  -1    4.28    0.80
   2  -7  -1    4.26    0.46
   2  -7  -1    5.81    1.06
  -2   7   1    3.49    0.90
  -2   7   1    5.69    0.94
  -2   7   1    4.97    0.66
  -2   7   1    4.04    0.75
   1  -7  -1    0.63    0.21
   1  -7  -1    0.54    0.19
   1  -7  -1    0.07    0.31
   1  -7  -1    0.96    0.44
  -1   7   1    0.42    0.40
  -1   7   1    1.26    0.52
  -1   7   1    0.05    0.28
  -1   7   1    0.86    0.37
  -1   7   1    0.53    0.22
  -1   7   1    0.72    0.20
   0  -7  -1   38.48    1.26
   0  -7  -1   39.23    2.08
   0  -7  -1   39.30    1.69
   0  -7  -1   37.43    2.29
   0   7   1   43.05    1.69
   0   7   1   41.47    2.32
   0   7   1   40.22    2.44
   0   7   1   39.60    1.37
   0   7   1   40.13    2.27
   0   7   1   35.15    2.17
  -1  -7  -1   20.94    0.68
  -1  -7  -1   21.89    0.67
  -1  -7  -1   23.58    1.36
  -1  -7  -1   23.71    1.83
  -1  -7  -1   19.45    1.45
   1   7   1   20.47    1.70
   1   7   1   20.61    1.26
   1   7   1   21.70    1.73
   1   7   1   21.02    1.61
   1   7   1   21.11    1.71
  -2  -7  -1   13.97    1.18
  -2  -7  -1   16.40    1.63
  -2  -7  -1   15.60    1.28
   2   7   1   16.57    1.59
   2   7   1   16.04    1.40
   2   7   1   16.80    1.21
   2   7   1   18.84    1.68
  -3  -7  -1    9.16    1.52
  -3  -7  -1    8.48    1.20
  -3  -7  -1    9.43    1.05
  -3  -7  -1    7.40    1.17
   3   7   1    6.25    1.19
   3   7   1    9.12    1.30
   3   7   1    6.92    1.01
   3   7   1    8.19    1.38
  -4  -7  -1    6.56    1.30
  -4  -7  -1    6.95    1.15
   4   7   1    8.08    1.22
   4   7   1    8.77    1.55
  -5  -7  -1    1.40    0.61
  -5  -7  -1    1.81    0.70
   5   7   1    1.08    0.91
  -6  -7  -1    0.43    0.58
  -6  -7  -1   -0.32    0.56
   6   7   1    2.54    0.82
  -7  -7  -1   -0.05    0.76
  -7  -7  -1    0.87    0.74
   7   7   1   -0.74    0.92
  10  -8  -1    0.40    0.77
 -10   8   1   -0.86    0.61
 -10   8   1   -0.12    0.67
   9  -8  -1   -0.53    0.45
  -9   8   1   -0.19    0.62
  -9   8   1   -1.07    0.57
   8  -8  -1   -0.18    0.71
  -8   8   1    0.40    0.47
  -8   8   1    1.37    0.62
   7  -8  -1    1.05    0.81
  -7   8   1    0.98    0.62
  -7   8   1    0.65    0.49
   6  -8  -1    8.05    1.63
  -6   8   1    8.94    1.47
  -6   8   1    8.82    1.28
   5  -8  -1    1.89    0.53
   5  -8  -1    1.85    0.54
   5  -8  -1    2.72    0.97
  -5   8   1    1.50    0.57
  -5   8   1    2.06    0.74
   4  -8  -1    0.33    0.46
   4  -8  -1    0.23    0.39
   4  -8  -1    0.25    0.32
  -4   8   1   -0.51    0.40
  -4   8   1    0.21    0.38
  -4   8   1    0.89    0.48
   3  -8  -1    5.65    0.96
   3  -8  -1    3.21    0.70
   3  -8  -1    5.54    1.18
   3  -8  -1    5.35    0.59
  -3   8   1    4.81    0.75
  -3   8   1    5.14    1.00
  -3   8   1    5.98    0.95
  -3   8   1    4.88    1.14
   2  -8  -1   19.05    1.79
   2  -8  -1   22.21    1.60
   2  -8  -1   22.35    1.71
   2  -8  -1   20.52    1.17
  -2   8   1   23.24    2.01
  -2   8   1   21.05    1.61
  -2   8   1   23.61    1.29
  -2   8   1   26.35    1.93
   1  -8  -1  123.38    3.67
   1  -8  -1  110.04    4.42
   1  -8  -1  119.02    4.81
  -1   8   1  122.86    3.64
  -1   8   1  118.60    4.86
  -1   8   1  124.12    5.16
  -1   8   1  118.79    4.72
  -1   8   1  116.37    4.81
   0  -8  -1    1.81    0.55
   0  -8  -1    1.75    0.41
   0  -8  -1    1.28    0.63
   0   8   1    2.21    0.69
   0   8   1    3.18    0.84
   0   8   1    0.91    0.69
   0   8   1    1.06    0.50
  -1  -8  -1   -0.33    0.33
  -1  -8  -1   -0.01    0.36
  -1  -8  -1   -0.18    0.25
   1   8   1   -0.32    0.29
   1   8   1   -0.26    0.37
   1   8   1   -0.25    0.56
  -2  -8  -1   21.31    1.67
  -2  -8  -1   22.75    1.56
  -2  -8  -1   23.86    2.07
   2   8   1   22.48    1.78
   2   8   1   21.91    1.94
   2   8   1   22.59    1.97
  -3  -8  -1    2.53    0.89
  -3  -8  -1    2.67    0.72
   3   8   1    2.01    0.72
   3   8   1    2.69    0.86
  -4  -8  -1    6.74    1.43
  -4  -8  -1    9.59    1.41
   4   8   1   10.36    1.86
  -5  -8  -1    0.51    0.71
  -5  -8  -1    0.67    0.60
   5   8   1    1.99    0.77
  -6  -8  -1   -0.69    0.58
  -6  -8  -1   -0.84    0.61
   6   8   1   -0.49    0.91
   9  -9  -1    0.55    0.87
  -9   9   1    1.15    0.81
  -9   9   1    0.97    0.80
   8  -9  -1   -0.71    0.65
  -8   9   1    0.01    0.63
  -8   9   1    0.26    0.55
   7  -9  -1    1.04    0.97
  -7   9   1    1.27    0.67
  -7   9   1    2.69    0.85
   6  -9  -1    6.27    1.50
  -6   9   1    6.12    1.25
  -6   9   1   10.61    1.47
   5  -9  -1    2.27    0.95
  -5   9   1    1.50    0.63
  -5   9   1    1.11    0.57
   4  -9  -1    5.08    1.14
   4  -9  -1    4.73    0.96
  -4   9   1    4.48    1.12
  -4   9   1    4.36    0.79
   3  -9  -1   16.60    1.55
   3  -9  -1   15.26    2.04
  -3   9   1   16.28    1.22
  -3   9   1   14.19    1.54
  -3   9   1   13.45    1.32
   2  -9  -1    0.03    0.46
   2  -9  -1   -0.21    0.36
  -2   9   1   -0.92    0.30
  -2   9   1   -0.28    0.44
  -2   9   1    0.16    0.41
   1  -9  -1    2.31    0.75
  -1   9   1    3.14    0.91
  -1   9   1    4.66    1.06
   0  -9  -1    0.25    0.53
   0   9   1   -0.62    0.29
   0   9   1    0.37    0.54
  -1  -9  -1   18.51    1.38
  -1  -9  -1   16.62    1.78
   1   9   1   17.68    1.82
   1   9   1   21.97    1.86
  -2  -9  -1    0.20    0.54
  -2  -9  -1    2.00    0.78
   2   9   1    0.42    0.48
   2   9   1    1.30    0.72
  -3  -9  -1    2.29    0.79
  -3  -9  -1    1.38    0.71
   3   9   1    2.13    0.83
   3   9   1    0.79    0.78
  -4  -9  -1    0.16    0.62
  -4  -9  -1    0.15    0.44
   4   9   1    0.64    0.63
  -5  -9  -1    0.18    0.66
  -5  -9  -1    0.52    0.73
   5   9   1   -0.24    0.74
  -6  -9  -1    5.54    1.44
  -6  -9  -1    0.92    0.98
   9 -10  -1    0.68    1.14
  -9  10   1   -0.40    0.73
  -9  10   1   -0.78    0.58
   8 -10  -1   -0.29    0.93
  -8  10   1    1.19    0.74
  -8  10   1   -0.54    0.51
   7 -10  -1    1.48    0.99
  -7  10   1    1.55    0.68
  -7  10   1    1.00    0.79
   6 -10  -1    2.35    1.05
  -6  10   1    5.12    1.26
  -6  10   1    2.95    0.87
   5 -10  -1    5.40    1.34
  -5  10   1    7.85    1.42
   4 -10  -1    2.80    0.84
  -4  10   1    2.33    0.86
   3 -10  -1    1.19    0.71
   3 -10  -1    0.12    0.42
  -3  10   1   -0.05    0.46
   2 -10  -1    4.57    1.02
  -2  10   1    5.55    1.23
  -2  10   1    5.72    1.18
   1 -10  -1    0.72    0.63
  -1  10   1    0.82    0.64
  -1  10   1    0.56    0.50
   0 -10  -1    0.04    0.65
   0  10   1    1.07    0.64
   0  10   1   -0.15    0.59
  -1 -10  -1    6.20    1.34
   1  10   1    7.80    1.34
   1  10   1    6.61    1.47
  -2 -10  -1   12.12    1.93
   2  10   1   12.28    1.72
   2  10   1   11.77    1.89
  -3 -10  -1    1.05    0.84
   3  10   1    2.73    0.81
  -4 -10  -1    4.68    1.31
   4  10   1    1.30    1.40
   8 -11  -1    0.06    0.95
  -8  11   1    0.07    0.65
   7 -11  -1    1.44    0.96
  -7  11   1    2.26    0.96
   6 -11  -1   -0.15    0.57
  -6  11   1    0.91    0.73
   5 -11  -1    2.44    1.00
  -5  11   1    3.19    1.09
   4 -11  -1   -0.22    0.62
  -4  11   1   -0.84    0.48
   3 -11  -1    0.74    0.62
   3 -11  -1    0.60    0.62
  -3  11   1    0.65    0.51
  -3  11   1    1.00    0.74
   2 -11  -1    0.06    0.51
  -2  11   1    1.20    0.64
  -2  11   1    0.68    0.69
   1 -11  -1    2.59    0.91
  -1  11   1    1.71    0.76
  -1  11   1    0.55    0.63
   0 -11  -1    1.31    0.75
   0  11   1   -0.01    0.48
   0  11   1    2.01    0.96
  -1 -11  -1   10.72    1.95
   1  11   1   14.38    2.22
   1  11   1   10.99    1.77
  -2 -11  -1    8.72    1.84
   2  11   1    6.35    1.47
  -3 -11  -1    3.31    1.16
   3  11   1    1.98    1.29
  -7  12   1    1.88    0.95
   6 -12  -1    2.99    1.32
  -6  12   1    1.52    0.75
   5 -12  -1   -0.79    0.68
  -5  12   1   -0.68    0.45
   4 -12  -1   -0.37    0.73
  -4  12   1   -0.56    0.52
  -4  12   1   -0.07    0.58
   3 -12  -1    1.61    0.96
  -3  12   1    2.78    0.96
  -3  12   1    1.83    0.89
   2 -12  -1    0.88    0.91
  -2  12   1   -0.10    0.46
  -2  12   1    0.75    0.86
   1 -12  -1    1.49    0.88
  -1  12   1    2.09    0.86
  -1  12   1   -0.05    1.05
   0 -12  -1    0.88    0.98
   0  12   1   -0.80    0.84
  -1 -12  -1    2.02    0.91
   1  12   1    2.59    1.30
  -2 -12  -1    1.62    1.13
   2  12   1    1.30    0.98
  -4  13   1   -0.91    0.69
  -4  13   1   -1.15    0.63
  -3  13   1   -0.77    0.79
  -3  13   1    0.09    0.72
   2 -13  -1   -1.28    0.99
  -2  13   1   -0.38    0.71
  -2  13   1   -0.07    0.79
   1 -13  -1    1.00    0.82
  -1  13   1   -0.13    0.58
  -1  13   1   -0.62    0.97
  -1  14  -2    1.13    1.22
  -2  14  -2    2.87    1.43
   2 -14   2    0.78    1.23
  -3  14  -2   -0.86    0.75
  -3  14  -2   -1.11    0.62
  -4  14  -2    0.65    0.87
  -4  14  -2    0.66    0.71
   2  13  -2    1.39    1.14
  -2 -13   2    0.07    0.96
   1  13  -2   -2.16    0.70
  -1 -13   2   -0.57    0.81
   0  13  -2   -0.37    0.78
   0 -13   2   -0.45    0.68
  -1  13  -2    0.52    0.72
   1 -13   2    1.11    0.82
  -2  13  -2    0.66    0.61
  -2  13  -2    0.46    0.63
   2 -13   2    0.37    0.85
  -3  13  -2    0.19    0.49
  -3  13  -2   -0.11    0.84
  -4  13  -2    5.95    1.64
  -4  13  -2    3.83    1.12
  -5  13  -2    0.22    0.71
   5 -13   2   -0.15    0.79
  -6  13  -2    0.23    0.54
   6 -13   2    1.36    1.09
   3  12  -2    0.11    0.97
  -3 -12   2   -0.75    0.55
   2  12  -2    2.34    1.27
  -2 -12   2    1.19    0.98
   1  12  -2    0.67    0.69
  -1 -12   2    0.79    0.69
   0  12  -2    1.64    1.01
   0 -12   2    1.10    0.95
  -1  12  -2    0.89    0.58
   1 -12   2    1.24    0.72
  -2  12  -2    1.43    0.90
  -2  12  -2    2.93    0.84
   2 -12   2    0.44    0.74
  -3  12  -2    5.36    1.10
  -3  12  -2    6.16    1.36
   3 -12   2    4.92    1.29
  -4  12  -2    1.66    0.71
   4 -12   2    0.99    0.79
  -5  12  -2    3.03    0.98
   5 -12   2    4.86    1.44
  -6  12  -2    0.02    0.62
   6 -12   2    0.78    0.87
  -7  12  -2    1.34    0.89
   7 -12   2    0.91    0.92
  -8  12  -2    0.95    0.80
   8 -12   2    3.19    1.34
   5  11  -2   -1.25    0.97
  -5 -11   2    0.49    0.67
   4  11  -2    0.58    0.70
  -4 -11   2    0.43    0.62
   3  11  -2    0.39    0.85
  -3 -11   2    1.64    0.89
   2  11  -2   -0.74    0.51
  -2 -11   2   -0.50    0.56
   1  11  -2    0.97    0.72
  -1 -11   2    0.71    0.67
   0  11  -2    0.50    0.45
   0  11  -2    0.27    0.66
   0 -11   2    1.64    0.79
  -1  11  -2    0.36    0.40
  -1  11  -2    0.11    0.45
   1 -11   2   -0.14    0.48
  -2  11  -2    0.34    0.45
  -2  11  -2   -0.01    0.37
   2 -11   2    0.98    0.73
  -3  11  -2    2.11    0.75
  -3  11  -2    1.67    0.73
   3 -11   2    2.72    0.90
   4 -11   2   10.75    1.72
  -5  11  -2    2.69    0.88
   5 -11   2    1.92    0.90
  -6  11  -2    0.52    0.49
   6 -11   2    2.11    1.07
  -7  11  -2   -0.25    0.51
   7 -11   2    1.42    1.05
  -8  11  -2   -0.52    0.56
  -8  11  -2    0.12    0.63
   8 -11   2   -1.50    0.86
   6  10  -2    0.64    0.96
  -6 -10   2    0.53    0.99
  -6 -10   2    1.17    0.64
   5  10  -2   -0.05    0.77
  -5 -10   2    0.64    0.79
  -5 -10   2   -0.38    0.65
   4  10  -2   -0.49    0.49
  -4 -10   2   -0.05    0.62
  -4 -10   2    0.25    0.76
   3  10  -2   -0.48    0.55
  -3 -10   2   -0.44    0.54
  -3 -10   2   -0.39    0.52
   2  10  -2    3.46    1.17
  -2 -10   2    2.33    0.94
  -2 -10   2    3.30    0.88
   1  10  -2   -0.05    0.39
   1  10  -2    0.17    0.62
  -1 -10   2    0.17    0.39
  -1 -10   2    1.25    0.74
   0  10  -2    9.54    1.61
   0  10  -2   10.23    1.33
   0 -10   2    8.36    1.50
  -1  10  -2   -0.33    0.39
  -1  10  -2    0.01    0.43
   1 -10   2   -0.16    0.40
   1 -10   2    0.41    0.49
  -2  10  -2   14.93    1.69
  -2  10  -2   13.05    1.34
  -2  10  -2   16.19    1.48
   2 -10   2   10.71    1.48
   2 -10   2   12.48    1.21
  -3  10  -2    9.71    1.41
   3 -10   2   10.88    1.50
   3 -10   2    9.87    1.73
  -4  10  -2    1.02    0.54
  -4  10  -2    1.10    0.45
   4 -10   2    0.53    0.52
   4 -10   2   -0.06    0.66
  -5  10  -2    3.26    0.70
  -5  10  -2    3.54    0.93
   5 -10   2    2.60    0.92
  -6  10  -2    2.21    0.63
  -6  10  -2    2.79    0.84
   6 -10   2    1.65    0.80
  -7  10  -2   -0.37    0.32
  -7  10  -2   -0.04    0.44
   7 -10   2   -0.53    0.63
  -8  10  -2    0.05    0.47
  -8  10  -2    0.38    0.55
   8 -10   2    0.45    0.60
  -9  10  -2   -0.70    0.48
  -9  10  -2    0.39    0.48
   9 -10   2    0.26    0.87
   7   9  -2   -0.79    1.01
  -7  -9   2   -0.47    0.79
  -7  -9   2   -0.60    0.73
   6   9  -2    0.17    0.75
  -6  -9   2    1.05    0.87
  -6  -9   2    0.66    0.76
   5   9  -2    0.88    0.76
  -5  -9   2    0.88    0.58
  -5  -9   2    0.01    0.68
   4   9  -2    2.77    1.15
  -4  -9   2    1.87    0.78
  -4  -9   2    2.39    0.86
   3   9  -2   10.85    1.79
  -3  -9   2   11.59    1.49
  -3  -9   2    8.23    1.54
   2   9  -2   -0.84    0.36
   2   9  -2   -0.02    0.31
  -2  -9   2   -0.07    0.44
  -2  -9   2    0.35    0.50
   1   9  -2    3.95    1.02
   1   9  -2    4.91    0.88
  -1  -9   2    3.76    0.73
  -1  -9   2    5.13    1.19
  -1  -9   2    5.34    0.87
   0   9  -2    0.66    0.57
   0   9  -2    0.72    0.42
   0   9  -2    0.26    0.47
   0  -9   2    0.59    0.32
   0  -9   2    0.12    0.51
   0  -9   2    0.22    0.33
  -1   9  -2    3.37    1.06
  -1   9  -2    4.67    0.84
  -1   9  -2    3.83    0.93
  -1   9  -2    3.70    0.78
   1  -9   2    2.88    0.51
   1  -9   2    3.17    0.65
   1  -9   2    3.45    0.91
  -2   9  -2    0.32    0.37
  -2   9  -2    0.85    0.39
  -2   9  -2    0.66    0.26
  -2   9  -2    0.80    0.48
   2  -9   2    1.34    0.62
   2  -9   2    1.25    0.49
  -3   9  -2    0.24    0.25
  -3   9  -2   -0.28    0.32
   3  -9   2    0.16    0.43
   3  -9   2    0.19    0.35
   3  -9   2    0.08    0.51
  -4   9  -2    0.07    0.37
  -4   9  -2    0.45    0.32
   4  -9   2    0.04    0.54
   4  -9   2    0.10    0.38
   4  -9   2   -0.63    0.29
  -5   9  -2    0.45    0.33
   5  -9   2    0.32    0.49
   5  -9   2   -0.03    0.42
  -6   9  -2    6.50    1.20
  -6   9  -2    7.29    1.13
   6  -9   2    5.36    1.36
  -7   9  -2    2.94    0.86
  -7   9  -2    3.67    0.86
   7  -9   2    1.81    0.93
  -8   9  -2   -0.17    0.37
  -8   9  -2    0.83    0.77
   8  -9   2    1.44    1.05
  -9   9  -2    2.64    0.87
   9  -9   2    2.44    1.32
 -10   9  -2    2.51    1.01
 -10   9  -2    4.15    1.10
  10  -9   2   -0.07    1.26
   7   8  -2   10.55    2.17
  -7  -8   2    8.18    1.71
  -7  -8   2    7.28    1.53
   6   8  -2    0.25    0.70
  -6  -8   2    0.66    0.64
  -6  -8   2    1.81    0.90
   5   8  -2    0.29    0.73
  -5  -8   2    0.18    0.45
   4   8  -2    3.86    1.14
  -4  -8   2    4.52    1.20
  -4  -8   2    4.63    0.99
   3   8  -2    6.26    1.31
   3   8  -2    3.85    0.77
   3   8  -2    4.05    0.68
  -3  -8   2    4.34    0.86
  -3  -8   2    5.00    1.14
   2   8  -2   -0.26    0.27
   2   8  -2    0.35    0.61
   2   8  -2    0.23    0.37
   2   8  -2   -0.13    0.20
  -2  -8   2   -0.32    0.39
  -2  -8   2   -0.14    0.31
  -2  -8   2   -0.74    0.22
   1   8  -2    2.77    0.64
   1   8  -2    0.98    0.47
   1   8  -2    0.57    0.36
   1   8  -2    0.87    0.33
   1   8  -2    0.18    0.45
  -1  -8   2    1.00    0.42
  -1  -8   2    1.93    0.64
  -1  -8   2    0.84    0.32
   0   8  -2    8.63    1.29
   0   8  -2    8.68    1.34
   0   8  -2    8.80    0.90
   0   8  -2    8.78    1.23
   0   8  -2    7.46    0.66
   0  -8   2    6.89    0.74
   0  -8   2   10.43    1.39
   0  -8   2    8.98    0.81
  -1   8  -2   20.61    1.50
  -1   8  -2   21.85    1.47
  -1   8  -2   22.27    0.99
  -1   8  -2   21.08    1.68
  -1   8  -2   18.59    1.71
  -1   8  -2   18.91    0.82
  -1   8  -2   18.92    0.86
   1  -8   2   17.27    1.07
   1  -8   2   18.83    1.58
   1  -8   2   20.06    1.29
  -2   8  -2    1.08    0.19
  -2   8  -2    1.05    0.41
  -2   8  -2    1.42    0.50
  -2   8  -2    1.03    0.27
  -2   8  -2    0.98    0.55
  -2   8  -2    1.13    0.20
   2  -8   2    0.52    0.45
   2  -8   2    1.54    0.47
   2  -8   2    0.95    0.54
   2  -8   2    0.74    0.25
  -3   8  -2   14.52    0.47
  -3   8  -2   15.07    1.12
  -3   8  -2   14.51    1.58
  -3   8  -2   13.98    0.96
  -3   8  -2   12.15    1.16
  -3   8  -2   13.67    0.46
   3  -8   2   14.24    1.16
   3  -8   2   12.96    1.17
   3  -8   2   13.22    1.53
   3  -8   2   14.51    0.92
  -4   8  -2    1.85    0.49
  -4   8  -2    1.90    0.74
  -4   8  -2    1.51    0.42
  -4   8  -2    1.77    0.62
   4  -8   2    2.01    0.73
   4  -8   2    1.58    0.43
   4  -8   2    2.30    0.58
   4  -8   2    1.80    0.49
  -5   8  -2    7.23    1.12
  -5   8  -2    5.70    0.92
   5  -8   2    6.99    1.42
   5  -8   2    5.79    0.85
   5  -8   2    7.34    0.76
  -6   8  -2   14.58    1.34
  -6   8  -2   17.15    1.53
   6  -8   2   12.10    1.90
  -7   8  -2   10.85    1.45
   7  -8   2    8.97    1.77
  -8   8  -2    0.86    0.52
  -8   8  -2    1.69    0.61
   8  -8   2    3.47    1.13
  -9   8  -2    0.41    0.65
  -9   8  -2    1.94    0.76
   9  -8   2    0.61    0.80
 -10   8  -2    3.53    0.95
 -10   8  -2    4.46    1.26
  10  -8   2    3.43    1.41
   8   7  -2   14.02    2.53
  -8  -7   2   15.99    2.17
  -8  -7   2   15.41    2.33
   7   7  -2    2.11    1.04
  -7  -7   2    0.51    0.57
  -7  -7   2   -0.22    0.66
   6   7  -2    1.43    0.98
  -6  -7   2    0.80    0.73
  -6  -7   2   -0.08    0.38
   5   7  -2    0.18    0.44
  -5  -7   2   -0.41    0.44
  -5  -7   2    0.41    0.62
   4   7  -2   10.45    1.65
   4   7  -2   10.18    1.10
  -4  -7   2    7.94    1.39
  -4  -7   2    8.69    1.28
   3   7  -2   26.81    1.67
   3   7  -2   34.85    2.43
   3   7  -2   27.91    2.04
   3   7  -2   32.66    1.57
  -3  -7   2   30.08    2.10
  -3  -7   2   27.86    1.36
  -3  -7   2   33.49    2.01
  -3  -7   2   32.34    2.35
   2   7  -2    7.57    0.78
   2   7  -2    8.19    1.32
   2   7  -2    4.64    0.97
   2   7  -2    5.99    0.67
   2   7  -2    6.21    1.04
  -2  -7   2    4.80    1.02
  -2  -7   2    6.05    0.59
  -2  -7   2    5.53    0.96
  -2  -7   2    5.47    0.86
   1   7  -2    3.76    0.83
   1   7  -2    2.50    0.65
   1   7  -2    2.64    0.48
   1   7  -2    2.45    0.73
   1   7  -2    2.91    0.55
  -1  -7   2    2.60    0.47
  -1  -7   2    3.06    0.57
  -1  -7   2    1.59    0.62
   0   7  -2    9.73    1.13
   0   7  -2    8.40    0.99
   0   7  -2   10.24    0.71
   0   7  -2   10.57    0.89
   0   7  -2    9.39    0.99
   0  -7   2   10.32    0.80
   0  -7   2   10.58    1.13
   0  -7   2   10.87    0.85
  -1   7  -2    7.11    1.15
  -1   7  -2    7.15    1.07
  -1   7  -2    7.85    0.54
  -1   7  -2    7.98    0.84
  -1   7  -2    6.88    0.51
  -1   7  -2    7.34    0.46
  -1   7  -2    7.86    0.80
   1  -7   2    8.04    1.08
   1  -7   2    6.94    0.62
   1  -7   2    8.95    1.27
   1  -7   2    6.99    0.70
  -2   7  -2    5.62    0.51
  -2   7  -2    5.67    0.39
  -2   7  -2    4.90    0.77
  -2   7  -2    4.74    0.72
  -2   7  -2    4.77    0.95
  -2   7  -2    5.90    0.41
   2  -7   2    6.63    0.94
   2  -7   2    8.52    1.34
   2  -7   2    4.89    0.73
   2  -7   2    5.64    0.49
  -3   7  -2   15.78    1.23
  -3   7  -2   13.75    0.66
  -3   7  -2   13.64    0.60
  -3   7  -2   14.87    0.95
  -3   7  -2   16.02    1.57
  -3   7  -2   14.53    1.01
   3  -7   2   14.38    0.90
   3  -7   2   15.30    1.14
   3  -7   2   14.88    1.12
   3  -7   2   12.54    1.38
  -4   7  -2   20.05    1.07
  -4   7  -2   18.17    1.38
  -4   7  -2   18.34    0.94
  -4   7  -2   16.77    1.70
  -4   7  -2   20.23    1.25
  -4   7  -2   18.51    0.81
   4  -7   2   16.20    1.28
   4  -7   2   19.86    1.78
   4  -7   2   19.07    1.16
   4  -7   2   18.98    1.18
  -5   7  -2    4.99    1.13
  -5   7  -2    3.77    0.88
  -5   7  -2    5.55    0.86
  -5   7  -2    4.77    0.81
  -5   7  -2    5.85    0.50
  -5   7  -2    5.40    0.95
   5  -7   2    4.89    0.53
   5  -7   2    5.29    1.17
   5  -7   2    5.04    0.94
   5  -7   2    5.36    0.78
  -6   7  -2    5.36    0.60
  -6   7  -2    4.24    0.83
  -6   7  -2    4.00    0.85
   6  -7   2    4.30    1.16
   6  -7   2    2.64    0.67
  -7   7  -2    1.93    0.70
  -7   7  -2    0.45    0.49
   7  -7   2    0.54    0.55
  -8   7  -2   11.91    1.65
  -8   7  -2    9.87    1.50
   8  -7   2   15.11    2.33
  -9   7  -2    2.67    0.87
  -9   7  -2    2.44    0.86
   9  -7   2    1.34    1.01
 -10   7  -2    0.53    0.62
 -10   7  -2    0.07    0.57
  10  -7   2    0.34    1.08
   9   6  -2   -0.26    1.03
  -9  -6   2    0.28    0.78
   8   6  -2    3.98    1.42
  -8  -6   2    1.49    0.80
  -8  -6   2    1.20    0.83
   7   6  -2    3.96    1.39
  -7  -6   2    3.68    0.99
  -7  -6   2    3.76    1.04
   6   6  -2    6.56    1.58
  -6  -6   2    7.24    1.41
  -6  -6   2    7.34    1.28
   5   6  -2    4.93    1.26
  -5  -6   2    5.22    0.72
  -5  -6   2    5.09    1.15
  -5  -6   2    5.04    0.96
   4   6  -2    4.38    0.80
   4   6  -2    5.29    0.56
   4   6  -2    4.93    1.15
   4   6  -2    5.44    1.02
  -4  -6   2    3.94    0.93
  -4  -6   2    4.95    0.54
  -4  -6   2    4.65    1.00
  -4  -6   2    4.60    0.90
  -4  -6   2    4.97    0.54
   3   6  -2   14.89    1.35
   3   6  -2   14.75    0.93
   3   6  -2   16.24    1.18
   3   6  -2   14.84    0.65
   3   6  -2   16.60    1.59
  -3  -6   2   14.81    0.75
  -3  -6   2   13.78    1.23
  -3  -6   2   15.70    0.86
  -3  -6   2   13.85    1.33
  -3  -6   2   14.07    1.45
   2   6  -2   40.07    2.39
   2   6  -2   41.57    1.76
   2   6  -2   40.44    1.91
   2   6  -2   39.12    2.18
  -2  -6   2   46.83    2.14
  -2  -6   2   40.85    1.60
  -2  -6   2   42.84    2.30
  -2  -6   2   39.50    2.38
   1   6  -2   28.15    1.84
   1   6  -2   25.21    1.34
   1   6  -2   31.42    1.96
   1   6  -2   29.15    1.75
   1   6  -2   28.49    1.41
  -1  -6   2   33.21    1.62
  -1  -6   2   29.49    1.30
  -1  -6   2   32.74    1.97
   0   6  -2  189.95    6.01
   0   6  -2  179.27    6.27
   0   6  -2  180.68    4.86
   0   6  -2  191.25    5.65
   0   6  -2  186.96    5.40
   0   6  -2  187.91    6.21
   0   6  -2  185.28    4.83
   0  -6   2  194.01    5.63
   0  -6   2  185.12    5.47
   0  -6   2  192.34    6.24
  -1   6  -2    4.23    0.61
  -1   6  -2    4.23    0.42
  -1   6  -2    4.87    0.70
  -1   6  -2    3.23    0.31
  -1   6  -2    3.76    0.78
   1  -6   2    3.07    0.63
   1  -6   2    2.37    0.45
   1  -6   2    3.81    0.50
   1  -6   2    3.93    0.80
  -2   6  -2    2.00    0.26
  -2   6  -2    2.29    0.32
  -2   6  -2    1.89    0.45
  -2   6  -2    1.65    0.58
  -2   6  -2    1.70    0.44
  -2   6  -2    2.85    0.41
   2  -6   2    2.63    0.69
   2  -6   2    2.48    0.37
   2  -6   2    2.98    0.59
   2  -6   2    2.19    0.45
  -3   6  -2   14.08    0.89
  -3   6  -2   11.71    0.80
  -3   6  -2   11.41    0.71
  -3   6  -2   11.07    0.60
  -3   6  -2   13.20    1.04
  -3   6  -2   11.49    1.23
   3  -6   2   14.12    0.97
   3  -6   2   12.29    0.82
   3  -6   2   12.32    1.30
   3  -6   2   11.64    0.95
  -4   6  -2   22.31    1.00
  -4   6  -2   21.73    1.44
  -4   6  -2   23.53    1.65
  -4   6  -2   19.93    1.76
  -4   6  -2   21.71    1.00
  -4   6  -2   23.87    1.35
  -4   6  -2   22.40    1.20
   4  -6   2   21.75    1.14
   4  -6   2   21.66    1.79
   4  -6   2   21.66    1.42
   4  -6   2   22.76    1.28
  -5   6  -2    6.00    0.25
  -5   6  -2    5.55    0.55
  -5   6  -2    5.14    1.13
  -5   6  -2    6.75    0.27
  -5   6  -2    6.44    0.94
  -5   6  -2    5.81    0.84
  -5   6  -2    6.27    1.06
   5  -6   2    6.75    0.59
   5  -6   2    6.13    1.20
   5  -6   2    6.74    0.89
  -6   6  -2    6.30    0.98
  -6   6  -2    6.71    1.31
  -6   6  -2    7.08    1.04
  -6   6  -2    6.35    0.69
   6  -6   2    8.03    0.76
   6  -6   2    7.12    1.39
   6  -6   2    7.85    0.86
  -7   6  -2    6.53    1.07
  -7   6  -2    7.89    0.84
  -7   6  -2    6.53    1.07
   7  -6   2    7.15    1.42
  -8   6  -2    1.74    0.67
  -8   6  -2    1.21    0.55
  -8   6  -2    0.73    0.44
   8  -6   2    1.69    0.96
  -9   6  -2    1.50    0.75
  -9   6  -2    1.77    0.77
   9  -6   2    1.69    1.11
 -10   6  -2    0.58    0.62
 -10   6  -2   -0.92    0.44
  10  -6   2    0.27    0.97
   9   5  -2    0.13    0.83
  -9  -5   2    0.90    0.83
   8   5  -2    0.79    0.81
  -8  -5   2    0.62    0.69
  -8  -5   2   -0.05    0.69
   7   5  -2    0.37    0.90
  -7  -5   2    0.55    0.52
  -7  -5   2    1.51    0.73
  -7  -5   2    1.85    0.73
   6   5  -2   35.65    2.84
  -6  -5   2   36.27    1.91
  -6  -5   2   40.18    2.53
  -6  -5   2   35.50    2.58
   5   5  -2    5.74    1.00
   5   5  -2    2.50    0.62
   5   5  -2    3.52    0.54
   5   5  -2    5.15    0.55
   5   5  -2    5.02    1.16
  -5  -5   2    5.16    1.09
  -5  -5   2    4.71    0.70
  -5  -5   2    4.16    0.96
  -5  -5   2    4.67    0.92
   4   5  -2    0.86    0.58
   4   5  -2    1.01    0.25
   4   5  -2    2.07    0.52
   4   5  -2    1.24    0.29
   4   5  -2    1.39    0.48
  -4  -5   2    1.46    0.31
  -4  -5   2    0.65    0.42
  -4  -5   2    1.53    0.50
  -4  -5   2    0.87    0.31
  -4  -5   2    1.57    0.57
   3   5  -2   10.70    0.68
   3   5  -2   10.96    1.08
   3   5  -2   10.59    1.19
   3   5  -2   11.99    0.98
   3   5  -2   10.12    0.57
  -3  -5   2    9.45    0.63
  -3  -5   2    9.10    0.60
  -3  -5   2   11.59    1.15
  -3  -5   2   12.27    1.04
  -3  -5   2   10.83    1.17
   2   5  -2  648.64   17.92
   2   5  -2  684.36   18.30
   2   5  -2  620.31   17.39
   2   5  -2  669.75   17.06
  -2  -5   2  652.37   17.96
  -2  -5   2  639.17   16.89
  -2  -5   2  655.30   16.76
  -2  -5   2  645.42   18.15
   1   5  -2   12.05    1.08
   1   5  -2   10.31    0.75
   1   5  -2   12.70    0.76
   1   5  -2   12.15    0.36
   1   5  -2   11.16    0.99
  -1  -5   2   12.50    1.11
  -1  -5   2   10.03    0.93
  -1  -5   2   12.73    0.90
  -1  -5   2   12.18    0.68
   0   5  -2   49.80    2.21
   0   5  -2   51.34    2.41
   0   5  -2   52.06    1.57
   0   5  -2   49.34    1.85
   0   5  -2   52.42    1.49
   0   5  -2   53.46    1.95
   0  -5   2   52.40    2.00
   0  -5   2   49.88    2.30
   0  -5   2   51.84    1.85
  -1   5  -2   45.67    1.64
  -1   5  -2   47.31    1.70
  -1   5  -2   46.03    1.53
  -1   5  -2   46.29    1.84
  -1   5  -2   42.83    1.92
  -1   5  -2   46.87    2.29
   1  -5   2   48.48    2.30
   1  -5   2   47.96    1.83
   1  -5   2   43.21    2.01
   1  -5   2   46.87    1.75
  -2   5  -2   10.08    0.73
  -2   5  -2    8.38    0.92
  -2   5  -2    8.11    0.60
  -2   5  -2    9.44    0.77
  -2   5  -2    9.41    0.62
  -2   5  -2   10.46    0.56
   2  -5   2   10.69    0.83
   2  -5   2   10.87    1.04
   2  -5   2    9.79    0.64
   2  -5   2    9.54    0.74
  -3   5  -2   73.01    3.32
  -3   5  -2   77.14    2.87
  -3   5  -2   71.61    2.61
  -3   5  -2   73.24    2.58
  -3   5  -2   71.75    2.42
  -3   5  -2   76.53    2.36
   3  -5   2   74.26    2.59
   3  -5   2   74.95    2.83
   3  -5   2   76.33    2.61
   3  -5   2   76.93    3.37
  -4   5  -2   15.60    0.70
  -4   5  -2   17.09    0.71
  -4   5  -2   16.54    0.89
  -4   5  -2   17.38    1.53
  -4   5  -2   16.29    1.19
  -4   5  -2   13.69    1.24
  -4   5  -2   16.49    1.09
   4  -5   2   14.90    1.02
   4  -5   2   16.54    0.90
   4  -5   2   17.89    1.54
  -5   5  -2    7.79    0.68
  -5   5  -2    7.38    1.14
  -5   5  -2    7.80    1.35
  -5   5  -2    7.09    0.79
  -5   5  -2    8.07    0.89
   5  -5   2   10.38    1.45
   5  -5   2    6.46    0.64
   5  -5   2    8.08    0.81
  -6   5  -2    5.90    0.78
  -6   5  -2    4.23    0.98
  -6   5  -2    4.91    0.88
  -6   5  -2    5.96    1.21
  -6   5  -2    4.55    0.82
   6  -5   2    5.54    1.22
   6  -5   2    5.61    0.83
   6  -5   2    6.42    0.71
  -7   5  -2    3.15    0.79
  -7   5  -2    4.27    0.74
  -7   5  -2    1.99    0.68
   7  -5   2    2.89    0.96
   7  -5   2    2.56    0.64
  -8   5  -2   -0.51    0.28
  -8   5  -2   -0.41    0.37
  -8   5  -2   -0.22    0.37
   8  -5   2   -0.36    0.56
  -9   5  -2    2.83    0.86
  -9   5  -2    3.27    0.83
  -9   5  -2    2.71    0.79
   9  -5   2    4.05    1.30
 -10   5  -2   -0.28    0.38
 -10   5  -2    0.47    0.48
  10  -5   2   -0.30    0.73
  10   4  -2    0.37    1.16
 -10  -4   2   -0.38    0.82
   9   4  -2   -0.61    0.82
  -9  -4   2    0.37    0.71
   8   4  -2    3.73    1.33
  -8  -4   2    2.40    0.90
  -8  -4   2    3.75    0.99
  -8  -4   2    3.79    0.97
   7   4  -2    1.62    0.93
   7   4  -2    1.15    0.75
  -7  -4   2    3.67    0.90
  -7  -4   2    4.30    1.02
  -7  -4   2    3.29    0.77
   6   4  -2   66.85    2.65
   6   4  -2   67.42    3.87
   6   4  -2   63.79    3.15
  -6  -4   2   67.97    2.35
  -6  -4   2   66.65    3.47
  -6  -4   2   67.90    2.87
  -6  -4   2   68.71    3.37
   5   4  -2    7.62    1.36
   5   4  -2    7.64    0.66
   5   4  -2    8.59    1.13
   5   4  -2    7.24    0.68
   5   4  -2    7.49    1.00
  -5  -4   2    7.43    0.66
  -5  -4   2    7.81    1.12
  -5  -4   2    7.35    1.18
  -5  -4   2   10.49    1.21
  -5  -4   2    9.90    0.87
   4   4  -2   33.62    2.25
   4   4  -2   35.66    1.40
   4   4  -2   33.57    1.44
   4   4  -2   34.92    1.85
   4   4  -2   37.50    2.02
  -4  -4   2   35.13    1.36
  -4  -4   2   35.14    2.11
  -4  -4   2   32.98    1.54
  -4  -4   2   33.69    1.92
  -4  -4   2   31.24    2.06
   3   4  -2    1.75    0.51
   3   4  -2    0.22    0.16
   3   4  -2   -0.02    0.33
   3   4  -2    0.51    0.22
   3   4  -2    0.03    0.12
  -3  -4   2    0.32    0.24
  -3  -4   2    0.25    0.13
  -3  -4   2    0.56    0.39
  -3  -4   2   -0.07    0.15
  -3  -4   2    0.04    0.28
   2   4  -2   35.60    1.80
   2   4  -2   35.72    1.59
   2   4  -2   32.43    1.16
   2   4  -2   34.42    1.23
   2   4  -2   34.07    1.92
  -2  -4   2   33.32    1.85
  -2  -4   2   34.41    1.84
  -2  -4   2   34.72    1.28
  -2  -4   2   36.40    1.71
  -2  -4   2   33.79    1.16
   1   4  -2  283.39    8.08
   1   4  -2  296.72    7.81
   1   4  -2  287.08    7.59
   1   4  -2  285.39    8.44
   1   4  -2  298.83    8.60
  -1  -4   2  292.46    7.63
  -1  -4   2  289.93    7.71
  -1  -4   2  298.77    8.60
  -1  -4   2  295.88    8.23
  -1  -4   2  293.77    8.47
   0   4  -2  470.23   13.01
  -1   4  -2  406.63   11.60
  -1   4  -2  413.34   11.21
  -1   4  -2  418.71   11.01
  -2   4  -2  127.35    3.84
  -2   4  -2  132.71    4.00
  -2   4  -2  128.20    4.19
  -2   4  -2  120.87    3.73
  -2   4  -2  129.56    4.44
  -2   4  -2  119.85    3.76
  -2   4  -2  120.82    3.60
   2  -4   2  129.54    3.76
   2  -4   2  128.11    4.41
   2  -4   2  127.29    3.90
   2  -4   2  123.94    3.94
  -3   4  -2  129.79    3.99
  -3   4  -2  128.63    3.62
  -3   4  -2  129.63    4.17
  -3   4  -2  117.82    4.35
  -3   4  -2  122.98    3.63
  -3   4  -2  130.26    4.69
  -3   4  -2  125.12    3.76
   3  -4   2  122.04    3.76
   3  -4   2  132.59    3.97
   3  -4   2  135.33    4.71
  -4   4  -2   -0.11    0.08
  -4   4  -2    0.19    0.21
  -4   4  -2    0.29    0.18
  -4   4  -2    0.01    0.06
  -4   4  -2    0.08    0.27
  -4   4  -2    0.00    0.20
  -4   4  -2    0.13    0.07
   4  -4   2   -0.31    0.28
   4  -4   2   -0.11    0.15
   4  -4   2   -0.29    0.15
  -5   4  -2   29.97    1.97
  -5   4  -2   36.18    1.63
  -5   4  -2   34.00    2.24
  -5   4  -2   32.02    1.77
  -5   4  -2   30.86    1.70
   5  -4   2   29.07    1.60
   5  -4   2   31.63    1.54
   5  -4   2   30.26    2.15
  -6   4  -2    0.57    0.38
  -6   4  -2    0.05    0.42
  -6   4  -2    0.64    0.37
  -6   4  -2    0.34    0.41
  -6   4  -2    0.37    0.25
   6  -4   2    0.52    0.30
   6  -4   2    0.12    0.27
   6  -4   2    0.60    0.63
  -7   4  -2    2.68    0.74
  -7   4  -2    3.55    0.72
  -7   4  -2    2.89    0.74
   7  -4   2    4.50    1.14
   7  -4   2    2.81    0.62
  -8   4  -2    0.94    0.54
  -8   4  -2    0.11    0.41
   8  -4   2    1.52    0.83
  -9   4  -2    1.45    0.66
  -9   4  -2    1.90    0.77
  -9   4  -2    1.51    0.58
   9  -4   2    2.87    1.17
 -10   4  -2    0.07    0.60
 -10   4  -2   -0.31    0.50
 -10   4  -2   -0.23    0.49
  10  -4   2   -0.37    0.90
 -11   4  -2   -1.72    0.54
 -11   4  -2   -0.42    0.68
  11  -4   2   -0.59    1.14
  10   3  -2    0.83    1.07
 -10  -3   2    1.57    1.01
 -10  -3   2   -1.13    0.86
   9   3  -2    1.05    0.82
  -9  -3   2    0.06    0.59
  -9  -3   2    1.67    0.82
   8   3  -2    7.40    1.69
  -8  -3   2    6.67    1.19
  -8  -3   2    5.79    1.20
   7   3  -2   23.36    2.27
   7   3  -2   18.89    1.67
   7   3  -2   20.04    1.43
  -7  -3   2   24.68    1.96
  -7  -3   2   21.41    1.82
  -7  -3   2   23.48    1.26
  -7  -3   2   20.54    1.57
   6   3  -2   19.01    1.23
   6   3  -2   17.21    1.43
   6   3  -2   23.28    2.08
   6   3  -2   19.60    1.47
  -6  -3   2   20.70    1.66
  -6  -3   2   17.72    1.17
  -6  -3   2   20.27    1.41
  -6  -3   2   20.11    1.05
  -6  -3   2   18.39    1.76
  -6  -3   2   19.00    1.59
   5   3  -2    1.19    0.54
   5   3  -2    0.84    0.33
   5   3  -2    0.42    0.27
   5   3  -2    0.85    0.41
  -5  -3   2    0.68    0.41
  -5  -3   2    0.92    0.40
  -5  -3   2    0.59    0.36
  -5  -3   2    0.39    0.19
  -5  -3   2    0.83    0.29
  -5  -3   2    1.01    0.33
   4   3  -2   10.23    0.96
   4   3  -2    7.81    0.79
   4   3  -2   10.41    1.18
   4   3  -2    8.67    0.67
  -4  -3   2    9.67    0.79
  -4  -3   2    9.44    0.53
  -4  -3   2    9.37    1.00
  -4  -3   2    9.37    1.02
  -4  -3   2    9.59    0.60
  -4  -3   2    9.68    0.93
   3   3  -2    5.14    0.85
   3   3  -2    4.98    0.67
   3   3  -2    5.43    0.76
   3   3  -2    5.54    0.37
   3   3  -2    5.17    0.46
  -3  -3   2    4.89    0.70
  -3  -3   2    5.05    0.35
  -3  -3   2    6.68    0.77
  -3  -3   2    6.77    0.95
  -3  -3   2    5.48    0.53
   2   3  -2   64.03    2.36
   2   3  -2   64.19    2.54
   2   3  -2   65.69    1.83
   2   3  -2   69.22    2.76
   2   3  -2   62.21    2.03
  -2  -3   2   63.61    1.78
  -2  -3   2   65.13    2.63
  -2  -3   2   65.11    2.12
  -2  -3   2   66.04    2.46
  -2  -3   2   66.80    2.67
   0   3  -2 1000.00   25.78
   0  -3   2  845.15   25.34
  -1   3  -2    8.82    0.61
  -1   3  -2    8.77    0.58
  -1   3  -2    9.01    0.65
  -1   3  -2    8.40    0.49
  -1   3  -2    8.39    0.60
  -1   3  -2    8.93    0.72
  -1   3  -2    8.90    0.57
   1  -3   2    9.32    0.72
   1  -3   2    9.71    0.67
   1  -3   2    7.55    0.58
  -2   3  -2    0.15    0.16
  -2   3  -2    0.25    0.12
  -2   3  -2    0.36    0.18
  -2   3  -2    0.16    0.14
  -2   3  -2    0.41    0.13
  -2   3  -2    0.45    0.25
  -2   3  -2    0.40    0.25
   2  -3   2    0.15    0.13
   2  -3   2    0.54    0.27
   2  -3   2    0.29    0.16
  -3   3  -2    3.15    0.59
  -3   3  -2    3.92    0.44
  -3   3  -2    3.84    0.47
  -3   3  -2    3.48    0.29
  -3   3  -2    3.63    0.54
  -3   3  -2    3.77    0.33
  -3   3  -2    6.12    0.92
   3  -3   2    3.96    0.70
   3  -3   2    3.24    0.45
   3  -3   2    3.28    0.46
  -4   3  -2  362.41   10.34
  -4   3  -2  366.33   10.77
  -4   3  -2  376.32   10.13
  -4   3  -2  368.47    9.48
  -4   3  -2  358.00   10.93
  -4   3  -2  356.61    9.55
  -4   3  -2  378.77   10.29
   4  -3   2  357.22   10.17
   4  -3   2  364.97   10.11
   4  -3   2  379.41   11.03
  -5   3  -2    1.87    0.41
  -5   3  -2    1.80    0.53
  -5   3  -2    2.62    0.57
  -5   3  -2    1.67    0.17
  -5   3  -2    1.49    0.21
  -5   3  -2    1.46    0.43
  -5   3  -2    1.53    0.53
   5  -3   2    1.89    0.44
   5  -3   2    1.65    0.59
   5  -3   2    1.49    0.42
  -6   3  -2    4.01    0.91
  -6   3  -2    4.86    0.85
  -6   3  -2    4.34    0.27
  -6   3  -2    3.69    0.93
  -6   3  -2    4.30    0.77
  -6   3  -2    4.09    0.70
   6  -3   2    4.66    0.76
   6  -3   2    5.40    0.81
   6  -3   2    4.73    1.13
  -7   3  -2    1.20    0.44
  -7   3  -2    0.35    0.35
  -7   3  -2   -0.63    0.43
  -7   3  -2   -0.05    0.50
  -7   3  -2    0.85    0.47
   7  -3   2    0.39    0.39
   7  -3   2    0.24    0.58
  -8   3  -2   -0.39    0.30
  -8   3  -2   -0.07    0.38
  -8   3  -2    0.03    0.31
   8  -3   2   -0.17    0.68
  -9   3  -2    0.48    0.47
  -9   3  -2    1.89    0.75
  -9   3  -2    1.99    0.82
   9  -3   2    3.15    0.88
 -10   3  -2    1.65    0.88
 -10   3  -2    0.23    0.57
 -10   3  -2    0.26    0.43
  10  -3   2   -0.50    0.82
  10   2  -2    0.36    0.84
 -10  -2   2    1.12    0.82
 -10  -2   2    1.58    0.90
   9   2  -2   -0.47    0.70
  -9  -2   2    0.93    0.54
  -9  -2   2    1.01    0.73
   8   2  -2    0.22    0.59
  -8  -2   2    0.60    0.48
  -8  -2   2    0.55    0.48
  -8  -2   2    0.99    0.59
   7   2  -2   25.75    1.76
   7   2  -2   27.07    1.69
   7   2  -2   25.71    2.39
  -7  -2   2   28.55    2.07
  -7  -2   2   27.87    1.95
  -7  -2   2   27.24    1.44
  -7  -2   2   28.10    1.83
   6   2  -2   33.38    2.52
   6   2  -2   31.66    1.90
   6   2  -2   33.25    1.82
   6   2  -2   31.98    1.69
  -6  -2   2   36.27    1.91
  -6  -2   2   30.00    1.99
  -6  -2   2   33.27    2.35
  -6  -2   2   32.88    2.01
  -6  -2   2   30.81    1.63
  -6  -2   2   32.46    1.46
   5   2  -2  100.88    4.51
   5   2  -2  102.49    3.81
   5   2  -2  106.18    3.80
   5   2  -2  108.57    3.58
  -5  -2   2  101.06    3.67
  -5  -2   2  103.50    3.99
  -5  -2   2  104.29    4.00
  -5  -2   2  101.00    4.33
  -5  -2   2  101.90    3.43
  -5  -2   2  107.51    3.24
   4   2  -2   13.30    1.00
   4   2  -2   15.66    1.09
   4   2  -2   14.93    0.90
   4   2  -2   15.33    1.38
  -4  -2   2   14.05    0.69
  -4  -2   2   13.76    1.25
  -4  -2   2   13.25    1.07
  -4  -2   2   14.18    1.12
  -4  -2   2   13.98    0.79
  -4  -2   2   14.60    0.96
   3   2  -2  277.41    8.15
   3   2  -2  279.52    7.89
   3   2  -2  293.74    8.32
   3   2  -2  296.18    8.80
  -3  -2   2  286.72    8.60
  -3  -2   2  279.04    8.40
  -3  -2   2  293.69    8.33
  -3  -2   2  291.86    7.53
  -3  -2   2  296.63    8.03
  -3  -2   2  289.46    7.64
   2   2  -2   24.99    1.28
   2   2  -2   23.84    1.17
   2   2  -2   23.32    1.00
   2   2  -2   24.65    1.39
  -2  -2   2   23.96    1.34
  -2  -2   2   24.53    1.07
  -2  -2   2   24.52    1.22
  -2  -2   2   25.59    1.35
  -1  -2   2  606.72   19.05
  -1  -2   2  591.49   18.46
  -1   2  -2   34.73    1.36
  -1   2  -2   34.26    1.41
  -1   2  -2   33.46    1.25
  -1   2  -2   34.69    1.24
  -1   2  -2   35.37    1.39
  -1   2  -2   35.38    1.44
  -1   2  -2   36.11    1.28
  -1   2  -2   34.57    1.42
   1  -2   2   33.88    1.41
   1  -2   2   36.84    1.44
  -2   2  -2   21.84    0.97
  -2   2  -2   20.93    1.17
  -2   2  -2   22.02    1.20
  -2   2  -2   19.88    0.94
  -2   2  -2   20.14    0.85
   2  -2   2   21.56    0.86
   2  -2   2   20.21    1.14
   2  -2   2   21.27    0.99
   2  -2   2   21.44    0.97
   2  -2   2   22.06    1.18
  -3   2  -2    0.30    0.24
  -3   2  -2    0.10    0.22
  -3   2  -2    0.54    0.20
  -3   2  -2    0.44    0.14
  -3   2  -2    0.27    0.22
   3  -2   2    0.16    0.24
   3  -2   2    0.79    0.39
   3  -2   2    0.22    0.17
   3  -2   2    0.22    0.19
   3  -2   2    0.17    0.13
  -4   2  -2   36.52    1.31
  -4   2  -2   33.77    1.94
  -4   2  -2   35.57    1.93
  -4   2  -2   29.92    1.56
  -4   2  -2   36.64    1.68
   4  -2   2   36.13    1.64
   4  -2   2   36.71    2.06
   4  -2   2   35.58    1.33
   4  -2   2   35.71    1.64
   4  -2   2   37.18    1.95
  -5   2  -2   40.85    1.93
  -5   2  -2   39.07    1.46
  -5   2  -2   37.82    2.17
  -5   2  -2   38.01    1.91
  -5   2  -2   37.91    1.88
  -5   2  -2   42.05    2.36
   5  -2   2   40.21    1.50
   5  -2   2   36.68    2.13
   5  -2   2   36.29    1.82
   5  -2   2   37.52    1.87
   5  -2   2   40.76    2.41
  -6   2  -2   33.33    1.90
  -6   2  -2   34.18    1.45
  -6   2  -2   36.09    1.96
  -6   2  -2   34.96    2.36
  -6   2  -2   38.92    2.01
  -6   2  -2   36.32    2.25
   6  -2   2   36.04    1.48
   6  -2   2   33.80    1.88
   6  -2   2   34.36    2.44
   6  -2   2   35.38    1.89
  -7   2  -2    9.63    1.46
  -7   2  -2   11.86    1.14
  -7   2  -2   11.14    1.17
  -7   2  -2   11.33    1.62
  -7   2  -2   12.72    1.23
   7  -2   2   10.90    1.13
   7  -2   2   10.06    1.68
  -8   2  -2    0.62    0.44
  -8   2  -2    0.80    0.57
  -8   2  -2    0.35    0.45
   8  -2   2    1.96    0.89
  -9   2  -2    0.94    0.56
  -9   2  -2   -0.36    0.44
  -9   2  -2    0.05    0.50
   9  -2   2   -0.26    0.75
 -10   2  -2    0.05    0.58
 -10   2  -2    1.82    0.88
 -10   2  -2    0.85    0.67
  10  -2   2    1.32    1.01
  11   1  -2    0.20    1.22
 -11  -1   2   -0.42    0.62
  10   1  -2    2.40    1.30
 -10  -1   2    4.01    1.22
 -10  -1   2    3.44    1.02
   9   1  -2    0.47    0.87
  -9  -1   2    1.70    0.76
  -9  -1   2    0.81    0.59
   8   1  -2    0.29    0.67
  -8  -1   2    0.27    0.33
  -8  -1   2    0.01    0.40
  -8  -1   2   -0.30    0.41
   7   1  -2   33.85    1.87
   7   1  -2   31.91    2.61
   7   1  -2   33.91    1.92
  -7  -1   2   37.25    1.77
  -7  -1   2   38.07    2.33
  -7  -1   2   34.71    2.11
  -7  -1   2   34.59    2.05
  -7  -1   2   35.12    1.98
   6   1  -2    5.93    0.80
   6   1  -2    6.84    0.97
   6   1  -2    5.73    1.15
   6   1  -2    6.38    0.85
  -6  -1   2    6.90    0.89
  -6  -1   2    7.10    1.01
  -6  -1   2    6.16    0.98
  -6  -1   2    6.51    0.63
  -6  -1   2    8.19    0.91
  -6  -1   2    6.54    1.19
   5   1  -2   16.68    1.13
   5   1  -2   18.08    1.22
   5   1  -2   17.75    1.63
   5   1  -2   17.84    1.12
  -5  -1   2   15.34    1.04
  -5  -1   2   17.06    1.17
  -5  -1   2   19.16    1.32
  -5  -1   2   13.47    1.33
  -5  -1   2   16.43    1.23
  -5  -1   2   20.41    1.00
   4   1  -2   36.49    2.16
   4   1  -2   33.85    1.63
   4   1  -2   34.54    1.56
   4   1  -2   35.63    1.68
  -4  -1   2   35.83    1.66
  -4  -1   2   36.84    1.36
  -4  -1   2   33.89    1.74
  -4  -1   2   38.32    2.10
  -4  -1   2   32.26    1.44
  -4  -1   2   34.14    1.73
   3   1  -2   47.73    2.25
   3   1  -2   51.03    1.96
   3   1  -2   45.07    1.85
   3   1  -2   47.48    1.79
  -3  -1   2   45.48    1.94
  -3  -1   2   46.90    1.52
  -3  -1   2   46.17    1.84
  -3  -1   2   45.95    2.15
  -3  -1   2   45.08    1.60
  -3  -1   2   47.12    1.99
  -2  -1   2  505.84   13.85
  -2  -1   2  521.10   13.77
   1   1  -2  699.17   21.24
  -1  -1   2  690.25   21.09
   0   1  -2  403.21   12.11
   0  -1   2  415.62   12.13
  -1   1  -2  308.30   10.20
   1  -1   2  324.98   10.32
  -2   1  -2   49.48    1.99
  -2   1  -2   47.75    1.68
  -2   1  -2   48.96    1.79
  -2   1  -2   52.46    2.00
  -2   1  -2   48.18    1.72
  -2   1  -2   46.03    1.84
   2  -1   2   50.08    1.79
   2  -1   2   47.75    1.98
   2  -1   2   51.05    1.92
   2  -1   2   46.13    1.71
   2  -1   2   49.54    1.70
  -3   1  -2  129.14    4.43
  -3   1  -2  134.86    4.50
  -3   1  -2  132.70    4.13
  -3   1  -2  139.96    4.25
  -3   1  -2  136.44    3.99
   3  -1   2  136.01    4.01
   3  -1   2  140.93    4.55
   3  -1   2  131.57    4.13
   3  -1   2  143.75    4.58
   3  -1   2  133.59    4.21
  -4   1  -2  454.61   12.49
  -4   1  -2  454.55   13.02
  -4   1  -2  454.09   12.60
  -4   1  -2  450.92   12.93
  -4   1  -2  459.89   12.23
   4  -1   2  464.47   13.15
   4  -1   2  460.89   12.96
   4  -1   2  462.31   12.49
   4  -1   2  454.39   12.23
   4  -1   2  456.61   12.59
  -5   1  -2    9.63    0.75
  -5   1  -2    9.10    1.07
  -5   1  -2   10.16    0.94
  -5   1  -2   11.44    0.94
  -5   1  -2    9.83    1.04
   5  -1   2    9.96    0.75
   5  -1   2   10.70    0.90
   5  -1   2    9.29    1.02
   5  -1   2    8.02    1.22
   5  -1   2   11.67    0.99
  -6   1  -2    1.26    0.38
  -6   1  -2    1.85    0.67
  -6   1  -2    1.40    0.57
  -6   1  -2    1.41    0.48
  -6   1  -2    1.68    0.54
   6  -1   2    0.53    0.36
   6  -1   2    1.07    0.51
   6  -1   2    1.58    0.66
   6  -1   2    1.63    0.50
   6  -1   2    1.52    0.43
  -7   1  -2    7.66    1.13
  -7   1  -2    8.96    1.37
  -7   1  -2    8.33    1.10
  -7   1  -2    8.77    0.85
  -7   1  -2    9.01    1.19
  -7   1  -2    6.12    1.26
   7  -1   2    8.95    1.58
  -8   1  -2    0.81    0.50
  -8   1  -2    2.10    0.79
  -8   1  -2    2.26    0.64
   8  -1   2    2.35    0.95
  -9   1  -2    1.27    0.67
  -9   1  -2    0.66    0.49
   9  -1   2   -0.55    0.85
 -10   1  -2    0.40    0.72
 -10   1  -2    0.97    0.71
  10  -1   2    0.15    1.10
  11   0  -2   -1.25    1.02
 -11   0   2   -0.01    0.77
 -11   0   2    2.19    1.08
  10   0  -2    2.10    1.30
 -10   0   2    0.94    0.63
 -10   0   2   -0.79    0.60
   9   0  -2   -0.69    0.41
  -9   0   2    0.11    0.63
  -9   0   2    0.68    0.59
   8   0  -2    2.81    1.11
  -8   0   2    3.71    0.69
  -8   0   2    2.99    0.83
  -8   0   2    2.33    0.74
   7   0  -2   16.91    1.35
   7   0  -2   23.51    2.19
   7   0  -2   16.53    1.31
   7   0  -2   15.65    1.21
  -7   0   2   19.38    1.35
  -7   0   2   16.05    1.45
  -7   0   2   19.24    1.54
  -7   0   2   16.40    1.39
  -7   0   2   17.51    1.20
   6   0  -2   12.33    1.04
   6   0  -2   14.77    1.15
   6   0  -2   15.00    1.01
   6   0  -2   14.15    1.59
  -6   0   2   12.67    1.06
  -6   0   2   11.71    1.12
  -6   0   2   11.67    1.60
  -6   0   2   14.01    1.19
  -6   0   2   11.05    0.99
  -6   0   2   14.60    0.98
   5   0  -2   22.51    1.20
   5   0  -2   20.02    1.27
   5   0  -2   23.40    1.84
   5   0  -2   22.21    1.30
  -5   0   2   22.10    1.38
  -5   0   2   22.81    1.17
  -5   0   2   21.36    1.40
  -5   0   2   22.61    1.31
  -5   0   2   19.06    1.59
  -5   0   2   19.85    1.23
   4   0  -2   13.64    0.80
   4   0  -2   15.48    1.34
   4   0  -2   15.84    0.95
   4   0  -2   15.52    0.99
   4   0  -2   14.26    0.95
  -4   0   2   15.32    0.85
  -4   0   2   16.57    1.09
  -4   0   2   14.46    1.26
  -4   0   2   14.71    0.98
  -4   0   2   15.67    1.03
   3   0  -2   62.48    2.05
   3   0  -2   64.77    2.27
   3   0  -2   60.95    2.25
   3   0  -2   64.14    2.28
   3   0  -2   68.00    2.76
  -3   0   2   60.58    2.29
  -3   0   2   64.61    2.35
  -3   0   2   63.93    2.64
  -3   0   2   61.57    2.08
  -3   0   2   65.53    2.36
   2   0  -2   22.06    1.09
   2   0  -2   23.20    1.01
   2   0  -2   22.99    0.92
   2   0  -2   22.26    1.05
   2   0  -2   23.24    1.05
   2   0  -2   23.92    1.26
  -2   0   2   22.50    1.08
  -2   0   2   23.14    1.10
  -2   0   2   23.87    1.23
  -2   0   2   24.27    0.97
   1   0  -2   70.67    2.26
   1   0  -2   76.62    2.37
   1   0  -2   73.51    2.37
   1   0  -2   74.20    2.36
   1   0  -2   76.36    2.36
  -1   0   2   75.07    2.39
  -1   0   2   71.64    2.32
  -1   0   2   75.77    2.40
  -1   0   2   74.53    2.29
  -1   0   2   75.11    2.35
   0   0  -2  289.97   10.40
   0   0   2  298.78   10.37
  -2   0  -2  129.79    4.13
  -2   0  -2  126.93    4.17
  -2   0  -2  135.00    4.02
  -2   0  -2  136.74    3.99
  -2   0  -2  129.34    3.98
  -2   0  -2  128.91    3.86
   2   0   2  131.41    4.01
   2   0   2  131.88    4.02
   2   0   2  136.68    4.25
   2   0   2  131.18    3.98
  -3   0  -2   20.60    1.07
  -3   0  -2   19.03    1.18
  -3   0  -2   18.43    1.01
  -3   0  -2   18.83    1.21
  -3   0  -2   21.59    1.18
   3   0   2   19.22    1.04
   3   0   2   19.23    1.25
   3   0   2   19.56    1.06
   3   0   2   20.58    1.26
   3   0   2   20.00    1.13
  -4   0  -2   53.99    2.53
  -4   0  -2   56.20    2.54
  -4   0  -2   55.43    2.38
  -4   0  -2   58.42    2.25
  -4   0  -2   53.91    2.21
   4   0   2   55.86    2.57
   4   0   2   57.52    2.66
   4   0   2   54.81    2.35
   4   0   2   58.10    2.25
   4   0   2   58.21    2.26
  -5   0  -2   46.40    2.09
  -5   0  -2   44.09    1.99
  -5   0  -2   47.51    2.49
  -5   0  -2   45.15    2.38
  -5   0  -2   43.29    2.18
   5   0   2   46.01    2.22
   5   0   2   37.95    1.90
   5   0   2   46.94    2.42
   5   0   2   49.17    2.62
   5   0   2   45.53    2.05
  -6   0  -2   82.30    3.24
  -6   0  -2   81.58    3.85
  -6   0  -2   86.11    3.74
  -6   0  -2   88.76    3.63
  -6   0  -2   89.23    3.43
   6   0   2   81.53    3.71
   6   0   2   81.46    4.05
   6   0   2   86.40    3.56
   6   0   2   88.60    3.38
   6   0   2   83.62    3.23
  -7   0  -2    0.93    0.51
  -7   0  -2    0.20    0.53
  -7   0  -2    0.96    0.47
  -7   0  -2    0.22    0.36
  -7   0  -2    0.30    0.50
   7   0   2    0.24    0.44
   7   0   2    0.75    0.65
  -8   0  -2    0.12    0.35
  -8   0  -2   -0.23    0.20
  -8   0  -2    0.11    0.46
   8   0   2   -0.35    0.62
  -9   0  -2    0.53    0.57
  -9   0  -2   -0.39    0.40
  -9   0  -2    0.25    0.51
 -10   0  -2    1.30    0.83
 -10   0  -2    1.36    0.91
  10   0   2    1.37    1.36
  11  -1  -2    1.33    1.22
 -11   1   2    1.18    0.89
 -11   1   2   -0.50    0.62
  10  -1  -2    0.30    0.90
 -10   1   2   -0.42    0.52
 -10   1   2    0.14    0.61
   9  -1  -2    2.49    1.07
  -9   1   2    4.19    1.05
  -9   1   2    8.45    1.38
  -9   1   2    7.18    1.07
   8  -1  -2    2.09    0.95
  -8   1   2    1.62    0.66
  -8   1   2    3.37    0.70
  -8   1   2    3.40    0.87
   7  -1  -2   12.45    1.14
   7  -1  -2   13.18    0.92
   7  -1  -2   12.29    1.15
   7  -1  -2   12.67    1.94
  -7   1   2   12.00    1.20
  -7   1   2   15.73    1.38
  -7   1   2   15.15    1.14
  -7   1   2   13.14    1.25
   6  -1  -2    2.10    0.56
   6  -1  -2    1.48    0.43
   6  -1  -2    1.33    0.60
   6  -1  -2    2.62    0.45
   6  -1  -2    1.83    0.38
  -6   1   2    1.95    0.53
  -6   1   2    2.04    0.56
  -6   1   2    1.95    0.53
  -6   1   2    1.74    0.43
  -6   1   2    1.57    0.66
   5  -1  -2    1.41    0.38
   5  -1  -2    1.45    0.37
   5  -1  -2    1.45    0.40
   5  -1  -2    1.20    0.50
   5  -1  -2    1.33    0.30
   5  -1  -2    1.21    0.31
  -5   1   2    0.87    0.35
  -5   1   2    0.90    0.31
  -5   1   2    1.37    0.54
  -5   1   2    1.30    0.42
   4  -1  -2   58.86    2.01
   4  -1  -2   55.49    2.07
   4  -1  -2   60.00    2.19
   4  -1  -2   55.61    2.80
   4  -1  -2   52.87    2.08
   4  -1  -2   58.46    2.26
  -4   1   2   56.04    2.25
  -4   1   2   56.52    2.15
  -4   1   2   53.46    2.68
  -4   1   2   62.56    2.43
   3  -1  -2    9.39    0.67
   3  -1  -2    9.60    0.64
   3  -1  -2    7.32    0.63
   3  -1  -2    8.36    0.59
   3  -1  -2    9.22    0.89
   3  -1  -2    9.07    0.59
  -3   1   2    9.54    0.75
  -3   1   2    9.31    0.66
  -3   1   2    8.91    0.66
  -3   1   2    7.80    0.81
   2  -1  -2   89.22    2.78
   2  -1  -2   92.14    2.92
   2  -1  -2   90.50    3.16
   2  -1  -2   94.86    2.84
   2  -1  -2   84.64    2.81
  -2   1   2   95.63    3.00
  -2   1   2   87.18    3.11
  -2   1   2   93.39    2.90
  -2   1   2   93.10    2.85
  -2   1   2   85.29    2.77
   0  -1  -2  573.36   19.35
   0   1   2  594.81   19.46
  -1  -1  -2  214.59    5.73
  -1  -1  -2  217.01    5.94
  -1  -1  -2  210.36    5.97
  -1  -1  -2  217.55    6.10
  -1  -1  -2  205.46    6.11
   1   1   2  208.19    5.97
   1   1   2  214.21    5.78
   1   1   2  206.03    5.91
   1   1   2  207.09    6.08
   1   1   2  217.60    6.19
  -2  -1  -2   54.78    2.06
  -2  -1  -2   57.63    2.29
  -2  -1  -2   60.81    2.24
  -2  -1  -2   59.03    1.98
  -2  -1  -2   59.03    2.19
  -2  -1  -2   52.68    2.10
   2   1   2   56.31    2.13
   2   1   2   61.15    2.18
   2   1   2   57.71    2.21
   2   1   2   56.22    2.30
  -3  -1  -2  329.90    9.71
  -3  -1  -2  353.00    9.71
  -3  -1  -2  321.95    9.79
  -3  -1  -2  361.73    9.84
  -3  -1  -2  343.60    9.39
  -3  -1  -2  357.43    9.72
   3   1   2  344.37    9.68
   3   1   2  354.80    9.90
   3   1   2  321.95    9.61
   3   1   2  343.07    9.91
  -4  -1  -2  100.55    3.83
  -4  -1  -2   86.88    3.49
  -4  -1  -2   99.72    3.66
  -4  -1  -2  101.32    3.80
  -4  -1  -2  102.52    3.42
   4   1   2  106.93    4.02
   4   1   2   97.52    3.57
   4   1   2  101.92    3.67
   4   1   2  106.19    3.92
   4   1   2  103.36    3.43
  -5  -1  -2   76.60    3.45
  -5  -1  -2   77.46    3.13
  -5  -1  -2   78.56    3.27
  -5  -1  -2   78.51    3.36
  -5  -1  -2   77.20    3.00
   5   1   2   79.36    3.26
   5   1   2   77.35    3.00
   5   1   2   80.43    3.14
   5   1   2   82.28    3.47
   5   1   2   80.49    3.64
  -6  -1  -2    0.74    0.46
  -6  -1  -2    1.41    0.59
  -6  -1  -2    0.87    0.40
  -6  -1  -2    0.85    0.50
  -6  -1  -2    0.47    0.51
   6   1   2    1.31    0.43
   6   1   2    0.74    0.47
   6   1   2    0.20    0.28
   6   1   2    1.10    0.61
  -7  -1  -2   54.61    3.15
  -7  -1  -2   52.88    2.69
  -7  -1  -2   55.43    2.97
  -7  -1  -2   52.30    2.95
  -7  -1  -2   54.02    2.68
   7   1   2   55.39    3.44
   7   1   2   53.28    2.95
  -8  -1  -2    4.14    0.85
  -8  -1  -2    2.94    0.86
  -8  -1  -2    2.87    0.71
   8   1   2    2.21    1.02
   8   1   2    1.82    0.67
  -9  -1  -2    2.08    0.83
  -9  -1  -2    1.02    0.72
  -9  -1  -2    0.86    0.70
   9   1   2    0.25    0.78
 -10  -1  -2    1.68    0.96
 -10  -1  -2    5.49    1.35
  10   1   2    4.00    1.90
  11  -2  -2    2.17    1.12
 -11   2   2    3.81    1.13
 -11   2   2    2.80    1.17
  10  -2  -2    0.68    0.83
 -10   2   2    2.01    0.77
 -10   2   2   -0.88    0.49
 -10   2   2    0.01    0.56
   9  -2  -2    0.70    0.89
  -9   2   2    0.58    0.47
  -9   2   2    1.03    0.68
  -9   2   2    0.91    0.50
   8  -2  -2    1.20    0.85
   8  -2  -2    0.12    0.44
  -8   2   2   -0.62    0.44
  -8   2   2   -0.25    0.40
  -8   2   2    0.45    0.45
  -8   2   2    0.38    0.44
   7  -2  -2    0.90    0.69
   7  -2  -2    0.97    0.45
   7  -2  -2    1.40    0.30
  -7   2   2    1.06    0.50
  -7   2   2    0.21    0.40
  -7   2   2    1.32    0.55
   6  -2  -2    2.22    0.36
   6  -2  -2    2.03    0.49
   6  -2  -2    2.25    0.74
   6  -2  -2    2.61    0.40
   6  -2  -2    2.53    0.52
   6  -2  -2    1.99    0.52
  -6   2   2    2.20    0.61
  -6   2   2    1.60    0.48
  -6   2   2    2.90    0.81
  -6   2   2    2.75    0.58
   5  -2  -2   74.04    2.90
   5  -2  -2   73.69    2.80
   5  -2  -2   74.96    3.67
   5  -2  -2   73.69    2.42
   5  -2  -2   75.25    2.71
   5  -2  -2   75.98    2.53
  -5   2   2   79.51    2.95
  -5   2   2   71.53    3.49
  -5   2   2   73.58    3.05
  -5   2   2   78.48    2.90
   4  -2  -2   26.33    1.37
   4  -2  -2   29.67    1.30
   4  -2  -2   27.56    1.42
   4  -2  -2   26.72    1.26
   4  -2  -2   29.21    1.21
   4  -2  -2   26.41    1.84
  -4   2   2   29.47    1.48
  -4   2   2   28.32    1.82
  -4   2   2   29.84    1.57
  -4   2   2   30.87    1.42
   3  -2  -2    7.31    0.53
   3  -2  -2    8.38    0.68
   3  -2  -2    8.15    0.65
   3  -2  -2    8.28    0.90
  -3   2   2    8.24    0.61
  -3   2   2    8.36    0.57
  -3   2   2    7.32    0.84
  -3   2   2    7.80    0.68
  -3   2   2    8.09    0.72
   2  -2  -2    7.86    0.49
   2  -2  -2    6.82    0.57
   2  -2  -2    7.27    0.71
   2  -2  -2    7.25    0.59
   2  -2  -2    6.92    0.56
  -2   2   2    7.89    0.64
  -2   2   2    5.73    0.64
  -2   2   2    7.21    0.51
  -2   2   2    7.85    0.64
  -2   2   2    8.99    0.61
   1  -2  -2  895.90   29.55
  -1   2   2  944.88   29.72
   0  -2  -2  312.94    8.76
   0  -2  -2  314.31    8.52
   0  -2  -2  315.69    8.80
   0  -2  -2  310.17    8.51
   0   2   2  316.13    8.54
   0   2   2  325.60    8.46
   0   2   2  306.78    8.76
   0   2   2  319.31    8.86
   0   2   2  311.91    8.53
  -1  -2  -2  102.85    3.25
  -1  -2  -2  101.80    3.16
  -1  -2  -2  102.64    3.23
  -1  -2  -2  106.57    3.51
  -1  -2  -2  103.70    3.50
   1   2   2  106.46    3.26
   1   2   2  102.24    3.25
   1   2   2  107.18    3.57
   1   2   2  102.49    3.50
   1   2   2  101.43    3.25
  -2  -2  -2  336.15    9.60
  -2  -2  -2  346.95    9.36
  -2  -2  -2  349.29    9.89
  -2  -2  -2  338.00    9.65
  -2  -2  -2  354.70    9.90
  -2  -2  -2  337.55    9.60
   2   2   2  358.43    9.93
   2   2   2  349.69    9.94
   2   2   2  354.71    9.70
   2   2   2  359.03    9.78
  -3  -2  -2    4.68    0.71
  -3  -2  -2    3.91    0.61
  -3  -2  -2    4.34    0.70
  -3  -2  -2    4.11    0.63
  -3  -2  -2    4.17    0.68
  -3  -2  -2    4.53    0.49
   3   2   2    4.28    0.71
   3   2   2    3.95    0.64
   3   2   2    5.66    0.80
  -4  -2  -2    9.42    0.77
  -4  -2  -2    8.93    0.91
  -4  -2  -2   10.50    1.00
  -4  -2  -2   10.20    0.98
  -4  -2  -2    9.62    0.95
  -4  -2  -2    8.83    0.86
   4   2   2    9.45    0.95
   4   2   2    7.50    0.80
   4   2   2    7.71    1.03
   4   2   2    8.67    1.19
  -5  -2  -2   28.49    1.52
  -5  -2  -2   25.98    1.75
  -5  -2  -2   25.54    1.76
  -5  -2  -2   26.65    1.75
  -5  -2  -2   31.00    1.84
  -5  -2  -2   28.82    1.78
   5   2   2   25.86    1.93
   5   2   2   23.75    1.61
   5   2   2   23.72    1.66
   5   2   2   21.96    1.67
  -6  -2  -2   88.13    3.69
  -6  -2  -2   77.21    3.62
  -6  -2  -2   80.02    3.79
  -6  -2  -2   82.49    3.28
  -6  -2  -2   77.21    3.59
  -6  -2  -2   83.18    3.71
   6   2   2   83.74    3.57
   6   2   2   76.04    3.18
   6   2   2   84.61    4.14
   6   2   2   82.07    3.72
  -7  -2  -2   25.26    1.74
  -7  -2  -2   25.44    1.97
  -7  -2  -2   27.11    1.96
   7   2   2   26.19    2.37
   7   2   2   21.74    1.86
  -8  -2  -2    0.84    0.51
  -8  -2  -2    0.60    0.60
   8   2   2    0.44    0.58
   8   2   2    2.29    1.06
  -9  -2  -2    0.69    0.76
  -9  -2  -2    0.92    0.67
   9   2   2   -0.40    0.89
  11  -3  -2   -0.90    0.81
 -11   3   2    0.36    0.80
 -10   3   2   -0.14    0.61
 -10   3   2    0.13    0.55
 -10   3   2    1.60    0.72
   9  -3  -2    1.07    0.96
  -9   3   2    1.49    0.69
  -9   3   2    1.14    0.70
  -9   3   2    0.89    0.56
   8  -3  -2   10.21    1.89
  -8   3   2   10.69    1.52
  -8   3   2    8.61    1.18
  -8   3   2   10.92    1.19
   7  -3  -2    3.73    1.12
   7  -3  -2    4.58    0.79
   7  -3  -2    3.75    0.72
  -7   3   2    4.94    0.93
  -7   3   2    4.27    0.92
  -7   3   2    3.91    0.75
  -7   3   2    5.55    1.05
   6  -3  -2   22.70    1.47
   6  -3  -2   20.48    1.98
   6  -3  -2   21.82    1.28
   6  -3  -2   22.80    0.93
   6  -3  -2   20.09    1.36
   6  -3  -2   22.18    0.97
  -6   3   2   21.12    1.54
  -6   3   2   22.18    1.89
  -6   3   2   22.87    1.41
  -6   3   2   23.05    1.53
   5  -3  -2   29.14    1.61
   5  -3  -2   31.81    1.64
   5  -3  -2   30.83    1.33
   5  -3  -2   32.17    2.27
   5  -3  -2   30.16    1.21
   5  -3  -2   29.66    1.39
  -5   3   2   30.52    1.70
  -5   3   2   29.66    1.50
  -5   3   2   29.76    1.77
  -5   3   2   28.75    2.06
   4  -3  -2    5.11    0.98
   4  -3  -2    5.12    0.46
   4  -3  -2    5.63    0.60
   4  -3  -2    4.71    0.67
   4  -3  -2    5.89    0.49
  -4   3   2    5.38    0.76
  -4   3   2    6.12    0.84
  -4   3   2    5.60    0.99
  -4   3   2    6.24    0.58
  -4   3   2    6.44    0.50
   3  -3  -2    1.00    0.33
   3  -3  -2    1.49    0.48
   3  -3  -2    1.53    0.32
   3  -3  -2    0.98    0.22
   3  -3  -2    1.02    0.33
  -3   3   2    1.03    0.37
  -3   3   2    1.19    0.41
  -3   3   2    1.24    0.27
  -3   3   2    1.30    0.39
  -3   3   2    0.77    0.24
   2  -3  -2    2.09    0.50
   2  -3  -2    2.11    0.40
   2  -3  -2    2.44    0.24
   2  -3  -2    1.98    0.39
   2  -3  -2    1.85    0.27
   2  -3  -2    1.29    0.35
  -2   3   2    1.64    0.40
  -2   3   2    1.95    0.39
  -2   3   2    2.22    0.45
  -2   3   2    1.64    0.48
   1  -3  -2  467.51   12.63
   1  -3  -2  482.43   12.56
  -1   3   2  462.02   12.89
  -1   3   2  477.30   13.01
  -1   3   2  485.12   12.73
   0  -3  -2   48.82    1.70
   0  -3  -2   47.30    1.75
   0  -3  -2   45.67    2.02
   0  -3  -2   49.45    2.06
   0   3   2   49.48    1.86
   0   3   2   47.90    1.95
   0   3   2   46.24    2.03
   0   3   2   44.72    1.68
   0   3   2   47.41    2.09
   0   3   2   46.60    1.76
  -1  -3  -2   28.00    1.29
  -1  -3  -2   29.12    1.55
  -1  -3  -2   27.82    1.49
  -1  -3  -2   27.30    1.24
   1   3   2   30.00    1.58
   1   3   2   26.38    1.50
   1   3   2   28.86    1.40
   1   3   2   26.63    1.28
   1   3   2   24.71    1.33
   1   3   2   28.53    1.27
  -2  -3  -2  173.06    5.58
  -2  -3  -2  177.97    5.38
  -2  -3  -2  169.80    5.66
  -2  -3  -2  176.43    5.24
  -2  -3  -2  167.01    5.32
  -2  -3  -2  178.85    4.99
   2   3   2  168.86    5.35
   2   3   2  176.46    5.54
   2   3   2  179.09    5.71
   2   3   2  179.04    5.69
  -3  -3  -2  128.02    4.41
  -3  -3  -2  132.48    4.00
  -3  -3  -2  128.04    4.29
  -3  -3  -2  128.16    4.46
  -3  -3  -2  128.63    4.56
  -3  -3  -2  135.35    4.73
   3   3   2  130.62    4.43
   3   3   2  134.90    4.70
   3   3   2  130.29    4.63
   3   3   2  125.53    4.61
  -4  -3  -2    4.66    0.86
  -4  -3  -2    4.16    0.60
  -4  -3  -2    2.81    0.62
  -4  -3  -2    3.50    0.71
  -4  -3  -2    3.25    0.72
  -4  -3  -2    3.30    0.73
   4   3   2    2.74    0.65
   4   3   2    3.31    0.66
   4   3   2    2.66    0.64
   4   3   2    3.83    0.79
  -5  -3  -2    9.71    1.24
  -5  -3  -2    7.51    1.10
  -5  -3  -2    8.06    0.80
  -5  -3  -2    7.47    1.10
  -5  -3  -2    8.11    1.18
  -5  -3  -2    8.72    1.25
   5   3   2    9.21    1.21
   5   3   2    7.33    1.14
   5   3   2    8.32    1.34
   5   3   2    6.33    1.00
  -6  -3  -2    0.48    0.45
  -6  -3  -2    0.40    0.48
  -6  -3  -2   -0.38    0.42
  -6  -3  -2    0.29    0.48
  -6  -3  -2    0.89    0.48
  -6  -3  -2   -0.80    0.45
   6   3   2   -0.09    0.49
   6   3   2   -0.05    0.64
  -7  -3  -2    1.38    0.65
  -7  -3  -2    1.17    0.58
  -7  -3  -2    0.92    0.53
   7   3   2    1.97    0.90
   7   3   2    1.53    0.63
  -8  -3  -2    3.88    1.11
  -8  -3  -2    2.80    0.86
   8   3   2    3.92    1.44
  -9  -3  -2   -0.08    0.71
   9   3   2   -1.65    0.87
  11  -4  -2    0.62    0.97
 -11   4   2   -0.71    0.77
  10  -4  -2    0.52    0.89
 -10   4   2    0.59    0.55
 -10   4   2    1.72    0.88
   9  -4  -2   -0.12    0.72
  -9   4   2    0.37    0.42
  -9   4   2    0.31    0.44
  -9   4   2   -0.19    0.53
   8  -4  -2    0.84    0.74
  -8   4   2    0.02    0.40
  -8   4   2    0.04    0.44
  -8   4   2   -0.24    0.30
   7  -4  -2    0.12    0.31
   7  -4  -2    0.33    0.55
   7  -4  -2   -0.02    0.34
  -7   4   2   -0.34    0.27
  -7   4   2   -0.05    0.33
  -7   4   2   -0.10    0.27
   6  -4  -2    1.75    0.28
   6  -4  -2    2.36    0.81
   6  -4  -2    1.97    0.33
   6  -4  -2    1.72    0.41
   6  -4  -2    0.99    0.46
   6  -4  -2    0.83    0.35
  -6   4   2    2.67    0.82
  -6   4   2    2.10    0.57
  -6   4   2    1.68    0.48
  -6   4   2    1.85    0.60
   5  -4  -2   56.76    2.53
   5  -4  -2   58.26    2.01
   5  -4  -2   59.67    2.51
   5  -4  -2   52.58    3.08
   5  -4  -2   58.92    2.07
  -5   4   2   59.27    2.24
  -5   4   2   61.21    2.74
  -5   4   2   58.19    2.67
  -5   4   2   54.12    1.98
  -5   4   2   57.05    3.16
   4  -4  -2   23.19    1.33
   4  -4  -2   23.86    1.79
   4  -4  -2   23.88    1.16
   4  -4  -2   24.58    0.99
   4  -4  -2   22.28    1.38
  -4   4   2   23.12    1.46
  -4   4   2   22.19    1.49
  -4   4   2   23.56    1.09
  -4   4   2   22.71    1.16
  -4   4   2   22.75    1.77
   3  -4  -2    1.43    0.39
   3  -4  -2    2.01    0.38
   3  -4  -2    1.65    0.39
   3  -4  -2    1.38    0.46
   3  -4  -2    1.47    0.21
  -3   4   2    1.66    0.54
  -3   4   2    1.15    0.38
  -3   4   2    1.95    0.43
  -3   4   2    1.59    0.26
  -3   4   2    1.52    0.42
   2  -4  -2   28.25    0.97
   2  -4  -2   26.65    1.65
   2  -4  -2   26.87    1.31
   2  -4  -2   29.09    1.55
   2  -4  -2   28.95    1.06
   2  -4  -2   29.64    1.48
  -2   4   2   31.56    1.70
  -2   4   2   28.57    1.43
  -2   4   2   27.08    1.45
  -2   4   2   30.37    1.76
   1  -4  -2  225.89    6.67
   1  -4  -2  219.46    5.96
   1  -4  -2  227.04    6.76
   1  -4  -2  220.68    6.23
   1  -4  -2  212.26    6.65
  -1   4   2  208.22    5.96
  -1   4   2  225.01    6.82
  -1   4   2  212.03    6.63
  -1   4   2  225.57    6.86
  -1   4   2  224.86    6.35
   0  -4  -2   93.44    3.41
   0  -4  -2   94.61    3.48
   0  -4  -2   92.52    2.97
   0  -4  -2   95.30    2.95
   0   4   2   92.40    3.28
   0   4   2   93.56    3.53
   0   4   2   94.22    3.00
   0   4   2   97.46    3.44
   0   4   2   87.86    3.44
   0   4   2   88.37    2.93
  -1  -4  -2    1.49    0.46
  -1  -4  -2    1.75    0.38
  -1  -4  -2    1.68    0.42
  -1  -4  -2    1.70    0.35
   1   4   2    0.44    0.34
   1   4   2    1.29    0.44
   1   4   2    1.59    0.45
   1   4   2    1.51    0.38
   1   4   2    1.62    0.35
   1   4   2    1.45    0.34
  -2  -4  -2   47.43    2.39
  -2  -4  -2   46.99    2.05
  -2  -4  -2   45.21    2.20
  -2  -4  -2   44.18    1.84
  -2  -4  -2   45.69    1.67
  -2  -4  -2   43.65    2.05
   2   4   2   44.68    2.03
   2   4   2   46.74    2.30
   2   4   2   47.35    2.25
   2   4   2   47.48    2.36
  -3  -4  -2    4.51    0.68
  -3  -4  -2    2.80    0.67
  -3  -4  -2    4.43    0.79
  -3  -4  -2    4.71    0.49
  -3  -4  -2    3.81    0.70
  -3  -4  -2    3.46    0.64
   3   4   2    3.85    0.78
   3   4   2    4.99    0.85
   3   4   2    4.27    0.85
   3   4   2    5.28    0.79
  -4  -4  -2    6.45    1.01
  -4  -4  -2    5.54    0.60
  -4  -4  -2    5.41    0.84
  -4  -4  -2    6.80    1.07
  -4  -4  -2    5.15    0.96
  -4  -4  -2    5.09    0.88
   4   4   2    5.19    0.92
   4   4   2    6.49    1.16
   4   4   2    6.87    1.14
   4   4   2    5.41    0.90
  -5  -4  -2   28.13    2.08
  -5  -4  -2   28.16    1.53
  -5  -4  -2   28.42    1.98
  -5  -4  -2   25.66    1.83
  -5  -4  -2   27.94    1.93
   5   4   2   26.07    1.96
   5   4   2   29.09    2.03
   5   4   2   26.07    2.13
  -6  -4  -2   -0.28    0.40
  -6  -4  -2    0.99    0.64
  -6  -4  -2    0.12    0.41
   6   4   2   -0.16    0.64
   6   4   2   -0.26    0.32
  -7  -4  -2    9.58    1.53
  -7  -4  -2   11.07    1.20
  -7  -4  -2    9.78    1.55
   7   4   2    5.90    1.36
   7   4   2    7.23    1.84
  -8  -4  -2   -0.19    0.53
  -8  -4  -2   -1.07    0.58
   8   4   2    0.00    0.93
  -9  -4  -2   -0.31    0.76
  11  -5  -2   -0.41    1.02
 -11   5   2   -0.69    0.65
 -11   5   2    2.28    1.18
  10  -5  -2    1.35    0.83
 -10   5   2    0.35    0.67
 -10   5   2    1.78    0.99
   9  -5  -2    1.70    1.05
  -9   5   2    0.56    0.58
  -9   5   2    0.99    0.69
  -8   5   2    5.24    1.15
  -8   5   2    3.67    0.90
   7  -5  -2    4.99    1.26
  -7   5   2    7.78    1.26
  -7   5   2    5.28    0.80
  -7   5   2    6.95    1.17
   6  -5  -2    7.19    0.97
   6  -5  -2    7.31    1.45
   6  -5  -2    8.70    0.69
   6  -5  -2    5.98    0.98
   6  -5  -2    7.34    0.56
  -6   5   2    6.99    0.73
  -6   5   2    9.25    1.25
  -6   5   2    4.90    1.20
  -6   5   2    9.27    1.28
   5  -5  -2   68.75    2.19
   5  -5  -2   68.50    2.40
   5  -5  -2   64.53    2.75
   5  -5  -2   69.28    3.66
   5  -5  -2   68.74    2.96
  -5   5   2   68.66    2.42
  -5   5   2   67.43    2.35
  -5   5   2   66.51    3.10
  -5   5   2   66.06    3.58
  -5   5   2   65.62    2.98
   4  -5  -2   -0.05    0.09
   4  -5  -2    0.38    0.46
   4  -5  -2   -0.10    0.19
   4  -5  -2    0.00    0.20
   4  -5  -2   -0.10    0.20
  -4   5   2   -0.28    0.18
  -4   5   2    0.18    0.23
  -4   5   2   -0.37    0.21
  -4   5   2    0.04    0.12
  -4   5   2    0.07    0.27
   3  -5  -2   -0.12    0.18
   3  -5  -2   -0.23    0.27
   3  -5  -2    0.20    0.19
   3  -5  -2    0.02    0.05
   3  -5  -2    0.01    0.05
   3  -5  -2   -0.19    0.23
  -3   5   2    0.04    0.21
  -3   5   2   -0.25    0.16
  -3   5   2   -0.04    0.17
  -3   5   2    0.09    0.38
   2  -5  -2    1.67    0.51
   2  -5  -2    0.50    0.25
   2  -5  -2    0.87    0.15
   2  -5  -2    1.05    0.33
   2  -5  -2    0.89    0.36
   2  -5  -2    0.72    0.18
  -2   5   2    1.04    0.39
  -2   5   2    0.57    0.41
  -2   5   2    0.41    0.27
  -2   5   2    0.48    0.28
   1  -5  -2   11.72    1.01
   1  -5  -2   11.47    1.06
   1  -5  -2   10.74    0.95
   1  -5  -2   11.07    0.74
   1  -5  -2   10.90    0.62
  -1   5   2   11.49    1.06
  -1   5   2   10.88    0.81
  -1   5   2   11.84    0.65
  -1   5   2   11.97    1.10
  -1   5   2   12.53    1.04
   0  -5  -2   91.91    2.99
   0  -5  -2   87.02    3.60
   0  -5  -2   94.58    3.56
   0  -5  -2   91.47    2.95
   0   5   2   93.74    3.67
   0   5   2   96.62    3.74
   0   5   2   96.08    3.51
   0   5   2   90.06    3.00
   0   5   2   89.28    3.58
   0   5   2   94.14    3.02
  -1  -5  -2   22.34    1.22
  -1  -5  -2   22.28    1.60
  -1  -5  -2   21.34    1.44
  -1  -5  -2   23.22    1.12
   1   5   2   21.01    1.21
   1   5   2   23.70    1.53
   1   5   2   19.72    1.40
   1   5   2   21.62    1.53
   1   5   2   21.52    1.11
   1   5   2   20.43    1.51
  -2  -5  -2    6.01    1.03
  -2  -5  -2    7.05    0.53
  -2  -5  -2    6.07    0.80
  -2  -5  -2    6.68    0.96
  -2  -5  -2    5.39    0.59
   2   5   2    5.98    0.94
   2   5   2    5.09    0.93
   2   5   2    6.24    0.98
   2   5   2    5.95    0.79
   2   5   2    6.59    1.05
  -3  -5  -2    6.75    0.82
  -3  -5  -2    5.77    0.92
  -3  -5  -2    5.75    1.02
  -3  -5  -2    5.31    0.83
  -3  -5  -2    6.70    0.59
  -3  -5  -2    7.22    1.04
   3   5   2    5.91    0.87
   3   5   2    6.52    1.08
   3   5   2    7.18    1.12
   3   5   2    5.57    0.97
  -4  -5  -2   39.70    2.32
  -4  -5  -2   41.58    2.32
  -4  -5  -2   43.08    1.82
  -4  -5  -2   44.97    2.70
  -4  -5  -2   45.71    2.44
   4   5   2   46.19    2.56
   4   5   2   48.18    2.79
   4   5   2   39.35    2.27
  -5  -5  -2   45.61    2.93
  -5  -5  -2   52.16    2.85
  -5  -5  -2   53.62    2.24
   5   5   2   51.41    2.85
   5   5   2   51.99    3.19
  -6  -5  -2    4.48    1.10
  -6  -5  -2    2.29    0.85
   6   5   2    3.02    0.87
   6   5   2    3.83    1.08
  -7  -5  -2    1.82    0.91
  -7  -5  -2    1.83    0.94
   7   5   2    1.75    1.18
  -8  -5  -2   -0.44    0.64
  -8  -5  -2   -0.18    0.57
  10  -6  -2   -0.14    0.88
 -10   6   2    0.31    0.45
 -10   6   2    0.06    0.72
   9  -6  -2   -0.08    0.48
  -9   6   2   -0.79    0.54
  -9   6   2   -0.61    0.38
   8  -6  -2    3.36    1.28
  -8   6   2    2.00    0.86
  -8   6   2    2.20    0.90
   7  -6  -2    2.17    0.96
  -7   6   2    0.78    0.54
  -7   6   2    1.06    0.64
   6  -6  -2   44.19    3.15
   6  -6  -2   53.57    2.50
   6  -6  -2   49.20    2.32
  -6   6   2   52.76    2.76
  -6   6   2   49.54    2.82
   5  -6  -2    8.91    0.91
   5  -6  -2    7.94    0.43
   5  -6  -2    7.39    1.41
   5  -6  -2    9.14    0.80
   5  -6  -2    9.90    1.04
  -5   6   2    9.33    1.05
  -5   6   2    9.37    0.51
  -5   6   2    8.08    1.43
  -5   6   2    9.85    0.83
  -5   6   2   11.81    1.27
   4  -6  -2   -0.01    0.30
   4  -6  -2    0.16    0.29
   4  -6  -2    0.09    0.25
   4  -6  -2    0.22    0.46
  -4   6   2    0.42    0.34
  -4   6   2    0.37    0.45
  -4   6   2   -0.07    0.21
  -4   6   2   -0.19    0.17
   3  -6  -2   18.20    1.60
   3  -6  -2   19.00    1.29
   3  -6  -2   19.10    1.35
   3  -6  -2   16.60    1.08
  -3   6   2   18.73    1.29
  -3   6   2   20.66    1.59
  -3   6   2   17.17    1.61
  -3   6   2   17.44    1.22
   2  -6  -2    0.78    0.29
   2  -6  -2    1.19    0.44
   2  -6  -2    0.99    0.16
   2  -6  -2    2.45    0.60
   2  -6  -2    1.21    0.21
   2  -6  -2    1.62    0.60
  -2   6   2    1.84    0.67
  -2   6   2    0.95    0.39
  -2   6   2    2.42    0.65
  -2   6   2    1.46    0.39
   1  -6  -2    4.96    0.51
   1  -6  -2    6.01    0.99
   1  -6  -2    7.75    1.12
   1  -6  -2    5.94    0.48
   1  -6  -2    5.86    0.89
  -1   6   2    5.36    0.46
  -1   6   2    6.39    0.95
  -1   6   2    6.78    1.00
  -1   6   2    5.92    1.00
  -1   6   2    5.64    0.60
  -1   6   2    5.11    0.95
   0  -6  -2    8.09    0.87
   0  -6  -2    6.42    0.99
   0  -6  -2    6.98    0.62
   0  -6  -2    7.24    0.57
   0   6   2    7.72    1.12
   0   6   2    8.22    0.90
   0   6   2    6.53    0.61
   0   6   2    6.65    0.61
   0   6   2    6.56    1.03
   0   6   2    6.64    1.06
  -1  -6  -2   17.27    0.81
  -1  -6  -2   15.38    0.91
  -1  -6  -2   15.72    1.44
  -1  -6  -2   16.37    1.10
  -1  -6  -2   17.74    1.35
   1   6   2   18.79    1.45
   1   6   2   20.49    1.21
   1   6   2   14.57    1.40
   1   6   2   15.56    1.38
   1   6   2   17.48    1.45
  -2  -6  -2   29.59    1.86
  -2  -6  -2   30.36    1.40
  -2  -6  -2   30.40    1.71
  -2  -6  -2   32.76    2.20
  -2  -6  -2   28.86    1.20
   2   6   2   30.08    1.68
   2   6   2   31.65    2.04
   2   6   2   29.14    1.94
   2   6   2   31.47    2.04
   2   6   2   28.90    2.05
  -3  -6  -2    1.42    0.55
  -3  -6  -2    1.31    0.54
  -3  -6  -2    1.40    0.65
  -3  -6  -2    2.37    0.40
  -3  -6  -2    1.80    0.59
   3   6   2    1.68    0.67
   3   6   2    1.49    0.48
   3   6   2    2.38    0.72
   3   6   2    2.05    0.71
  -4  -6  -2    4.53    0.91
   4   6   2    3.47    0.98
   4   6   2    3.79    0.92
  -5  -6  -2    7.19    1.31
  -5  -6  -2    3.40    0.98
   5   6   2    2.58    1.05
   5   6   2    3.97    0.92
  -6  -6  -2    0.50    0.65
  -6  -6  -2    1.00    0.68
   6   6   2   -0.53    0.63
  -7  -6  -2   -0.60    0.59
  -7  -6  -2    0.39    0.75
 -10   7   2    1.39    0.90
 -10   7   2    0.84    0.73
   9  -7  -2    3.21    1.33
  -9   7   2    1.31    0.73
  -9   7   2    3.54    1.10
   8  -7  -2    0.32    0.85
  -8   7   2    0.66    0.59
  -8   7   2    1.42    0.64
   7  -7  -2    0.54    0.64
  -7   7   2    0.78    0.55
  -7   7   2   -0.06    0.31
   6  -7  -2   14.85    2.18
  -6   7   2   13.51    1.44
  -6   7   2   15.54    1.57
   5  -7  -2   20.45    1.32
   5  -7  -2   21.69    2.07
   5  -7  -2   19.00    1.34
  -5   7   2   20.09    1.59
  -5   7   2   18.61    1.68
   4  -7  -2   29.01    1.71
   4  -7  -2   25.16    1.47
   4  -7  -2   29.83    2.30
  -4   7   2   24.21    1.60
  -4   7   2   31.34    2.11
  -4   7   2   24.46    2.18
  -4   7   2   30.20    1.80
   3  -7  -2   10.52    1.08
   3  -7  -2   10.15    0.80
   3  -7  -2    9.77    1.46
   3  -7  -2   10.78    1.11
  -3   7   2    9.71    1.37
  -3   7   2    9.09    0.99
  -3   7   2   10.16    0.98
  -3   7   2    9.83    1.54
   2  -7  -2   19.52    1.69
   2  -7  -2   23.80    0.82
   2  -7  -2   23.35    0.86
   2  -7  -2   20.52    1.56
   2  -7  -2   22.20    1.56
   2  -7  -2   21.26    1.17
  -2   7   2   21.17    1.58
  -2   7   2   20.30    1.70
  -2   7   2   21.66    1.32
  -2   7   2   19.51    1.78
   1  -7  -2    2.64    0.39
   1  -7  -2    3.15    0.47
   1  -7  -2    2.51    0.65
   1  -7  -2    1.75    0.58
  -1   7   2    3.96    0.81
  -1   7   2    3.66    0.89
  -1   7   2    2.87    0.76
  -1   7   2    2.50    0.37
  -1   7   2    4.18    0.86
  -1   7   2    2.52    0.47
   0  -7  -2    5.44    0.95
   0  -7  -2    6.53    0.51
   0  -7  -2    4.66    0.63
   0  -7  -2    5.48    0.98
   0   7   2    4.79    0.91
   0   7   2    3.55    0.84
   0   7   2    5.42    1.00
   0   7   2    6.06    0.62
   0   7   2    5.91    1.03
   0   7   2    4.65    0.57
  -1  -7  -2    1.42    0.25
  -1  -7  -2    1.84    0.55
  -1  -7  -2    1.38    0.58
  -1  -7  -2    1.30    0.42
   1   7   2    1.02    0.60
   1   7   2    2.70    0.72
   1   7   2    2.44    0.50
   1   7   2    1.87    0.70
  -2  -7  -2    7.06    0.97
  -2  -7  -2    8.19    1.34
  -2  -7  -2    8.63    1.19
   2   7   2    9.18    1.37
   2   7   2    7.44    1.21
   2   7   2    8.60    1.26
   2   7   2    8.20    1.01
  -3  -7  -2    3.38    0.80
  -3  -7  -2    3.52    1.03
   3   7   2    6.17    1.82
   3   7   2    4.52    1.00
   3   7   2    6.36    1.19
   3   7   2    3.25    0.67
  -4  -7  -2    1.81    0.80
  -4  -7  -2    2.89    0.79
   4   7   2    0.63    0.69
   4   7   2    2.49    0.83
  -5  -7  -2   10.13    1.50
  -5  -7  -2    7.81    1.56
   5   7   2   11.25    1.83
  -6  -7  -2    3.46    1.15
  -6  -7  -2    3.24    1.00
  -7  -7  -2    0.30    0.63
  10  -8  -2   -1.31    0.85
 -10   8   2    2.87    1.09
 -10   8   2    1.26    0.99
   9  -8  -2    0.00    0.88
  -9   8   2    0.84    0.70
  -9   8   2    0.91    0.76
   8  -8  -2   -0.32    0.52
  -8   8   2    0.43    0.52
  -8   8   2    0.80    0.68
   7  -8  -2    0.42    0.55
  -7   8   2    0.34    0.55
  -7   8   2    0.39    0.59
   6  -8  -2    0.41    0.68
  -6   8   2    1.59    0.63
  -6   8   2    1.05    0.61
   5  -8  -2   28.43    2.48
   5  -8  -2   23.48    1.60
   5  -8  -2   24.78    1.96
  -5   8   2   28.23    1.90
  -5   8   2   23.69    2.02
   4  -8  -2    2.41    0.65
   4  -8  -2    2.90    1.00
  -4   8   2    1.27    0.47
  -4   8   2    1.03    0.57
   3  -8  -2    1.37    0.56
   3  -8  -2   -0.64    0.44
  -3   8   2    0.24    0.33
  -3   8   2   -0.16    0.41
  -3   8   2   -0.08    0.33
  -3   8   2   -0.34    0.53
   2  -8  -2    1.60    0.67
   2  -8  -2    1.47    0.65
  -2   8   2    1.66    0.45
  -2   8   2    0.97    0.53
  -2   8   2    1.91    0.62
  -2   8   2    1.04    0.69
   1  -8  -2    1.20    0.62
   1  -8  -2    0.08    0.49
   1  -8  -2    0.79    0.30
  -1   8   2   -0.52    0.41
  -1   8   2    1.35    0.74
  -1   8   2    0.62    0.48
  -1   8   2    0.76    0.50
   0  -8  -2    8.66    1.34
   0  -8  -2    9.42    0.85
   0  -8  -2    8.05    1.11
   0   8   2    9.26    1.40
   0   8   2   10.07    1.40
   0   8   2   10.47    1.47
  -1  -8  -2   45.16    2.15
  -1  -8  -2   46.65    2.93
  -1  -8  -2   39.73    2.44
   1   8   2   43.03    2.68
   1   8   2   43.75    2.78
   1   8   2   44.72    2.75
  -2  -8  -2    1.75    0.50
  -2  -8  -2    0.33    0.61
   2   8   2    0.75    0.63
   2   8   2    1.14    0.62
  -3  -8  -2    1.00    0.47
  -3  -8  -2    1.17    0.80
   3   8   2    0.71    0.62
   3   8   2    0.78    0.61
  -4  -8  -2    1.40    0.68
  -4  -8  -2    0.85    0.60
   4   8   2    1.37    0.71
  -5  -8  -2    0.48    0.73
  -5  -8  -2   -0.10    0.71
   5   8   2    0.22    1.51
  -6  -8  -2    0.36    0.69
  -6  -8  -2    0.68    0.89
   9  -9  -2   -1.36    0.85
  -9   9   2    0.31    0.78
  -9   9   2   -0.74    0.64
   8  -9  -2   -0.23    0.82
  -8   9   2   -0.13    0.55
  -8   9   2   -0.26    0.52
   7  -9  -2    2.70    1.12
  -7   9   2    1.06    0.69
  -7   9   2    0.11    0.52
   6  -9  -2   -0.27    0.46
  -6   9   2    0.58    0.54
  -6   9   2   -0.19    0.49
   5  -9  -2   -0.42    0.62
  -5   9   2    0.46    0.41
  -5   9   2   -0.20    0.41
   4  -9  -2    1.82    0.81
   4  -9  -2    1.35    0.62
  -4   9   2    1.51    0.69
  -4   9   2    0.71    0.47
   3  -9  -2    2.03    0.82
   3  -9  -2    1.81    0.70
  -3   9   2    1.33    0.69
   2  -9  -2    0.07    0.48
  -2   9   2    0.58    0.57
   1  -9  -2    1.25    0.70
  -1   9   2    0.76    0.56
  -1   9   2    0.05    0.38
   0  -9  -2    2.29    0.83
   0   9   2    2.19    0.91
   0   9   2    2.28    0.79
  -1  -9  -2    0.08    0.54
   1   9   2   -0.32    0.46
   1   9   2   -0.11    0.48
  -2  -9  -2   10.71    1.91
  -2  -9  -2   13.72    2.02
   2   9   2   11.83    1.69
   2   9   2   10.46    1.66
  -3  -9  -2    1.45    0.75
  -3  -9  -2    1.65    0.78
   3   9   2    1.60    0.95
   3   9   2    1.11    0.68
  -4  -9  -2   -0.37    0.68
  -4  -9  -2    0.48    0.65
  -5  -9  -2   -1.51    0.73
  -5  -9  -2   -1.72    0.56
   8 -10  -2    0.51    1.00
  -8  10   2   -0.40    0.75
  -8  10   2    1.25    0.75
   7 -10  -2    0.25    0.97
  -7  10   2    1.73    0.71
   6 -10  -2    1.17    0.86
  -6  10   2    0.19    0.47
   5 -10  -2    0.20    0.55
  -5  10   2    0.24    0.53
   4 -10  -2    0.09    0.60
   4 -10  -2   -0.12    0.52
  -4  10   2    0.41    0.52
   3 -10  -2   -0.69    0.44
   3 -10  -2    0.57    0.63
  -3  10   2    0.29    0.45
   2 -10  -2   -0.16    0.59
  -2  10   2   -0.56    0.42
  -2  10   2   -0.77    0.49
   1 -10  -2   -0.09    0.55
  -1  10   2    0.79    0.61
  -1  10   2    0.89    0.64
   0 -10  -2    5.90    1.29
   0  10   2    8.37    1.54
   0  10   2    6.66    1.28
  -1 -10  -2    1.72    0.75
   1  10   2    2.33    0.94
   1  10   2    1.08    0.68
  -2 -10  -2    2.75    1.05
   2  10   2    1.62    0.88
   2  10   2    1.12    0.80
  -3 -10  -2    0.67    0.80
  -4 -10  -2    0.15    0.68
   7 -11  -2    1.60    1.00
  -7  11   2    1.07    0.70
   6 -11  -2    0.74    0.99
  -6  11   2    0.48    0.74
   5 -11  -2   -0.42    0.70
  -5  11   2   -0.72    0.56
   4 -11  -2    0.38    0.80
  -4  11   2   -0.21    0.59
   3 -11  -2    2.23    0.85
  -3  11   2    3.42    1.09
  -3  11   2    3.96    1.25
   2 -11  -2    2.31    0.86
  -2  11   2    4.17    1.14
  -2  11   2    2.87    1.10
   1 -11  -2    0.98    0.81
  -1  11   2    0.32    0.76
  -1  11   2    0.84    0.63
   0 -11  -2   -1.36    0.74
   0  11   2   -0.35    0.52
   0  11   2   -0.06    0.65
  -1 -11  -2    0.44    0.77
   1  11   2    0.18    0.89
   1  11   2   -0.29    0.64
  -2 -11  -2    3.98    1.30
   6 -12  -2    0.51    0.87
  -6  12   2    0.17    0.90
   5 -12  -2    0.51    0.85
  -5  12   2    1.28    0.91
   4 -12  -2    0.40    0.77
  -4  12   2    1.05    0.88
  -4  12   2   -0.27    0.69
   3 -12  -2   -0.27    0.82
  -3  12   2   -1.22    0.56
  -3  12   2    0.74    0.81
   2 -12  -2    0.74    0.77
  -2  12   2    0.96    0.82
  -2  12   2   -0.16    0.56
   1 -12  -2    0.30    0.70
  -1  12   2    2.53    1.26
  -1  12   2    0.78    0.62
   0 -12  -2   -1.33    0.70
   0  12   2    0.71    1.26
   0  12   2    0.15    0.77
  -1 -12  -2    0.45    0.89
   0  14  -3    0.36    0.76
   0 -14   3   -0.83    0.83
  -1  14  -3    0.48    0.94
   1 -14   3    0.80    0.93
  -2  14  -3   -0.62    0.70
   2 -14   3   -2.06    0.97
  -3  14  -3   -0.34    0.67
  -3  14  -3   -0.37    0.84
  -4  14  -3    1.79    0.85
  -4  14  -3    0.05    0.64
  -5  14  -3   -0.21    0.61
  -5  14  -3   -0.34    0.87
   2  13  -3   -1.28    0.63
  -2 -13   3    0.26    0.83
   1  13  -3    1.03    0.94
  -1 -13   3    0.72    1.02
   0  13  -3    2.02    1.17
   0 -13   3    1.70    1.00
  -1  13  -3    0.12    0.67
   1 -13   3    0.30    0.88
  -2  13  -3    1.61    0.88
  -2  13  -3    0.16    0.46
   2 -13   3   -0.39    0.68
  -3  13  -3    0.86    0.69
  -3  13  -3    1.37    0.92
  -4  13  -3    0.06    0.64
  -4  13  -3   -0.41    0.62
  -5  13  -3    5.91    1.35
   5 -13   3    5.84    1.53
  -6  13  -3    1.01    0.79
   6 -13   3    1.36    0.97
   4  12  -3   -0.06    0.77
  -4 -12   3    0.32    0.81
   3  12  -3   -0.39    0.91
  -3 -12   3    0.38    0.66
   2  12  -3    2.40    1.21
  -2 -12   3    1.49    1.02
   1  12  -3    3.36    1.25
  -1 -12   3    0.97    0.83
   0  12  -3    0.39    0.63
   0 -12   3    0.08    0.73
  -1  12  -3    1.82    0.66
  -1  12  -3    0.92    0.75
   1 -12   3    0.74    0.54
  -2  12  -3   -0.30    0.40
  -2  12  -3   -0.86    0.31
   2 -12   3    0.33    0.64
  -3  12  -3    0.02    0.47
  -3  12  -3    0.21    0.45
   3 -12   3    1.98    0.88
  -4  12  -3    9.04    1.44
   4 -12   3    9.09    1.74
  -5  12  -3    1.91    0.77
   5 -12   3    0.71    0.87
  -6  12  -3    0.19    0.51
   6 -12   3   -0.72    0.69
  -7  12  -3   -0.70    0.46
   7 -12   3   -1.01    0.71
  -8  12  -3    0.34    0.74
   8 -12   3   -0.79    0.66
   5  11  -3    1.49    1.16
  -5 -11   3    1.46    0.77
  -5 -11   3    1.63    1.12
   4  11  -3    0.15    0.72
  -4 -11   3    0.32    0.59
  -4 -11   3    0.73    0.87
   3  11  -3   -0.78    0.63
  -3 -11   3    0.37    0.83
  -3 -11   3    2.27    0.94
   2  11  -3    1.49    0.85
  -2 -11   3    1.50    0.97
  -1 -11   3   13.42    2.01
   0  11  -3   11.49    1.27
   0  11  -3   12.60    1.99
   0 -11   3    9.98    1.78
  -1  11  -3    3.29    0.81
  -1  11  -3    6.62    1.31
   1 -11   3    5.98    1.27
  -2  11  -3   -0.43    0.26
  -2  11  -3    0.00    0.36
   2 -11   3    0.32    0.56
  -3  11  -3    7.46    1.40
  -3  11  -3    9.31    1.41
   3 -11   3    9.81    1.51
   3 -11   3   11.20    1.97
  -4  11  -3    8.03    1.37
   4 -11   3    5.50    1.35
  -5  11  -3    3.70    0.88
   5 -11   3    3.82    1.35
  -6  11  -3    0.65    0.60
   6 -11   3    1.86    0.95
  -7  11  -3    1.22    0.63
  -7  11  -3   -0.77    0.47
   7 -11   3   -0.08    0.66
  -8  11  -3    1.70    0.75
  -8  11  -3    0.27    0.48
   8 -11   3   -1.00    0.52
   6  10  -3    0.53    0.97
  -6 -10   3   -0.23    0.80
  -6 -10   3   -0.64    0.76
   5  10  -3   -1.07    0.86
  -5 -10   3   -0.32    0.67
  -5 -10   3    0.27    0.67
   4  10  -3   -0.29    0.58
  -4 -10   3   -0.53    0.46
  -4 -10   3    0.57    0.67
   3  10  -3    0.07    0.67
  -3 -10   3   -0.88    0.34
  -3 -10   3    0.91    0.66
   2  10  -3    0.70    0.72
  -2 -10   3   -0.39    0.39
  -2 -10   3    0.78    0.62
   1  10  -3   13.09    1.23
   1  10  -3   11.94    1.81
  -1 -10   3   13.34    1.33
   0  10  -3    0.37    0.35
   0  10  -3   -0.30    0.50
   0 -10   3    0.34    0.36
   0 -10   3    0.56    0.61
  -1  10  -3   22.19    1.96
  -1  10  -3   22.88    1.67
  -1  10  -3   19.83    1.98
   1 -10   3   21.82    1.97
   1 -10   3   16.91    1.37
  -2  10  -3    8.99    1.23
  -2  10  -3    6.89    1.12
  -2  10  -3    6.98    1.33
   2 -10   3    6.95    1.24
   2 -10   3    8.77    0.94
  -3  10  -3   15.78    1.48
  -3  10  -3   17.65    1.29
   3 -10   3   19.48    2.04
   3 -10   3   17.94    1.69
  -4  10  -3    0.81    0.53
  -4  10  -3    0.28    0.33
   4 -10   3    0.06    0.60
   4 -10   3    0.08    0.55
  -5  10  -3    3.17    0.82
  -5  10  -3    2.37    0.67
   5 -10   3    2.21    0.89
  -6  10  -3    0.26    0.46
  -6  10  -3    0.70    0.52
   6 -10   3   -0.64    0.59
  -7  10  -3    3.49    1.02
  -7  10  -3    1.22    0.61
   7 -10   3    3.06    1.16
  -8  10  -3    0.36    0.48
  -8  10  -3   -0.17    0.58
   8 -10   3   -0.66    0.66
  -9  10  -3   -0.44    0.44
  -9  10  -3    0.57    0.72
   9 -10   3    0.96    0.99
   7   9  -3    1.12    1.08
  -7  -9   3    0.77    0.72
  -7  -9   3    2.64    1.15
   6   9  -3   -1.13    0.84
  -6  -9   3   -0.02    0.62
  -6  -9   3    1.10    0.89
   5   9  -3    1.89    1.11
  -5  -9   3    3.07    1.05
  -5  -9   3    1.51    0.73
   4   9  -3    5.25    1.41
  -4  -9   3    5.56    1.10
  -4  -9   3    4.56    1.23
   3   9  -3   11.55    1.14
   3   9  -3   14.58    2.04
  -3  -9   3   10.18    1.69
  -3  -9   3   10.62    1.45
   2   9  -3   -0.06    0.26
   2   9  -3    0.26    0.56
   2   9  -3    0.15    0.26
  -2  -9   3    0.03    0.44
  -2  -9   3    0.76    0.49
   1   9  -3   16.16    1.17
   1   9  -3   17.02    1.26
   1   9  -3   17.94    1.80
  -1  -9   3   17.51    1.42
  -1  -9   3   19.62    1.88
   0   9  -3   13.35    1.51
   0   9  -3   14.82    1.40
   0   9  -3   14.62    1.04
   0   9  -3   13.49    1.18
   0  -9   3   13.21    1.05
   0  -9   3   15.18    1.62
   0  -9   3   17.49    1.31
  -1   9  -3   12.05    0.61
  -1   9  -3    8.86    1.26
  -1   9  -3   10.22    1.75
  -1   9  -3   12.73    1.41
  -1   9  -3    9.28    0.98
   1  -9   3   13.27    1.02
   1  -9   3   11.40    1.01
   1  -9   3   10.13    1.47
  -2   9  -3    5.78    0.90
  -2   9  -3    6.06    0.55
  -2   9  -3    5.22    1.09
  -2   9  -3    5.58    0.90
  -2   9  -3    5.70    0.48
   2  -9   3    5.65    1.19
   2  -9   3    7.22    0.99
   2  -9   3    5.16    0.99
  -3   9  -3    1.10    0.38
  -3   9  -3    0.59    0.33
  -3   9  -3   -0.08    0.30
   3  -9   3    0.59    0.42
   3  -9   3    0.86    0.43
   3  -9   3    0.15    0.57
  -4   9  -3   -0.12    0.22
  -4   9  -3    0.19    0.29
   4  -9   3   -0.35    0.36
   4  -9   3   -0.08    0.32
   4  -9   3    0.22    0.37
  -5   9  -3   17.11    1.33
  -5   9  -3   14.90    1.46
   5  -9   3   12.73    1.94
   5  -9   3   13.82    1.18
  -6   9  -3    6.50    1.07
  -6   9  -3    8.13    1.36
   6  -9   3    5.99    1.41
  -7   9  -3    0.97    0.58
  -7   9  -3    0.28    0.38
   7  -9   3    1.25    0.91
  -8   9  -3    1.97    0.72
  -8   9  -3    0.49    0.58
   8  -9   3    2.39    0.91
  -9   9  -3    1.37    0.61
  -9   9  -3    5.27    1.34
   9  -9   3    0.94    1.14
   8   8  -3    0.64    0.88
  -8  -8   3    0.92    0.90
  -8  -8   3   -0.28    0.72
   7   8  -3    5.34    1.59
  -7  -8   3    8.89    1.70
  -7  -8   3    6.68    1.45
   6   8  -3    0.64    0.93
  -6  -8   3    0.90    0.85
  -6  -8   3    2.09    0.93
   5   8  -3    0.74    0.77
  -5  -8   3    1.12    0.64
  -5  -8   3    2.03    0.93
   4   8  -3   11.44    1.85
  -4  -8   3    8.66    1.54
  -4  -8   3    9.85    1.42
   3   8  -3   -0.44    0.41
   3   8  -3   -0.41    0.27
  -3  -8   3    0.12    0.52
  -3  -8   3    0.24    0.38
   2   8  -3   -0.21    0.24
   2   8  -3    0.04    0.35
   2   8  -3   -0.27    0.28
   2   8  -3   -0.02    0.34
   2   8  -3   -0.12    0.18
  -2  -8   3   -0.13    0.26
  -2  -8   3   -0.01    0.39
  -2  -8   3   -0.05    0.18
  -2  -8   3   -0.38    0.23
   1   8  -3    3.19    0.82
   1   8  -3    3.33    0.57
   1   8  -3    3.27    0.79
   1   8  -3    3.29    0.60
   1   8  -3    2.98    0.82
  -1  -8   3    3.03    0.79
  -1  -8   3    3.64    0.68
  -1  -8   3    3.36    0.54
   0   8  -3    4.63    0.62
   0   8  -3    6.66    1.14
   0   8  -3    6.02    1.08
   0   8  -3    4.85    0.87
   0   8  -3    4.86    0.71
   0  -8   3    5.43    1.04
   0  -8   3    3.82    0.66
   0  -8   3    5.58    0.61
  -1   8  -3   -0.07    0.09
  -1   8  -3    0.05    0.16
  -1   8  -3    0.36    0.36
  -1   8  -3   -0.09    0.20
  -1   8  -3    0.00    0.30
  -1   8  -3   -0.09    0.14
  -1   8  -3    0.37    0.34
   1  -8   3   -0.02    0.20
   1  -8   3    0.29    0.22
   1  -8   3   -0.32    0.31
  -2   8  -3    6.28    1.24
  -2   8  -3    3.63    0.56
  -2   8  -3    4.07    0.45
  -2   8  -3    4.82    0.77
  -2   8  -3    3.98    0.41
  -2   8  -3    4.02    0.44
  -2   8  -3    3.61    0.70
   2  -8   3    3.56    0.76
   2  -8   3    3.86    0.90
   2  -8   3    4.40    0.70
  -3   8  -3    1.33    0.44
  -3   8  -3    0.76    0.40
  -3   8  -3    1.15    0.38
  -3   8  -3    1.06    0.26
  -3   8  -3    0.14    0.48
  -3   8  -3    0.88    0.32
  -3   8  -3    0.86    0.21
   3  -8   3    0.71    0.47
   3  -8   3    0.84    0.33
   3  -8   3    0.32    0.30
   3  -8   3    0.11    0.35
  -4   8  -3    4.49    0.97
  -4   8  -3    4.92    0.74
  -4   8  -3    3.44    0.57
  -4   8  -3    4.30    0.42
  -4   8  -3    4.07    0.85
  -4   8  -3    5.02    1.18
   4  -8   3    3.37    0.69
   4  -8   3    6.65    1.29
   4  -8   3    5.30    0.76
   4  -8   3    3.75    0.80
  -5   8  -3   25.35    1.80
  -5   8  -3   23.87    1.13
  -5   8  -3   20.54    1.45
   5  -8   3   22.60    1.30
   5  -8   3   23.66    2.19
   5  -8   3   20.01    1.38
  -6   8  -3   10.22    1.14
  -6   8  -3   11.86    1.55
   6  -8   3    8.12    1.61
  -7   8  -3    2.21    0.72
  -7   8  -3    1.54    0.65
   7  -8   3    2.03    0.98
  -8   8  -3    0.05    0.48
  -8   8  -3    0.02    0.45
   8  -8   3    0.75    0.83
  -9   8  -3    1.34    0.70
  -9   8  -3    1.19    0.76
 -10   8  -3   -0.30    0.57
 -10   8  -3   -0.57    0.57
  10  -8   3    0.16    0.95
   8   7  -3    4.23    1.54
  -8  -7   3    6.93    1.56
  -8  -7   3    4.37    1.32
   7   7  -3    6.92    1.78
  -7  -7   3    4.15    1.15
  -7  -7   3    3.91    1.14
   6   7  -3    0.67    0.71
  -6  -7   3    0.25    0.52
  -6  -7   3    0.21    0.45
   5   7  -3    3.80    1.12
  -5  -7   3    4.50    0.97
  -5  -7   3    2.77    0.89
   4   7  -3    3.66    1.07
   4   7  -3    2.26    0.62
  -4  -7   3    3.97    1.02
  -4  -7   3    2.29    0.73
   3   7  -3    1.33    0.47
   3   7  -3    0.87    0.28
   3   7  -3    1.05    0.42
   3   7  -3    1.99    0.75
  -3  -7   3    0.78    0.45
  -3  -7   3    0.92    0.60
  -3  -7   3    1.31    0.24
  -3  -7   3    1.19    0.24
  -3  -7   3    0.69    0.44
   2   7  -3    3.89    0.88
   2   7  -3    3.53    0.76
   2   7  -3    3.10    0.59
   2   7  -3    3.89    0.52
  -2  -7   3    2.82    0.38
  -2  -7   3    2.95    0.68
  -2  -7   3    2.42    0.59
  -2  -7   3    2.05    0.76
   1   7  -3    0.16    0.23
   1   7  -3    0.45    0.37
   1   7  -3   -0.34    0.23
   1   7  -3   -0.12    0.26
   1   7  -3   -0.16    0.14
  -1  -7   3   -0.06    0.16
  -1  -7   3    0.55    0.30
  -1  -7   3    0.14    0.24
   0   7  -3   33.75    1.63
   0   7  -3   32.20    2.09
   0   7  -3   33.13    2.06
   0   7  -3   33.00    1.54
   0   7  -3   32.61    1.06
   0   7  -3   32.54    1.92
   0   7  -3   32.37    1.14
   0  -7   3   33.35    1.71
   0  -7   3   34.04    2.10
   0  -7   3   31.39    1.47
  -1   7  -3    0.95    0.21
  -1   7  -3    0.18    0.20
  -1   7  -3    0.69    0.39
  -1   7  -3    0.73    0.23
  -1   7  -3    1.07    0.42
  -1   7  -3    0.52    0.35
  -1   7  -3    0.74    0.26
   1  -7   3    0.76    0.36
   1  -7   3    0.50    0.24
   1  -7   3    1.10    0.48
  -2   7  -3  114.53    3.56
  -2   7  -3  107.45    4.65
  -2   7  -3  119.16    3.49
  -2   7  -3  115.89    3.60
  -2   7  -3  117.92    3.86
  -2   7  -3  114.93    4.01
  -2   7  -3  109.60    3.98
   2  -7   3  115.09    4.27
   2  -7   3  111.41    4.64
   2  -7   3  113.30    3.93
  -3   7  -3    0.43    0.43
  -3   7  -3    0.36    0.18
  -3   7  -3    0.11    0.16
  -3   7  -3    0.75    0.33
  -3   7  -3    0.56    0.26
  -3   7  -3    0.22    0.19
  -3   7  -3    0.40    0.33
   3  -7   3    0.55    0.32
   3  -7   3    0.51    0.45
   3  -7   3    0.25    0.24
   3  -7   3    0.32    0.23
  -4   7  -3    5.48    0.71
  -4   7  -3    5.72    0.57
  -4   7  -3    6.77    1.10
  -4   7  -3    5.32    1.12
  -4   7  -3    5.51    0.76
  -4   7  -3    5.38    0.49
  -4   7  -3    4.61    0.81
   4  -7   3    4.23    0.67
   4  -7   3    5.40    1.10
   4  -7   3    4.24    0.66
  -5   7  -3   17.27    0.85
  -5   7  -3   16.84    1.21
  -5   7  -3   18.15    1.43
  -5   7  -3   16.05    1.59
  -5   7  -3   16.20    0.98
  -5   7  -3   16.15    1.25
  -5   7  -3   12.36    1.83
   5  -7   3   13.79    1.13
   5  -7   3   18.71    1.82
  -6   7  -3   12.75    1.20
  -6   7  -3   12.81    0.94
  -6   7  -3   12.79    1.33
   6  -7   3   10.07    1.67
  -7   7  -3   -0.31    0.23
  -7   7  -3   -0.06    0.33
  -7   7  -3   -0.13    0.29
   7  -7   3   -0.71    0.40
  -8   7  -3    7.26    1.25
  -8   7  -3    9.33    1.40
   8  -7   3    8.54    1.75
  -9   7  -3    5.10    1.26
  -9   7  -3    2.67    0.91
   9  -7   3    1.97    1.10
 -10   7  -3    0.51    0.82
  10  -7   3    0.98    0.88
   9   6  -3    0.18    0.92
  -9  -6   3    1.85    0.99
   8   6  -3    2.88    1.46
  -8  -6   3    2.83    0.99
  -8  -6   3    4.13    1.08
   7   6  -3    8.01    1.75
  -7  -6   3    4.23    1.14
  -7  -6   3    4.75    1.19
   6   6  -3    0.72    0.60
  -6  -6   3   -0.60    0.30
  -6  -6   3    0.32    0.42
  -6  -6   3    0.11    0.49
   5   6  -3    1.19    0.67
  -5  -6   3    1.13    0.40
  -5  -6   3    1.19    0.61
  -5  -6   3    2.17    0.69
   4   6  -3    6.45    0.54
   4   6  -3    5.49    0.42
   4   6  -3    5.19    0.88
   4   6  -3    6.97    1.13
   4   6  -3    6.49    1.25
  -4  -6   3    4.46    0.92
  -4  -6   3    7.36    1.21
  -4  -6   3    5.41    1.06
  -4  -6   3    5.71    0.37
  -4  -6   3    5.57    0.67
   3   6  -3   36.55    2.17
   3   6  -3   36.04    2.38
   3   6  -3   35.07    1.32
   3   6  -3   34.98    1.86
   3   6  -3   35.66    1.28
  -3  -6   3   36.09    1.21
  -3  -6   3   33.04    2.26
  -3  -6   3   34.91    2.17
  -3  -6   3   34.67    1.43
  -3  -6   3   36.45    2.06
   2   6  -3    2.12    0.68
   2   6  -3    2.18    0.36
   2   6  -3    2.44    0.22
   2   6  -3    2.50    0.52
   2   6  -3    2.90    0.66
  -2  -6   3    2.10    0.30
  -2  -6   3    1.72    0.60
  -2  -6   3    2.53    0.63
  -2  -6   3    2.64    0.70
  -2  -6   3    2.78    0.30
   1   6  -3   85.93    3.46
   1   6  -3   82.34    3.01
   1   6  -3   87.12    2.39
   1   6  -3   82.85    3.61
   1   6  -3   86.96    3.62
   1   6  -3   81.31    2.76
  -1  -6   3   81.65    3.18
  -1  -6   3   81.07    2.64
  -1  -6   3   86.90    3.67
  -1  -6   3   86.29    2.44
  -1  -6   3   81.01    3.41
   0   6  -3   93.75    3.95
   0   6  -3  101.86    3.36
   0   6  -3   98.39    3.75
   0   6  -3   99.38    2.98
   0   6  -3  100.23    3.90
   0   6  -3  103.42    3.31
   0   6  -3  101.46    2.85
   0  -6   3  102.88    3.98
   0  -6   3   97.79    3.18
   0  -6   3  104.54    3.55
  -1   6  -3    9.89    0.59
  -1   6  -3   10.52    0.91
  -1   6  -3    9.76    0.76
  -1   6  -3    8.72    0.95
  -1   6  -3   10.06    1.07
  -1   6  -3    9.55    0.70
  -1   6  -3    8.92    0.71
   1  -6   3    9.61    1.05
   1  -6   3   10.19    0.81
   1  -6   3   10.84    1.02
   1  -6   3    9.78    0.75
  -2   6  -3   29.11    1.36
  -2   6  -3   27.84    1.47
  -2   6  -3   29.09    1.91
  -2   6  -3   29.95    1.28
  -2   6  -3   26.74    1.61
  -2   6  -3   26.03    1.17
  -2   6  -3   25.89    1.44
  -2   6  -3   29.27    1.49
   2  -6   3   27.99    1.47
   2  -6   3   26.30    1.57
   2  -6   3   27.57    1.83
  -3   6  -3   95.35    4.10
  -3   6  -3   97.13    3.04
  -3   6  -3   91.54    3.78
  -3   6  -3   96.94    3.24
  -3   6  -3   93.86    3.30
  -3   6  -3  100.08    3.58
  -3   6  -3   96.37    3.26
   3  -6   3   97.23    3.44
   3  -6   3   93.71    3.24
   3  -6   3   97.21    4.12
  -4   6  -3   12.64    1.41
  -4   6  -3   13.78    0.81
  -4   6  -3   14.63    0.84
  -4   6  -3   14.96    1.10
  -4   6  -3   15.72    1.09
  -4   6  -3   15.48    1.21
  -4   6  -3   14.47    0.88
  -4   6  -3   17.49    1.43
   4  -6   3   14.95    1.48
   4  -6   3   15.02    1.06
  -5   6  -3    3.40    0.29
  -5   6  -3    3.38    0.84
  -5   6  -3    2.56    0.87
  -5   6  -3    3.08    0.29
  -5   6  -3    2.89    0.66
  -5   6  -3    2.84    0.49
  -5   6  -3    3.69    0.70
   5  -6   3    4.03    1.04
   5  -6   3    3.33    0.55
   5  -6   3    3.36    0.66
  -6   6  -3   23.23    1.62
  -6   6  -3   25.70    1.44
  -6   6  -3   23.45    1.72
   6  -6   3   26.33    2.24
   6  -6   3   22.37    1.41
   6  -6   3   23.74    1.59
  -7   6  -3    8.48    1.25
  -7   6  -3    8.46    0.89
  -7   6  -3    7.40    1.19
   7  -6   3    6.29    1.45
  -8   6  -3    0.75    0.55
  -8   6  -3   -0.27    0.35
  -8   6  -3   -0.12    0.36
   8  -6   3   -0.54    0.57
  -9   6  -3    0.52    0.56
  -9   6  -3    1.32    0.73
   9  -6   3   -0.07    0.97
 -10   6  -3   -0.09    0.63
 -10   6  -3    0.06    0.59
  10  -6   3   -0.93    0.76
   9   5  -3   -1.33    0.66
  -9  -5   3   -1.35    0.50
   8   5  -3   -0.27    0.82
  -8  -5   3    0.76    0.68
  -8  -5   3    1.15    0.75
   7   5  -3    6.48    1.48
  -7  -5   3    8.89    1.21
  -7  -5   3    6.23    1.27
  -7  -5   3    8.14    1.44
   6   5  -3   -0.23    0.56
  -6  -5   3   -0.20    0.34
  -6  -5   3    0.25    0.61
  -6  -5   3   -0.07    0.28
   5   5  -3    1.58    0.40
   5   5  -3    0.86    0.46
   5   5  -3    2.53    0.79
   5   5  -3    1.55    0.61
  -5  -5   3    1.64    0.48
  -5  -5   3    0.94    0.58
  -5  -5   3    0.81    0.50
  -5  -5   3    1.43    0.66
  -5  -5   3    1.70    0.22
   4   5  -3    0.16    0.30
   4   5  -3    0.42    0.35
   4   5  -3    0.63    0.26
   4   5  -3    0.56    0.37
  -4  -5   3    0.85    0.38
  -4  -5   3    0.27    0.36
  -4  -5   3    0.38    0.36
  -4  -5   3    0.61    0.28
  -4  -5   3    0.57    0.10
   3   5  -3   45.97    2.65
   3   5  -3   49.77    1.46
   3   5  -3   46.25    1.70
   3   5  -3   50.12    2.51
   3   5  -3   50.25    2.26
  -3  -5   3   46.55    2.51
  -3  -5   3   49.49    2.41
  -3  -5   3   52.02    1.91
  -3  -5   3   47.09    1.38
  -3  -5   3   51.54    2.72
   2   5  -3   32.24    1.14
   2   5  -3   34.76    1.92
   2   5  -3   30.98    1.17
   2   5  -3   30.15    1.92
   2   5  -3   30.24    1.57
  -2  -5   3   33.98    2.05
  -2  -5   3   31.06    1.83
  -2  -5   3   30.30    1.04
  -2  -5   3   33.70    1.29
  -2  -5   3   29.82    1.69
   1   5  -3   35.12    1.93
   1   5  -3   35.01    1.63
   1   5  -3   33.07    1.84
   1   5  -3   36.42    1.34
   1   5  -3   32.94    1.23
  -1  -5   3   35.11    1.74
  -1  -5   3   33.33    1.82
  -1  -5   3   36.21    1.30
  -1  -5   3   33.80    1.24
  -1  -5   3   36.41    2.01
   0   5  -3    1.56    0.24
   0   5  -3    1.78    0.36
   0   5  -3    2.02    0.49
   0   5  -3    2.00    0.52
   0   5  -3    1.51    0.28
   0   5  -3    1.86    0.30
   0   5  -3    0.86    0.39
   0  -5   3    1.88    0.49
   0  -5   3    2.28    0.35
   0  -5   3    1.79    0.42
  -1   5  -3   17.80    0.82
  -1   5  -3   17.59    0.97
  -1   5  -3   16.24    0.94
  -1   5  -3   17.89    1.11
  -1   5  -3   16.19    1.26
  -1   5  -3   16.89    1.11
  -1   5  -3   14.83    0.93
   1  -5   3   17.81    1.21
   1  -5   3   15.00    1.00
   1  -5   3   15.56    0.93
   1  -5   3   20.50    1.37
  -2   5  -3   20.12    1.47
  -2   5  -3   21.40    1.21
  -2   5  -3   22.66    1.08
  -2   5  -3   22.77    1.05
  -2   5  -3   20.66    1.19
  -2   5  -3   21.28    1.18
  -2   5  -3   22.15    1.38
  -2   5  -3   22.18    1.26
   2  -5   3   19.72    1.25
   2  -5   3   22.90    1.54
  -3   5  -3  106.39    4.09
  -3   5  -3  109.14    3.59
  -3   5  -3  104.68    3.48
  -3   5  -3  117.81    3.84
  -3   5  -3  111.12    3.45
  -3   5  -3  103.75    4.25
  -3   5  -3  112.38    3.44
  -3   5  -3  108.38    3.81
   3  -5   3  117.70    4.39
   3  -5   3  114.79    3.65
   3  -5   3  104.56    3.58
  -4   5  -3   13.83    1.07
  -4   5  -3   11.14    0.80
  -4   5  -3   13.17    0.97
  -4   5  -3   12.02    0.69
  -4   5  -3   11.23    1.24
  -4   5  -3   11.59    0.66
  -4   5  -3   12.25    1.18
   4  -5   3   10.09    0.86
   4  -5   3   11.58    0.82
   4  -5   3   13.01    1.30
  -5   5  -3   -0.32    0.36
  -5   5  -3    0.29    0.10
  -5   5  -3    0.27    0.09
  -5   5  -3   -0.14    0.21
  -5   5  -3    0.23    0.30
  -5   5  -3    0.36    0.23
  -5   5  -3    0.40    0.28
   5  -5   3    0.65    0.35
   5  -5   3    0.98    0.50
   5  -5   3    0.48    0.32
  -6   5  -3    1.90    0.72
  -6   5  -3    2.59    0.59
  -6   5  -3    2.25    0.75
  -6   5  -3    1.75    0.58
  -6   5  -3    1.33    0.58
   6  -5   3    1.37    0.41
   6  -5   3    0.69    0.42
   6  -5   3    0.87    0.57
  -7   5  -3    3.72    0.77
  -7   5  -3    2.93    0.73
  -7   5  -3    3.83    0.76
   7  -5   3    2.42    1.02
   7  -5   3    4.83    0.84
  -8   5  -3    4.46    1.00
  -8   5  -3    4.03    0.98
  -8   5  -3    3.41    0.77
   8  -5   3    3.48    1.16
  -9   5  -3    0.47    0.56
  -9   5  -3    0.81    0.59
  -9   5  -3    2.08    0.85
   9  -5   3    1.76    1.01
 -10   5  -3   -0.17    0.64
 -10   5  -3   -0.11    0.45
 -10   5  -3   -0.62    0.83
  10  -5   3   -0.28    0.86
  10   4  -3   -0.22    0.83
 -10  -4   3   -0.46    0.57
   9   4  -3   -0.22    0.78
  -9  -4   3   -0.59    0.59
  -9  -4   3   -0.11    0.50
   8   4  -3    2.98    1.11
  -8  -4   3    2.71    0.88
  -8  -4   3    3.04    0.78
  -8  -4   3    2.70    0.92
   7   4  -3    9.24    1.72
   7   4  -3    9.10    1.28
  -7  -4   3   10.20    1.13
  -7  -4   3    8.10    1.35
  -7  -4   3    8.79    1.43
   6   4  -3    8.57    0.82
   6   4  -3    7.91    1.48
   6   4  -3    8.96    1.23
  -6  -4   3    8.75    1.39
  -6  -4   3    6.39    1.13
  -6  -4   3    7.72    0.61
  -6  -4   3    8.86    1.11
   5   4  -3    3.23    0.66
   5   4  -3    3.59    0.75
   5   4  -3    4.60    1.06
   5   4  -3    4.58    0.66
  -5  -4   3    4.53    0.86
  -5  -4   3    4.21    0.38
  -5  -4   3    4.62    0.96
  -5  -4   3    5.37    0.34
  -5  -4   3    4.10    0.71
  -5  -4   3    3.50    0.86
   4   4  -3    2.84    0.47
   4   4  -3    1.72    0.64
   4   4  -3    3.03    0.60
   4   4  -3    2.55    0.62
  -4  -4   3    2.71    0.52
  -4  -4   3    2.18    0.56
  -4  -4   3    2.83    0.17
  -4  -4   3    2.40    0.65
  -4  -4   3    4.00    0.86
  -4  -4   3    2.69    0.19
   3   4  -3   49.01    2.20
   3   4  -3   48.95    1.84
   3   4  -3   49.80    2.40
   3   4  -3   49.98    2.67
  -3  -4   3   51.25    2.39
  -3  -4   3   52.68    2.01
  -3  -4   3   56.22    2.68
  -3  -4   3   48.05    2.48
   2   4  -3  129.25    3.95
   2   4  -3  139.71    3.53
   2   4  -3  138.42    4.71
   2   4  -3  136.84    4.43
   2   4  -3  137.96    4.87
   2   4  -3  140.07    3.53
  -2  -4   3  130.58    4.68
  -2  -4   3  139.63    4.89
  -2  -4   3  139.66    4.09
  -2  -4   3  134.84    4.55
   1   4  -3   10.89    0.96
   1   4  -3    9.40    0.59
   1   4  -3   10.37    0.51
   1   4  -3   10.54    0.93
   1   4  -3    9.38    0.54
   1   4  -3   10.82    0.78
  -1  -4   3   11.32    0.87
  -1  -4   3   10.80    0.65
  -1  -4   3   10.85    1.00
  -1  -4   3   10.29    0.84
   0   4  -3   57.47    2.40
   0   4  -3   56.00    2.14
   0   4  -3   56.34    2.03
   0   4  -3   56.14    2.33
   0   4  -3   56.45    1.88
   0   4  -3   55.80    1.95
   0   4  -3   58.03    2.32
   0  -4   3   55.73    1.96
   0  -4   3   58.29    2.44
   0  -4   3   58.51    2.24
  -1   4  -3  287.14    7.80
  -1   4  -3  267.16    8.03
  -1   4  -3  273.32    7.62
   1  -4   3  304.08    8.24
   1  -4   3  280.80    8.26
  -2   4  -3   28.74    1.53
  -2   4  -3   23.57    1.14
  -2   4  -3   26.77    1.18
  -2   4  -3   26.98    1.31
  -2   4  -3   21.41    1.27
  -2   4  -3   26.33    1.41
  -2   4  -3   28.82    1.61
  -2   4  -3   26.52    1.29
   2  -4   3   26.29    1.54
   2  -4   3   24.67    1.30
  -3   4  -3   45.93    1.81
  -3   4  -3   46.56    2.02
  -3   4  -3   44.21    1.76
  -3   4  -3   46.17    1.88
  -3   4  -3   48.48    2.32
  -3   4  -3   47.71    1.70
  -3   4  -3   40.58    2.23
   3  -4   3   47.86    1.92
   3  -4   3   46.82    2.33
   3  -4   3   45.43    1.82
  -4   4  -3    9.41    1.04
  -4   4  -3    8.19    0.80
  -4   4  -3   11.49    0.82
  -4   4  -3    9.94    0.58
  -4   4  -3    8.51    0.79
  -4   4  -3    7.17    1.05
  -4   4  -3    8.92    0.60
   4  -4   3    8.84    0.76
   4  -4   3    8.40    0.79
   4  -4   3    8.89    1.03
  -5   4  -3   45.69    2.63
  -5   4  -3   43.86    2.51
  -5   4  -3   44.20    1.43
  -5   4  -3   43.16    1.99
  -5   4  -3   44.10    1.51
  -5   4  -3   43.28    2.11
  -5   4  -3   43.95    2.19
   5  -4   3   43.59    2.07
   5  -4   3   45.42    2.63
   5  -4   3   42.15    1.98
  -6   4  -3   22.36    1.84
  -6   4  -3   20.31    1.49
  -6   4  -3   20.99    1.41
  -6   4  -3   19.46    1.47
  -6   4  -3   19.32    0.70
  -6   4  -3   20.38    1.84
   6  -4   3   20.17    1.91
   6  -4   3   21.25    1.41
   6  -4   3   19.93    1.41
  -7   4  -3   12.54    2.10
  -7   4  -3   15.40    1.30
  -7   4  -3   17.51    1.46
  -7   4  -3   13.39    1.31
   7  -4   3   13.90    1.25
   7  -4   3   17.54    1.92
  -8   4  -3    4.70    0.96
  -8   4  -3    4.53    1.03
  -8   4  -3    6.62    1.11
   8  -4   3    5.65    1.44
  -9   4  -3   -0.35    0.26
  -9   4  -3   -0.79    0.43
  -9   4  -3    0.57    0.40
   9  -4   3   -0.59    0.65
 -10   4  -3    1.08    0.71
 -10   4  -3    0.40    0.57
 -10   4  -3    1.24    0.66
  10  -4   3   -0.05    0.80
  10   3  -3   -1.06    0.68
 -10  -3   3    0.45    0.81
 -10  -3   3   -0.43    0.65
   9   3  -3    1.67    0.88
  -9  -3   3    0.41    0.40
  -9  -3   3    0.43    0.45
  -8  -3   3    4.62    1.06
  -8  -3   3    6.65    1.21
  -8  -3   3    6.10    1.16
   7   3  -3   10.41    1.84
   7   3  -3   13.25    1.37
   7   3  -3    9.84    1.01
  -7  -3   3   12.84    1.39
  -7  -3   3   10.02    1.32
  -7  -3   3   10.64    1.47
   6   3  -3    1.27    0.61
   6   3  -3    0.71    0.45
   6   3  -3    0.54    0.29
   6   3  -3    0.07    0.34
  -6  -3   3    0.96    0.48
  -6  -3   3    0.95    0.42
  -6  -3   3    0.58    0.59
  -6  -3   3    1.07    0.40
  -6  -3   3    1.34    0.49
   5   3  -3   13.44    1.16
   5   3  -3   13.71    1.50
   5   3  -3   13.96    1.19
   5   3  -3   13.86    0.97
  -5  -3   3   12.19    1.25
  -5  -3   3   11.53    1.16
  -5  -3   3   12.72    1.04
  -5  -3   3   12.85    1.33
  -5  -3   3   12.95    0.65
  -5  -3   3   12.97    0.74
   4   3  -3   74.40    2.61
   4   3  -3   72.98    3.48
   4   3  -3   72.48    3.04
   4   3  -3   70.45    2.88
  -4  -3   3   70.29    3.04
  -4  -3   3   67.26    3.20
  -4  -3   3   72.50    2.75
  -4  -3   3   73.94    2.13
  -4  -3   3   71.19    2.05
  -4  -3   3   75.11    3.24
   3   3  -3   92.12    3.72
   3   3  -3   84.24    2.88
   3   3  -3   88.49    3.40
   3   3  -3   85.30    3.20
  -3  -3   3   90.25    3.38
  -3  -3   3   93.56    3.07
  -3  -3   3   88.18    3.52
   2   3  -3   46.69    1.75
   2   3  -3   49.82    2.29
   2   3  -3   49.30    2.03
   2   3  -3   52.12    2.23
  -2  -3   3   49.60    2.29
  -2  -3   3   46.92    2.16
  -2  -3   3   48.57    1.84
  -2  -3   3   46.15    2.07
   1   3  -3    7.63    0.36
   1   3  -3    7.62    0.72
   1   3  -3    8.15    0.68
   1   3  -3    7.55    0.55
   1   3  -3    8.40    0.76
   1   3  -3    7.58    0.42
  -1  -3   3    8.30    0.70
  -1  -3   3    8.01    0.70
  -1  -3   3    7.91    0.57
  -1  -3   3    8.33    0.82
   0   3  -3   90.13    2.92
   0   3  -3   91.44    3.23
   0   3  -3   95.61    3.10
   0   3  -3   89.41    3.08
   0   3  -3   96.58    3.18
   0   3  -3   94.15    2.93
   0  -3   3   90.43    3.14
   0  -3   3   98.66    3.34
   0  -3   3   93.47    2.95
   0  -3   3   93.33    2.89
  -1   3  -3   98.13    3.41
  -1   3  -3  101.41    3.41
  -1   3  -3  104.29    3.35
  -1   3  -3  104.11    3.20
  -1   3  -3  107.41    3.28
  -1   3  -3  103.46    3.42
  -1   3  -3   98.60    3.39
   1  -3   3  106.19    3.43
   1  -3   3  103.18    3.35
   1  -3   3  104.82    3.39
   1  -3   3  106.09    3.46
  -2   3  -3   25.26    1.39
  -2   3  -3   22.77    1.06
  -2   3  -3   22.62    1.08
  -2   3  -3   22.87    1.15
  -2   3  -3   21.82    1.27
  -2   3  -3   21.70    1.07
  -2   3  -3   22.30    1.29
   2  -3   3   22.49    1.09
   2  -3   3   22.80    1.30
   2  -3   3   20.96    1.27
  -3   3  -3    0.66    0.24
  -3   3  -3    1.22    0.26
  -3   3  -3    0.88    0.35
  -3   3  -3    1.09    0.40
  -3   3  -3    0.66    0.26
  -3   3  -3    1.06    0.31
   3  -3   3    1.15    0.33
   3  -3   3    0.86    0.29
   3  -3   3    1.28    0.43
   3  -3   3    1.65    0.44
  -4   3  -3    1.13    0.35
  -4   3  -3    1.27    0.36
  -4   3  -3    1.95    0.58
  -4   3  -3    1.87    0.57
  -4   3  -3    1.72    0.43
  -4   3  -3    1.54    0.29
   4  -3   3    2.28    0.59
   4  -3   3    1.23    0.40
   4  -3   3    1.72    0.42
   4  -3   3    0.95    0.32
   4  -3   3    1.76    0.32
  -5   3  -3   -0.20    0.22
  -5   3  -3   -0.16    0.29
  -5   3  -3    0.31    0.28
  -5   3  -3    0.06    0.14
  -5   3  -3    0.02    0.28
  -5   3  -3    0.23    0.25
   5  -3   3    0.04    0.16
   5  -3   3    0.05    0.26
   5  -3   3   -0.18    0.21
   5  -3   3    0.38    0.33
   5  -3   3    0.14    0.40
  -6   3  -3   52.85    2.56
  -6   3  -3   52.58    2.49
  -6   3  -3   52.99    2.93
  -6   3  -3   48.94    2.91
  -6   3  -3   53.59    2.54
  -6   3  -3   52.43    1.85
   6  -3   3   55.05    3.13
   6  -3   3   53.38    1.87
   6  -3   3   50.26    2.45
   6  -3   3   50.18    2.43
  -7   3  -3    0.61    0.59
  -7   3  -3   -0.24    0.30
  -7   3  -3    0.30    0.32
  -7   3  -3    0.10    0.27
   7  -3   3    0.01    0.53
   7  -3   3   -0.11    0.33
  -8   3  -3    0.00    0.52
  -8   3  -3    0.84    0.51
  -8   3  -3    0.53    0.35
   8  -3   3   -0.44    0.64
  -9   3  -3    2.72    0.74
  -9   3  -3    0.18    0.48
  -9   3  -3    0.79    0.45
   9  -3   3    1.37    1.00
 -10   3  -3    0.99    0.67
 -10   3  -3    0.29    0.56
 -10   3  -3    0.70    0.64
  10  -3   3   -0.37    0.83
  10   2  -3    0.96    1.16
 -10  -2   3    0.53    0.60
   9   2  -3    3.63    1.23
  -9  -2   3    4.45    1.10
  -9  -2   3    4.30    1.10
   8   2  -3    0.77    0.74
  -8  -2   3    0.05    0.33
  -8  -2   3   -0.06    0.30
  -8  -2   3    0.32    0.39
   7   2  -3    3.32    1.05
   7   2  -3    4.81    0.84
   7   2  -3    5.54    0.93
  -7  -2   3    5.63    1.04
  -7  -2   3    5.55    1.01
  -7  -2   3    6.20    1.13
  -7  -2   3    6.23    0.67
   6   2  -3   -0.09    0.24
   6   2  -3    0.12    0.42
   6   2  -3   -0.50    0.22
   6   2  -3    0.48    0.29
  -6  -2   3    0.17    0.28
  -6  -2   3    0.02    0.38
  -6  -2   3    0.11    0.19
  -6  -2   3    0.55    0.40
  -6  -2   3   -0.20    0.18
  -6  -2   3    0.00    0.32
   5   2  -3   40.25    2.00
   5   2  -3   37.86    1.98
   5   2  -3   37.53    2.46
   5   2  -3   33.52    1.71
  -5  -2   3   37.93    1.92
  -5  -2   3   37.21    2.10
  -5  -2   3   36.56    2.30
  -5  -2   3   34.24    2.05
  -5  -2   3   36.34    1.54
  -5  -2   3   38.36    1.43
   4   2  -3   55.20    2.80
   4   2  -3   51.23    2.33
   4   2  -3   48.33    2.03
   4   2  -3   53.14    2.27
  -4  -2   3   49.30    2.41
  -4  -2   3   50.26    1.75
  -4  -2   3   52.41    2.62
  -4  -2   3   49.96    2.17
  -4  -2   3   51.06    1.66
  -4  -2   3   53.72    2.42
   3   2  -3   14.54    1.22
   3   2  -3   14.89    1.09
   3   2  -3   14.21    0.88
   3   2  -3   14.34    1.00
  -3  -2   3   14.00    1.05
  -3  -2   3   15.68    0.98
  -3  -2   3   14.64    0.61
  -3  -2   3   14.60    0.59
  -3  -2   3   14.68    1.14
  -3  -2   3   14.36    1.12
   2   2  -3   18.33    1.06
   2   2  -3   16.97    1.12
   2   2  -3   17.76    0.59
   2   2  -3   17.22    0.93
   2   2  -3   18.15    1.19
  -2  -2   3   18.08    1.19
  -2  -2   3   19.69    1.18
  -2  -2   3   18.02    1.00
  -2  -2   3   17.82    1.10
  -2  -2   3   18.04    0.63
   1   2  -3   37.82    1.61
   1   2  -3   36.89    1.73
   1   2  -3   36.06    1.60
   1   2  -3   37.22    1.27
   1   2  -3   37.28    1.50
  -1  -2   3   40.90    1.61
  -1  -2   3   39.29    1.30
  -1  -2   3   42.13    1.83
  -1  -2   3   38.16    1.52
  -1  -2   3   36.93    1.65
   0   2  -3  197.63    5.46
   0   2  -3  192.66    5.75
   0   2  -3  193.71    5.44
   0   2  -3  189.11    5.65
   0   2  -3  182.18    5.47
   0   2  -3  190.21    5.40
   0   2  -3  196.33    5.57
   0  -2   3  193.23    5.37
   0  -2   3  191.27    5.68
   0  -2   3  195.10    5.45
   0  -2   3  198.40    5.53
  -1   2  -3   25.43    1.28
  -1   2  -3   26.30    1.19
  -1   2  -3   26.85    1.17
  -1   2  -3   25.70    1.34
  -1   2  -3   26.32    1.26
  -1   2  -3   25.04    1.14
   1  -2   3   28.31    1.20
   1  -2   3   25.55    1.28
   1  -2   3   27.18    1.16
   1  -2   3   28.72    1.31
  -2   2  -3  135.51    4.02
  -2   2  -3  133.43    4.38
  -2   2  -3  128.09    4.16
  -2   2  -3  131.53    3.99
  -2   2  -3  136.56    4.08
  -2   2  -3  129.34    4.29
   2  -2   3  132.09    4.15
   2  -2   3  132.16    4.37
   2  -2   3  135.38    3.99
   2  -2   3  134.71    4.08
  -3   2  -3   92.20    3.52
  -3   2  -3   89.96    3.15
  -3   2  -3   89.60    3.35
  -3   2  -3   95.32    2.99
  -3   2  -3   95.25    3.12
  -3   2  -3   93.20    3.47
   3  -2   3   94.19    3.53
   3  -2   3   91.76    3.38
   3  -2   3   92.06    2.98
   3  -2   3   93.64    3.18
   3  -2   3   88.48    3.10
  -4   2  -3    1.60    0.51
  -4   2  -3    1.73    0.43
  -4   2  -3    1.91    0.45
  -4   2  -3    1.62    0.51
  -4   2  -3    2.14    0.37
   4  -2   3    2.66    0.63
   4  -2   3    1.90    0.44
   4  -2   3    1.34    0.48
   4  -2   3    2.33    0.41
   4  -2   3    1.83    0.44
  -5   2  -3   13.71    1.06
  -5   2  -3   11.04    1.19
  -5   2  -3   10.03    1.17
  -5   2  -3   13.18    1.08
  -5   2  -3   12.50    0.84
   5  -2   3   12.38    1.25
   5  -2   3   14.56    1.12
   5  -2   3   13.19    1.32
   5  -2   3   14.40    0.89
   5  -2   3   12.79    1.04
  -6   2  -3   23.50    1.25
  -6   2  -3   27.35    2.01
  -6   2  -3   27.81    2.00
  -6   2  -3   24.18    1.64
  -6   2  -3   26.87    1.67
   6  -2   3   24.47    1.88
   6  -2   3   22.89    1.29
   6  -2   3   22.19    1.55
   6  -2   3   23.28    1.99
   6  -2   3   25.77    1.68
  -7   2  -3    2.55    0.71
  -7   2  -3    5.83    0.99
  -7   2  -3    3.69    0.94
  -7   2  -3    3.60    0.78
   7  -2   3    5.23    1.17
  -8   2  -3    1.82    0.61
  -8   2  -3    2.62    0.74
  -8   2  -3    1.21    0.65
   8  -2   3    1.38    0.79
  -9   2  -3    0.48    0.59
  -9   2  -3    1.41    0.63
  -9   2  -3    0.74    0.51
   9  -2   3   -1.04    0.63
 -10   2  -3    2.80    0.89
 -10   2  -3    4.65    1.18
 -10   2  -3    5.50    1.23
  10  -2   3    5.12    1.71
  11   1  -3    0.61    1.15
 -11  -1   3    0.47    0.86
 -11  -1   3    1.08    0.82
  10   1  -3   -0.36    0.79
 -10  -1   3   -0.49    0.64
 -10  -1   3    0.49    0.64
   9   1  -3    4.34    1.43
  -9  -1   3    5.63    1.21
  -9  -1   3    2.81    0.88
   8   1  -3    1.25    0.85
  -8  -1   3    0.39    0.37
  -8  -1   3    2.14    0.77
  -8  -1   3    0.76    0.67
  -8  -1   3    0.48    0.50
   7   1  -3   -0.49    0.36
   7   1  -3    0.19    0.36
   7   1  -3   -0.19    0.39
  -7  -1   3    1.08    0.55
  -7  -1   3    0.24    0.29
  -7  -1   3   -0.09    0.39
  -7  -1   3    1.01    0.54
   6   1  -3    7.74    1.04
   6   1  -3    9.24    0.91
   6   1  -3   10.21    0.96
   6   1  -3    9.77    1.57
  -6  -1   3    8.35    1.18
  -6  -1   3   10.08    1.06
  -6  -1   3   10.64    0.87
  -6  -1   3   10.20    0.75
  -6  -1   3    9.50    1.02
  -6  -1   3    8.68    1.38
   5   1  -3    5.63    0.81
   5   1  -3    4.08    0.68
   5   1  -3    5.24    1.06
   5   1  -3    5.96    0.67
  -5  -1   3    5.19    0.97
  -5  -1   3    5.82    0.91
  -5  -1   3    5.93    0.53
  -5  -1   3    6.26    0.87
  -5  -1   3    4.57    0.77
  -5  -1   3    5.56    0.58
   4   1  -3   21.22    1.20
   4   1  -3   22.97    1.69
   4   1  -3   19.72    0.91
   4   1  -3   21.01    1.26
   4   1  -3   21.48    1.30
  -4  -1   3   21.35    0.97
  -4  -1   3   18.94    1.29
  -4  -1   3   19.72    1.31
  -4  -1   3   20.05    1.26
  -4  -1   3   19.59    1.47
   3   1  -3   72.28    2.63
   3   1  -3   67.29    2.14
   3   1  -3   71.77    2.72
   3   1  -3   75.12    3.04
   3   1  -3   64.30    2.48
  -3  -1   3   74.45    2.75
  -3  -1   3   70.25    2.77
  -3  -1   3   68.30    2.21
  -3  -1   3   70.79    2.63
  -3  -1   3   73.26    2.92
   2   1  -3   58.44    2.17
   2   1  -3   62.35    2.40
   2   1  -3   56.47    2.14
   2   1  -3   59.07    2.34
   2   1  -3   59.69    1.86
   2   1  -3   57.15    2.20
  -2  -1   3   60.08    1.91
  -2  -1   3   59.00    2.29
  -2  -1   3   60.69    2.33
  -2  -1   3   60.72    2.38
  -2  -1   3   58.29    2.21
   1   1  -3  622.10   20.09
  -1  -1   3  611.60   19.91
   0   1  -3    0.03    0.13
   0   1  -3   -0.05    0.14
   0   1  -3    0.16    0.09
   0   1  -3    0.08    0.14
   0   1  -3    0.18    0.15
   0  -1   3    0.19    0.09
   0  -1   3    0.19    0.20
   0  -1   3   -0.08    0.07
   0  -1   3    0.07    0.17
   0  -1   3    0.21    0.16
  -1   1  -3   10.63    0.78
  -1   1  -3   11.98    0.58
  -1   1  -3   10.87    0.73
  -1   1  -3    9.85    0.68
  -1   1  -3   10.47    0.76
   1  -1   3   11.41    0.55
   1  -1   3   11.67    0.73
   1  -1   3   11.70    0.81
   1  -1   3   12.46    0.85
   1  -1   3   10.98    0.73
  -2   1  -3    6.65    0.69
  -2   1  -3    7.43    0.58
  -2   1  -3    6.64    0.58
  -2   1  -3    6.80    0.55
  -2   1  -3    6.26    0.66
  -2   1  -3    8.16    0.65
   2  -1   3    7.44    0.61
   2  -1   3    6.22    0.70
   2  -1   3    7.11    0.60
   2  -1   3    7.60    0.60
  -3   1  -3  103.75    3.32
  -3   1  -3  103.76    3.44
  -3   1  -3   91.72    3.41
  -3   1  -3   98.10    3.69
  -3   1  -3  100.96    3.67
  -3   1  -3   97.85    3.26
   3  -1   3   97.38    3.49
   3  -1   3  106.29    3.80
   3  -1   3   97.72    3.39
   3  -1   3   95.11    3.26
  -4   1  -3   15.10    1.25
  -4   1  -3   16.32    1.01
  -4   1  -3   14.19    1.01
  -4   1  -3   14.60    1.18
  -4   1  -3   15.10    1.11
  -4   1  -3   16.13    1.29
   4  -1   3   18.98    1.15
   4  -1   3   16.58    1.31
   4  -1   3   15.21    1.09
   4  -1   3   15.35    1.23
   4  -1   3   14.76    1.00
  -5   1  -3   22.03    1.28
  -5   1  -3   24.76    1.44
  -5   1  -3   20.11    1.42
  -5   1  -3   23.78    1.71
  -5   1  -3   20.02    1.55
   5  -1   3   20.93    1.36
   5  -1   3   21.64    1.45
   5  -1   3   21.58    1.28
   5  -1   3   20.80    1.62
   5  -1   3   20.91    1.64
  -6   1  -3   78.15    3.74
  -6   1  -3   84.77    3.55
  -6   1  -3   86.14    3.13
  -6   1  -3   79.25    3.77
  -6   1  -3   82.71    3.38
   6  -1   3   84.69    4.01
   6  -1   3   83.83    3.84
   6  -1   3   77.54    3.41
   6  -1   3   85.83    3.40
   6  -1   3   84.67    3.16
  -7   1  -3    9.23    1.45
  -7   1  -3    8.89    1.27
  -7   1  -3   12.09    1.05
  -7   1  -3   10.87    1.17
   7  -1   3    8.07    1.44
   7  -1   3    8.13    1.33
  -8   1  -3   10.32    1.44
  -8   1  -3    9.98    1.47
  -8   1  -3    8.70    1.24
   8  -1   3    9.55    1.72
  -9   1  -3    5.50    1.18
  -9   1  -3    4.99    1.04
  -9   1  -3    6.64    1.25
   9  -1   3    3.80    1.37
 -10   1  -3    0.96    0.69
 -10   1  -3    0.20    0.67
 -10   1  -3   -0.37    0.63
  10  -1   3   -0.95    1.05
  11   0  -3   -1.80    0.70
 -11   0   3   -0.51    0.77
 -11   0   3    0.13    0.83
  10   0  -3    1.55    1.06
 -10   0   3    3.25    1.04
 -10   0   3    2.57    0.97
   9   0  -3   -0.27    0.66
  -9   0   3    1.05    0.65
  -9   0   3    0.35    0.46
   8   0  -3    5.97    1.52
  -8   0   3    6.64    1.17
  -8   0   3    8.23    0.90
  -8   0   3    6.40    1.17
   7   0  -3    6.64    0.98
   7   0  -3    9.10    1.64
   7   0  -3    7.83    1.06
   7   0  -3    7.09    1.03
   7   0  -3    9.41    0.88
  -7   0   3    7.44    1.16
  -7   0   3    5.37    0.98
  -7   0   3    7.81    1.19
  -7   0   3    9.65    0.90
   6   0  -3    0.29    0.29
   6   0  -3    0.25    0.32
   6   0  -3    0.26    0.26
   6   0  -3    0.91    0.64
   6   0  -3    0.22    0.26
  -6   0   3    0.13    0.36
  -6   0   3    0.55    0.26
  -6   0   3    0.56    0.37
  -6   0   3   -0.12    0.33
  -6   0   3    0.58    0.37
  -6   0   3    0.66    0.36
   5   0  -3    0.20    0.33
   5   0  -3    0.40    0.20
   5   0  -3   -0.39    0.19
   5   0  -3   -0.01    0.19
   5   0  -3    0.02    0.20
   5   0  -3    0.30    0.17
  -5   0   3    0.48    0.34
  -5   0   3    0.25    0.16
  -5   0   3   -0.22    0.13
  -5   0   3   -0.08    0.24
   4   0  -3   13.58    0.90
   4   0  -3   11.58    1.18
   4   0  -3   13.04    0.94
   4   0  -3   12.19    0.75
   4   0  -3   11.41    0.88
   4   0  -3   12.27    0.93
  -4   0   3   10.88    0.93
  -4   0   3   13.05    0.82
  -4   0   3   14.09    1.04
  -4   0   3   10.60    1.11
   3   0  -3   74.30    2.77
   3   0  -3   75.18    2.67
   3   0  -3   76.68    3.07
   3   0  -3   77.70    2.64
   3   0  -3   73.42    2.67
   3   0  -3   71.70    2.40
  -3   0   3   74.40    2.49
  -3   0   3   73.12    2.74
  -3   0   3   74.41    2.98
  -3   0   3   73.82    2.77
   2   0  -3  370.09    9.88
   2   0  -3  358.52    9.64
   2   0  -3  341.20    9.43
   2   0  -3  344.72    9.63
   2   0  -3  338.11    9.64
  -2   0   3  359.25    9.53
  -2   0   3  352.57    9.78
  -2   0   3  337.86    9.56
  -2   0   3  360.38    9.74
   1   0  -3  128.42    3.94
   1   0  -3  123.25    3.83
   1   0  -3  130.57    3.96
   1   0  -3  125.08    3.75
   1   0  -3  125.59    3.95
  -1   0   3  124.57    3.72
  -1   0   3  133.56    3.91
  -1   0   3  129.28    4.00
  -1   0   3  131.42    3.97
  -1   0   3  123.29    3.91
   0   0  -3   95.99    2.50
   0   0  -3   97.47    3.23
   0   0  -3   89.55    3.09
   0   0  -3   94.09    3.09
   0   0  -3   95.32    3.13
   0   0  -3   99.66    2.99
   0   0   3   94.95    3.14
   0   0   3   97.51    3.12
   0   0   3   99.62    3.16
   0   0   3   88.85    2.48
  -1   0  -3    6.40    0.61
  -1   0  -3    5.54    0.57
  -1   0  -3    6.37    0.31
  -1   0  -3    5.87    0.53
  -1   0  -3    6.57    0.59
   1   0   3    6.96    0.57
   1   0   3    6.80    0.62
   1   0   3    6.21    0.33
   1   0   3    5.66    0.56
   1   0   3    5.79    0.62
  -2   0  -3   88.63    2.96
  -2   0  -3   85.08    2.96
  -2   0  -3   85.44    2.80
  -2   0  -3   81.56    3.02
  -2   0  -3   84.00    3.14
  -2   0  -3   79.98    2.68
   2   0   3   85.90    2.94
   2   0   3   84.21    3.19
   2   0   3   84.26    2.96
   2   0   3   85.93    2.76
  -3   0  -3   27.86    1.62
  -3   0  -3   26.88    1.31
  -3   0  -3   27.29    1.43
  -3   0  -3   26.26    1.39
  -3   0  -3   23.88    1.33
  -3   0  -3   26.10    1.53
   3   0   3   25.30    1.38
   3   0   3   25.28    1.39
   3   0   3   25.15    1.59
   3   0   3   27.66    1.47
  -4   0  -3    7.61    1.04
  -4   0  -3    9.99    0.99
  -4   0  -3    8.28    0.89
  -4   0  -3    8.83    0.78
  -4   0  -3    7.82    0.83
  -4   0  -3    8.62    0.80
   4   0   3   10.40    1.01
   4   0   3    8.46    0.86
   4   0   3    7.94    0.77
   4   0   3    9.91    1.07
  -5   0  -3   23.62    1.47
  -5   0  -3   24.76    1.61
  -5   0  -3   25.36    1.48
  -5   0  -3   28.88    1.82
  -5   0  -3   22.44    1.71
  -5   0  -3   25.30    1.77
   5   0   3   22.37    1.52
   5   0   3   21.86    1.42
   5   0   3   26.90    1.85
   5   0   3   27.81    1.88
   5   0   3   23.51    1.46
  -6   0  -3   38.78    2.38
  -6   0  -3   39.62    2.46
  -6   0  -3   34.68    2.29
  -6   0  -3   37.29    1.99
  -6   0  -3   39.70    2.10
  -6   0  -3   35.43    2.19
   6   0   3   33.36    2.27
   6   0   3   37.10    2.03
   6   0   3   41.42    2.10
   6   0   3   38.81    2.55
  -7   0  -3    1.55    0.65
  -7   0  -3    3.40    0.78
  -7   0  -3    3.75    0.76
  -7   0  -3    3.90    0.88
   7   0   3    3.52    0.91
   7   0   3    2.63    1.05
  -8   0  -3    4.96    1.10
  -8   0  -3    6.07    1.06
   8   0   3    7.23    1.56
   8   0   3    4.66    1.11
  -9   0  -3    3.10    0.83
  -9   0  -3    5.22    1.27
  -9   0  -3    6.82    1.19
   9   0   3    1.40    1.00
 -10   0  -3    0.16    0.69
 -10   0  -3   -1.50    0.56
  11  -1  -3    0.33    0.85
 -11   1   3    0.21    0.60
 -11   1   3    1.08    0.99
  10  -1  -3    0.29    0.96
 -10   1   3    1.29    0.78
 -10   1   3    1.54    0.88
   9  -1  -3    2.08    1.04
  -9   1   3    1.69    0.82
  -9   1   3    2.16    0.82
  -9   1   3    2.37    0.70
   8  -1  -3   -0.23    0.41
  -8   1   3   -0.43    0.36
  -8   1   3    0.22    0.41
  -8   1   3   -0.34    0.32
   7  -1  -3    0.66    0.46
   7  -1  -3    0.29    0.31
   7  -1  -3    0.07    0.40
  -7   1   3    0.02    0.22
  -7   1   3   -0.10    0.35
  -7   1   3    0.00    0.34
  -7   1   3    0.27    0.28
   6  -1  -3    0.25    0.30
   6  -1  -3    1.14    0.36
   6  -1  -3    1.26    0.36
   6  -1  -3    0.49    0.54
   6  -1  -3    1.69    0.41
   6  -1  -3    1.15    0.44
  -6   1   3    1.22    0.47
  -6   1   3    1.22    0.48
  -6   1   3    2.15    0.71
  -6   1   3    2.21    0.52
   5  -1  -3   27.86    2.09
   5  -1  -3   30.85    1.57
   5  -1  -3   28.91    1.49
   5  -1  -3   29.40    1.42
   5  -1  -3   29.08    1.60
   5  -1  -3   28.65    1.43
  -5   1   3   26.18    1.65
  -5   1   3   30.55    2.05
  -5   1   3   27.44    1.61
  -5   1   3   30.50    1.54
   4  -1  -3   89.76    3.20
   4  -1  -3   95.31    3.89
   4  -1  -3   89.09    3.03
   4  -1  -3   91.10    3.05
   4  -1  -3   92.00    3.12
   4  -1  -3   89.25    3.25
  -4   1   3   92.72    3.40
  -4   1   3   93.33    3.18
  -4   1   3   82.84    3.63
  -4   1   3   84.62    3.21
   3  -1  -3    4.34    0.63
   3  -1  -3    6.14    0.57
   3  -1  -3    5.46    0.54
   3  -1  -3    5.58    0.53
   3  -1  -3    4.30    0.75
  -3   1   3    6.04    0.59
  -3   1   3    4.26    0.46
  -3   1   3    5.64    0.57
  -3   1   3    6.08    0.68
  -3   1   3    7.04    0.77
   2  -1  -3   14.86    1.00
   2  -1  -3   13.31    0.86
   2  -1  -3   14.73    0.87
   2  -1  -3   12.43    0.86
   2  -1  -3   13.10    0.84
  -2   1   3   14.67    0.90
  -2   1   3   14.99    0.97
  -2   1   3   14.54    0.91
  -2   1   3   13.54    0.93
  -2   1   3   13.99    0.86
   1  -1  -3   94.94    3.21
   1  -1  -3   97.61    3.18
   1  -1  -3  100.60    3.19
   1  -1  -3   93.24    3.18
   1  -1  -3   93.50    2.99
  -1   1   3   98.49    3.03
  -1   1   3   96.81    3.20
  -1   1   3   94.72    3.24
  -1   1   3   97.23    3.20
  -1   1   3   95.21    3.20
   0  -1  -3   13.03    0.89
   0  -1  -3   12.35    0.81
   0  -1  -3   12.67    0.74
   0  -1  -3   12.57    0.56
   0  -1  -3   13.44    0.91
   0   1   3   13.33    0.92
   0   1   3   12.41    0.57
   0   1   3   12.48    0.87
   0   1   3   10.79    0.70
   0   1   3   12.56    0.83
  -1  -1  -3   50.82    1.60
  -1  -1  -3   50.83    1.95
  -1  -1  -3   50.61    2.11
  -1  -1  -3   49.35    2.00
  -1  -1  -3   51.91    2.17
   1   1   3   52.82    2.07
   1   1   3   52.76    2.13
   1   1   3   50.08    1.95
   1   1   3   52.94    1.67
   1   1   3   51.61    2.20
  -2  -1  -3    0.20    0.19
  -2  -1  -3    0.29    0.16
  -2  -1  -3    0.44    0.25
  -2  -1  -3   -0.03    0.17
  -2  -1  -3    0.53    0.29
  -2  -1  -3    0.61    0.31
   2   1   3    0.51    0.32
   2   1   3    0.15    0.26
   2   1   3    0.39    0.20
   2   1   3    0.10    0.21
   2   1   3    0.08    0.20
  -3  -1  -3   84.64    3.40
  -3  -1  -3   91.12    3.30
  -3  -1  -3   85.82    3.29
  -3  -1  -3   87.83    2.97
  -3  -1  -3   86.85    3.21
  -3  -1  -3   83.80    3.06
   3   1   3   85.36    3.48
   3   1   3   86.14    3.20
   3   1   3   85.38    3.26
   3   1   3   87.89    3.23
  -4  -1  -3    1.62    0.38
  -4  -1  -3    1.78    0.50
  -4  -1  -3    0.71    0.34
  -4  -1  -3    1.27    0.39
  -4  -1  -3    0.40    0.33
  -4  -1  -3    1.01    0.50
   4   1   3    1.70    0.53
   4   1   3    0.94    0.43
   4   1   3    0.99    0.38
   4   1   3    1.50    0.48
  -5  -1  -3    0.69    0.31
  -5  -1  -3    0.06    0.35
  -5  -1  -3   -0.23    0.35
  -5  -1  -3    0.20    0.33
  -5  -1  -3   -0.09    0.33
  -5  -1  -3   -0.02    0.23
   5   1   3   -0.40    0.20
   5   1   3    0.10    0.26
   5   1   3    0.19    0.31
   5   1   3    0.29    0.36
  -6  -1  -3    0.76    0.53
  -6  -1  -3   -0.37    0.46
  -6  -1  -3    1.65    0.54
  -6  -1  -3    1.10    0.52
  -6  -1  -3    0.88    0.40
  -6  -1  -3    2.12    0.61
   6   1   3    0.55    0.50
   6   1   3    1.21    0.64
   6   1   3    0.84    0.52
  -7  -1  -3    5.46    0.96
  -7  -1  -3    3.93    0.96
  -7  -1  -3    5.42    0.92
   7   1   3    3.91    0.92
   7   1   3    3.70    1.14
  -8  -1  -3    0.41    0.49
  -8  -1  -3    0.36    0.46
   8   1   3    0.94    0.89
   8   1   3    0.08    0.46
  -9  -1  -3    0.09    0.57
  -9  -1  -3   -0.89    0.30
  -9  -1  -3    0.04    0.66
   9   1   3   -0.84    0.95
  11  -2  -3    0.04    0.86
 -11   2   3    0.19    0.74
 -11   2   3    1.07    0.85
  10  -2  -3    0.97    0.72
 -10   2   3    1.23    0.64
 -10   2   3    0.32    0.73
   9  -2  -3   -0.22    0.62
  -9   2   3    0.87    0.67
  -9   2   3    0.85    0.62
  -9   2   3    1.25    0.68
   8  -2  -3    0.21    0.52
   8  -2  -3   -0.33    0.37
  -8   2   3    0.45    0.38
  -8   2   3   -0.53    0.49
  -8   2   3   -0.08    0.50
  -8   2   3   -0.34    0.40
   7  -2  -3   21.32    1.15
   7  -2  -3   19.97    2.10
   7  -2  -3   19.55    1.36
   7  -2  -3   18.63    1.38
  -7   2   3   16.40    1.46
  -7   2   3   20.25    1.48
  -7   2   3   22.32    1.60
  -7   2   3   21.92    1.75
   6  -2  -3   12.62    0.90
   6  -2  -3   10.56    0.92
   6  -2  -3   10.58    1.64
   6  -2  -3   10.72    0.79
   6  -2  -3   10.74    0.94
   6  -2  -3   10.87    1.02
  -6   2   3   10.80    1.55
  -6   2   3    9.54    1.05
  -6   2   3   12.02    1.06
  -6   2   3   10.41    1.01
   5  -2  -3    0.77    0.24
   5  -2  -3    0.44    0.26
   5  -2  -3    0.13    0.20
   5  -2  -3    0.17    0.27
   5  -2  -3    0.11    0.39
   5  -2  -3    0.37    0.26
  -5   2   3    0.48    0.31
  -5   2   3    0.24    0.29
  -5   2   3    0.48    0.38
  -5   2   3    0.15    0.26
   4  -2  -3   51.84    2.65
   4  -2  -3   44.96    1.95
   4  -2  -3   45.08    1.83
   4  -2  -3   48.42    1.89
   4  -2  -3   43.92    2.03
  -4   2   3   44.92    1.97
  -4   2   3   43.32    2.14
  -4   2   3   47.16    2.10
  -4   2   3   42.68    1.78
  -4   2   3   44.60    2.41
   3  -2  -3    8.70    0.73
   3  -2  -3   10.01    0.99
   3  -2  -3    7.48    0.62
   3  -2  -3    9.49    0.76
   3  -2  -3    8.51    0.70
  -3   2   3    8.00    0.76
  -3   2   3    7.29    0.77
  -3   2   3   10.18    0.97
  -3   2   3    8.51    0.71
  -3   2   3    7.98    0.66
   2  -2  -3  920.56   31.73
  -2   2   3  891.73   31.14
   1  -2  -3  122.31    4.04
   1  -2  -3  130.97    4.01
   1  -2  -3  131.90    4.05
   1  -2  -3  129.15    4.22
   1  -2  -3  131.40    4.21
   1  -2  -3  129.65    3.81
  -1   2   3  127.93    4.28
  -1   2   3  128.22    4.20
  -1   2   3  132.63    4.13
  -1   2   3  128.64    4.05
   0  -2  -3    0.12    0.15
   0  -2  -3    0.08    0.18
   0  -2  -3    0.41    0.25
   0  -2  -3    0.15    0.20
   0   2   3    0.16    0.22
   0   2   3    0.02    0.22
   0   2   3    0.48    0.25
   0   2   3    0.07    0.14
   0   2   3    0.00    0.14
   0   2   3    0.23    0.14
  -1  -2  -3   38.44    1.69
  -1  -2  -3   44.12    1.99
  -1  -2  -3   41.94    1.98
  -1  -2  -3   41.84    1.79
   1   2   3   39.52    1.93
   1   2   3   40.35    1.58
   1   2   3   43.04    2.05
   1   2   3   40.26    1.73
   1   2   3   42.97    1.61
   1   2   3   41.72    1.79
  -2  -2  -3  107.88    4.00
  -2  -2  -3  112.18    3.98
  -2  -2  -3  110.58    3.49
  -2  -2  -3  103.58    3.49
  -2  -2  -3  109.85    3.76
  -2  -2  -3  111.64    3.76
   2   2   3  121.46    4.18
   2   2   3  115.04    4.03
   2   2   3  112.22    3.67
   2   2   3  107.13    3.73
  -3  -2  -3    5.59    0.59
  -3  -2  -3    6.67    0.96
  -3  -2  -3    4.23    0.79
  -3  -2  -3    5.38    0.81
  -3  -2  -3    6.51    0.73
  -3  -2  -3    5.05    0.70
   3   2   3    5.13    0.78
   3   2   3    5.46    0.87
   3   2   3    6.91    1.05
   3   2   3    6.12    0.84
  -4  -2  -3   45.10    1.91
  -4  -2  -3   39.67    2.14
  -4  -2  -3   41.24    2.15
  -4  -2  -3   38.51    2.04
  -4  -2  -3   44.31    2.27
  -4  -2  -3   36.66    2.17
   4   2   3   41.11    2.13
   4   2   3   41.39    2.24
   4   2   3   36.79    2.12
   4   2   3   40.50    2.32
  -5  -2  -3    8.21    1.16
  -5  -2  -3    7.06    1.12
  -5  -2  -3    7.40    1.11
  -5  -2  -3    8.84    0.87
  -5  -2  -3    9.02    1.03
  -5  -2  -3    7.31    1.05
   5   2   3    7.60    1.20
   5   2   3    7.98    1.12
   5   2   3    6.91    1.11
   5   2   3    5.84    0.96
  -6  -2  -3   11.12    1.23
  -6  -2  -3    9.46    1.42
  -6  -2  -3   10.78    1.40
  -6  -2  -3   10.06    1.48
  -6  -2  -3   12.60    1.13
   6   2   3   10.21    1.49
   6   2   3   11.55    1.57
   6   2   3   11.57    1.50
  -7  -2  -3   -0.31    0.45
  -7  -2  -3    0.38    0.42
  -7  -2  -3   -0.06    0.36
   7   2   3   -0.01    0.39
   7   2   3   -0.48    0.66
  -8  -2  -3    1.74    0.57
  -8  -2  -3    1.42    0.80
   8   2   3    0.62    0.61
   8   2   3    1.41    1.13
  -9  -2  -3    0.07    0.51
  -9  -2  -3   -0.13    0.59
  11  -3  -3   -0.29    0.71
 -11   3   3    0.98    0.89
  10  -3  -3   -1.78    0.72
 -10   3   3    0.27    0.61
 -10   3   3    0.13    0.54
 -10   3   3   -1.00    0.48
   9  -3  -3    1.05    0.83
  -9   3   3    1.02    0.65
  -9   3   3    1.48    0.64
  -9   3   3    0.98    0.64
   8  -3  -3    1.60    0.87
  -8   3   3    1.46    0.52
  -8   3   3    1.08    0.71
  -8   3   3    0.83    0.53
   7  -3  -3    0.92    0.48
   7  -3  -3    2.45    0.97
   7  -3  -3    1.09    0.48
   7  -3  -3    1.34    0.44
  -7   3   3    1.20    0.53
  -7   3   3    1.35    0.47
  -7   3   3    0.46    0.47
   6  -3  -3   20.84    1.98
   6  -3  -3   21.34    1.24
   6  -3  -3   21.89    1.44
   6  -3  -3   19.91    1.24
   6  -3  -3   21.68    1.49
   6  -3  -3   22.07    1.12
  -6   3   3   21.88    1.54
  -6   3   3   22.37    1.68
  -6   3   3   20.88    1.93
  -6   3   3   22.88    1.48
   5  -3  -3    3.07    0.51
   5  -3  -3    3.03    0.48
   5  -3  -3    4.18    0.73
   5  -3  -3    3.75    0.93
   5  -3  -3    4.16    0.62
   5  -3  -3    2.97    0.59
  -5   3   3    3.55    0.67
  -5   3   3    4.10    0.91
  -5   3   3    3.82    0.60
  -5   3   3    3.04    0.69
   4  -3  -3  319.06    9.23
   4  -3  -3  308.97    9.18
   4  -3  -3  322.40    8.96
   4  -3  -3  338.42   10.12
   4  -3  -3  317.99    8.76
  -4   3   3  316.48    9.92
  -4   3   3  311.33    8.92
  -4   3   3  308.55    9.41
  -4   3   3  332.82    9.47
  -4   3   3  316.28    8.97
   3  -3  -3  369.67   10.12
   3  -3  -3  366.46   10.62
   3  -3  -3  388.37   10.51
   3  -3  -3  394.95   11.17
   3  -3  -3  360.82   10.50
  -3   3   3  393.44   10.78
  -3   3   3  366.22   11.06
  -3   3   3  383.65   10.30
  -3   3   3  380.41   10.84
  -3   3   3  363.75   10.46
   2  -3  -3   58.41    2.51
   2  -3  -3   61.53    2.46
   2  -3  -3   59.93    2.59
   2  -3  -3   63.95    2.22
   2  -3  -3   61.43    2.38
   2  -3  -3   60.96    2.05
  -2   3   3   64.07    2.52
  -2   3   3   61.98    2.48
  -2   3   3   65.84    2.71
  -2   3   3   64.79    2.69
   1  -3  -3  130.38    3.81
   1  -3  -3  128.91    4.32
   1  -3  -3  131.37    4.20
   1  -3  -3  129.35    4.10
   1  -3  -3  122.03    4.30
   1  -3  -3  123.22    4.03
  -1   3   3  126.28    4.31
  -1   3   3  133.91    4.26
  -1   3   3  129.40    4.47
  -1   3   3  128.62    4.14
   0  -3  -3  120.15    4.17
   0  -3  -3  125.22    3.88
   0  -3  -3  120.01    3.70
   0  -3  -3  113.94    4.10
   0   3   3  121.20    3.74
   0   3   3  123.50    3.87
   0   3   3  116.56    3.84
   0   3   3  119.78    4.18
   0   3   3  119.22    4.26
   0   3   3  107.84    3.65
  -1  -3  -3   40.41    2.07
  -1  -3  -3   44.52    2.13
  -1  -3  -3   43.00    1.84
  -1  -3  -3   41.42    1.80
   1   3   3   41.27    1.81
   1   3   3   42.05    1.80
   1   3   3   42.91    2.17
   1   3   3   40.57    1.78
   1   3   3   43.11    1.85
   1   3   3   43.59    2.14
  -2  -3  -3   22.37    1.33
  -2  -3  -3   21.70    1.29
  -2  -3  -3   24.61    1.57
  -2  -3  -3   23.50    1.54
  -2  -3  -3   21.42    1.21
  -2  -3  -3   22.57    1.14
   2   3   3   21.48    1.53
   2   3   3   20.49    1.29
   2   3   3   25.39    1.60
   2   3   3   23.83    1.37
  -3  -3  -3   39.30    2.18
  -3  -3  -3   41.09    2.00
  -3  -3  -3   41.13    1.73
  -3  -3  -3   37.87    2.18
  -3  -3  -3   36.00    1.95
  -3  -3  -3   43.28    2.00
   3   3   3   39.23    2.24
   3   3   3   40.65    2.22
   3   3   3   41.92    2.12
   3   3   3   39.24    2.02
  -4  -3  -3    1.17    0.53
  -4  -3  -3    1.55    0.51
  -4  -3  -3    0.61    0.41
  -4  -3  -3    2.06    0.61
  -4  -3  -3    1.30    0.52
  -4  -3  -3    1.89    0.46
   4   3   3    0.98    0.44
   4   3   3    1.54    0.59
   4   3   3    1.12    0.45
   4   3   3    1.14    0.54
  -5  -3  -3   16.16    1.49
  -5  -3  -3   14.44    1.41
  -5  -3  -3   13.25    1.35
  -5  -3  -3   15.96    1.40
  -5  -3  -3   13.49    1.32
  -5  -3  -3   16.66    1.19
   5   3   3   14.86    1.57
   5   3   3   16.35    1.52
   5   3   3   14.40    1.40
  -6  -3  -3    0.34    0.47
  -6  -3  -3   -0.08    0.36
  -6  -3  -3    0.20    0.40
  -6  -3  -3    0.96    0.77
   6   3   3   -0.28    0.44
   6   3   3    0.64    0.67
  -7  -3  -3    0.64    0.53
  -7  -3  -3    1.01    0.61
   7   3   3    0.61    0.49
   7   3   3   -0.04    0.85
  -8  -3  -3   -0.74    0.56
  -8  -3  -3    0.75    0.67
  -9  -3  -3    1.52    0.71
  11  -4  -3   -0.02    0.91
 -11   4   3    0.02    0.66
  10  -4  -3    1.35    1.13
 -10   4   3    0.15    0.52
 -10   4   3    1.90    0.81
   9  -4  -3    0.16    0.67
  -9   4   3    0.03    0.59
  -9   4   3   -0.88    0.31
   8  -4  -3    1.32    0.89
  -8   4   3    0.07    0.39
  -8   4   3    0.53    0.53
  -8   4   3    0.50    0.45
   7  -4  -3   14.32    2.15
   7  -4  -3   13.56    1.27
  -7   4   3   17.58    1.65
  -7   4   3   17.61    1.52
  -7   4   3   15.34    1.27
   6  -4  -3   50.82    2.17
   6  -4  -3   51.40    2.09
   6  -4  -3   48.15    3.20
   6  -4  -3   49.69    2.47
   6  -4  -3   52.57    2.00
   6  -4  -3   50.01    2.48
  -6   4   3   57.22    2.79
  -6   4   3   55.90    3.25
  -6   4   3   51.72    2.75
   5  -4  -3    1.99    0.52
   5  -4  -3    0.87    0.37
   5  -4  -3    1.78    0.75
   5  -4  -3    1.20    0.37
   5  -4  -3    1.10    0.29
  -5   4   3    1.37    0.35
  -5   4   3    2.12    0.74
  -5   4   3    1.15    0.42
  -5   4   3    1.86    0.55
  -5   4   3    1.33    0.36
   4  -4  -3    0.76    0.38
   4  -4  -3    0.73    0.43
   4  -4  -3    0.26    0.18
   4  -4  -3    0.52    0.26
   4  -4  -3    0.53    0.30
  -4   4   3    0.21    0.18
  -4   4   3    0.13    0.42
  -4   4   3    0.57    0.38
  -4   4   3    0.46    0.27
  -4   4   3    1.04    0.39
   3  -4  -3    2.35    0.31
   3  -4  -3    3.02    0.56
   3  -4  -3    2.91    0.55
   3  -4  -3    2.51    0.52
   3  -4  -3    2.11    0.58
   3  -4  -3    2.34    0.36
  -3   4   3    1.54    0.56
  -3   4   3    2.16    0.52
  -3   4   3    1.96    0.47
  -3   4   3    2.48    0.58
   2  -4  -3   48.40    2.36
   2  -4  -3   52.58    2.28
   2  -4  -3   52.82    1.74
   2  -4  -3   48.17    2.06
   2  -4  -3   45.91    2.26
   2  -4  -3   51.75    1.89
  -2   4   3   50.40    2.20
  -2   4   3   52.74    2.51
  -2   4   3   52.94    2.51
  -2   4   3   49.09    2.26
   1  -4  -3   79.98    3.17
   1  -4  -3   81.75    2.88
   1  -4  -3   77.06    3.16
   1  -4  -3   81.73    2.61
   1  -4  -3   84.63    2.89
   1  -4  -3   76.94    3.06
  -1   4   3   86.12    2.99
  -1   4   3   75.21    3.15
  -1   4   3   79.23    3.16
  -1   4   3   80.03    3.33
   0  -4  -3  120.11    4.35
   0  -4  -3  123.37    3.94
   0  -4  -3  123.07    4.41
   0  -4  -3  123.20    3.83
   0   4   3  120.24    4.01
   0   4   3  121.17    3.96
   0   4   3  118.83    4.40
   0   4   3  125.48    4.54
   0   4   3  119.75    3.84
   0   4   3  121.06    4.17
  -1  -4  -3    2.11    0.45
  -1  -4  -3    1.36    0.38
  -1  -4  -3    0.85    0.36
  -1  -4  -3    1.85    0.54
   1   4   3    2.60    0.53
   1   4   3    1.60    0.48
   1   4   3    2.58    0.50
   1   4   3    2.61    0.53
   1   4   3    1.93    0.55
   1   4   3    1.41    0.37
  -2  -4  -3    0.64    0.24
  -2  -4  -3    0.15    0.28
  -2  -4  -3    0.68    0.34
  -2  -4  -3    0.35    0.28
  -2  -4  -3    0.16    0.37
   2   4   3    0.45    0.35
   2   4   3    0.79    0.39
   2   4   3    0.52    0.33
   2   4   3    0.69    0.31
   2   4   3    0.60    0.33
  -3  -4  -3    0.27    0.35
  -3  -4  -3   -0.34    0.22
  -3  -4  -3   -0.02    0.28
  -3  -4  -3   -0.47    0.28
  -3  -4  -3   -0.27    0.21
  -3  -4  -3   -0.03    0.18
   3   4   3    0.02    0.32
   3   4   3    0.21    0.40
   3   4   3   -0.02    0.24
   3   4   3   -0.44    0.21
  -4  -4  -3    5.65    0.96
  -4  -4  -3    5.87    0.65
  -4  -4  -3    4.16    0.87
  -4  -4  -3    4.45    0.81
  -4  -4  -3    4.01    0.83
  -4  -4  -3    4.47    0.93
   4   4   3    4.65    0.94
   4   4   3    4.31    0.95
   4   4   3    5.95    1.08
   4   4   3    6.55    0.96
  -5  -4  -3   10.27    1.47
  -5  -4  -3    8.82    1.25
  -5  -4  -3    8.09    0.87
  -5  -4  -3   10.60    1.49
   5   4   3    8.29    1.35
   5   4   3    8.89    1.40
  -6  -4  -3    0.20    0.34
  -6  -4  -3    0.84    0.59
  -6  -4  -3    0.14    0.44
   6   4   3    1.37    0.58
   6   4   3    0.27    0.78
  -7  -4  -3    0.32    0.49
  -7  -4  -3    0.28    0.49
   7   4   3   -0.19    0.88
   7   4   3   -0.59    0.39
  -8  -4  -3   -0.61    0.57
  11  -5  -3   -1.59    0.74
 -11   5   3   -1.41    0.65
 -11   5   3    0.02    0.86
  10  -5  -3    0.94    1.08
 -10   5   3    0.21    0.69
 -10   5   3   -0.29    0.61
   9  -5  -3   -0.50    0.60
  -9   5   3    0.64    0.59
  -9   5   3   -0.28    0.40
   8  -5  -3    0.45    0.75
  -8   5   3    0.31    0.55
  -8   5   3    1.17    0.47
   7  -5  -3    1.55    0.78
  -7   5   3    1.41    0.64
   6  -5  -3   27.35    2.35
   6  -5  -3   22.88    1.60
   6  -5  -3   25.76    1.30
   6  -5  -3   21.91    1.83
  -6   5   3   27.11    1.98
  -6   5   3   16.90    2.66
  -6   5   3   22.53    1.76
  -6   5   3   24.62    1.40
   5  -5  -3    3.34    0.93
   5  -5  -3    2.43    0.54
   5  -5  -3    2.93    0.54
   5  -5  -3    2.63    0.37
   5  -5  -3    2.34    0.58
  -5   5   3    2.32    0.62
  -5   5   3    2.30    0.89
  -5   5   3    2.16    0.65
  -5   5   3    1.92    0.40
  -5   5   3    2.67    0.54
   4  -5  -3   23.47    0.92
   4  -5  -3   18.26    0.85
   4  -5  -3   21.02    1.31
   4  -5  -3   23.39    1.53
   4  -5  -3   20.82    1.77
   4  -5  -3   23.68    1.41
  -4   5   3   22.21    1.84
  -4   5   3   19.87    1.31
  -4   5   3   21.65    1.50
  -4   5   3   18.27    1.51
   3  -5  -3   22.20    1.70
   3  -5  -3   22.00    1.49
   3  -5  -3   22.70    1.32
   3  -5  -3   20.32    0.91
   3  -5  -3   23.82    1.46
   3  -5  -3   21.88    0.88
  -3   5   3   20.61    1.70
  -3   5   3   21.73    1.42
  -3   5   3   24.06    1.70
  -3   5   3   21.07    1.44
   2  -5  -3   34.00    1.67
   2  -5  -3   36.07    1.99
   2  -5  -3   40.16    1.55
   2  -5  -3   38.22    1.36
   2  -5  -3   36.58    1.96
   2  -5  -3   37.14    2.12
  -2   5   3   36.82    2.14
  -2   5   3   39.13    2.23
  -2   5   3   33.49    1.80
  -2   5   3   35.90    1.97
   1  -5  -3   23.37    1.57
   1  -5  -3   22.48    1.08
   1  -5  -3   22.91    1.53
   1  -5  -3   22.69    1.25
   1  -5  -3   20.84    1.48
  -1   5   3   23.78    1.61
  -1   5   3   25.28    1.37
  -1   5   3   22.71    1.09
  -1   5   3   22.24    1.65
  -1   5   3   24.96    1.63
   0  -5  -3   19.09    1.15
   0  -5  -3   19.06    1.47
   0  -5  -3   21.15    1.49
   0  -5  -3   20.34    1.12
   0   5   3   19.71    1.20
   0   5   3   19.97    1.53
   0   5   3   19.64    1.13
   0   5   3   18.94    1.53
   0   5   3   18.65    1.40
   0   5   3   22.31    1.37
  -1  -5  -3    0.53    0.30
  -1  -5  -3    0.43    0.30
  -1  -5  -3   -0.17    0.22
  -1  -5  -3    0.53    0.33
   1   5   3    0.00    0.22
   1   5   3    0.06    0.20
   1   5   3    0.05    0.32
   1   5   3    0.86    0.45
   1   5   3    0.03    0.23
   1   5   3    0.08    0.33
  -2  -5  -3   26.37    1.43
  -2  -5  -3   25.06    1.20
  -2  -5  -3   22.33    1.75
  -2  -5  -3   24.00    1.51
  -2  -5  -3   23.98    1.70
   2   5   3   24.83    1.82
   2   5   3   25.09    1.52
   2   5   3   20.47    1.69
   2   5   3   25.34    1.67
   2   5   3   22.12    1.57
  -3  -5  -3   37.98    2.16
  -3  -5  -3   45.45    2.32
  -3  -5  -3   41.97    2.20
  -3  -5  -3   44.47    1.81
  -3  -5  -3   42.42    2.44
  -3  -5  -3   45.03    2.66
   3   5   3   44.57    2.50
   3   5   3   43.34    2.56
   3   5   3   46.97    2.45
   3   5   3   39.16    2.19
  -4  -5  -3   16.09    1.51
  -4  -5  -3   13.98    1.37
  -4  -5  -3   15.36    1.56
  -4  -5  -3   14.86    1.04
   4   5   3   14.11    1.51
   4   5   3   18.32    1.71
  -5  -5  -3   13.87    1.83
  -5  -5  -3   13.02    1.43
   5   5   3    9.80    1.50
   5   5   3    9.65    1.56
  -6  -5  -3    3.32    1.03
  -6  -5  -3    2.15    0.84
   6   5   3    4.19    1.06
   6   5   3    3.44    0.96
  -7  -5  -3   -0.97    0.46
  -7  -5  -3   -1.10    0.43
  -8  -5  -3    2.40    0.95
  10  -6  -3    1.12    1.01
 -10   6   3    2.58    1.02
 -10   6   3    1.91    0.95
   9  -6  -3    0.53    0.91
  -9   6   3    0.68    0.56
  -9   6   3    0.61    0.64
  -8   6   3    1.02    0.59
  -8   6   3    0.66    0.66
   7  -6  -3    5.35    1.39
  -7   6   3    5.51    1.21
  -7   6   3    6.40    1.24
   6  -6  -3    1.40    0.46
   6  -6  -3    2.07    0.96
  -6   6   3    1.53    0.66
  -6   6   3    1.07    0.57
   5  -6  -3    7.97    0.85
   5  -6  -3    9.08    1.51
   5  -6  -3    6.74    0.98
  -5   6   3    7.22    1.15
  -5   6   3    7.61    1.37
  -5   6   3    5.33    1.01
   4  -6  -3    1.95    0.17
   4  -6  -3    1.71    0.51
   4  -6  -3    1.52    0.63
   4  -6  -3    1.82    0.17
   4  -6  -3    2.40    0.56
   4  -6  -3    2.67    0.63
  -4   6   3    2.10    0.59
  -4   6   3    2.42    0.71
  -4   6   3    1.67    0.70
  -4   6   3    1.40    0.47
   3  -6  -3    0.06    0.23
   3  -6  -3    0.18    0.12
   3  -6  -3   -0.33    0.25
   3  -6  -3    0.05    0.34
   3  -6  -3   -0.06    0.08
   3  -6  -3    0.13    0.33
  -3   6   3    0.37    0.52
  -3   6   3   -0.01    0.26
  -3   6   3   -0.31    0.25
  -3   6   3    0.18    0.29
   2  -6  -3    6.54    1.00
   2  -6  -3    6.53    0.68
   2  -6  -3    6.88    0.59
   2  -6  -3    6.33    0.47
   2  -6  -3    8.18    1.21
   2  -6  -3    6.15    0.94
  -2   6   3    5.76    0.93
  -2   6   3    6.67    0.88
  -2   6   3    6.15    1.08
  -2   6   3    6.24    1.07
   1  -6  -3   28.48    1.88
   1  -6  -3   28.51    1.29
   1  -6  -3   27.13    1.81
   1  -6  -3   29.58    1.44
   1  -6  -3   30.26    1.94
  -1   6   3   26.65    1.95
  -1   6   3   29.26    1.91
  -1   6   3   30.73    1.57
  -1   6   3   28.86    1.30
  -1   6   3   29.10    1.97
  -1   6   3   27.77    1.76
   0  -6  -3    0.84    0.48
   0  -6  -3    0.87    0.31
   0  -6  -3    0.47    0.30
   0  -6  -3    0.66    0.31
   0   6   3    0.07    0.43
   0   6   3    0.55    0.30
   0   6   3    0.68    0.25
   0   6   3    0.12    0.35
   0   6   3    0.67    0.31
   0   6   3    0.80    0.52
  -1  -6  -3    0.32    0.38
   1   6   3    0.02    0.27
   1   6   3    0.52    0.33
  -2  -6  -3   50.54    2.42
  -2  -6  -3   50.62    1.93
  -2  -6  -3   50.50    2.72
  -2  -6  -3   52.67    2.97
   2   6   3   54.91    2.80
   2   6   3   51.87    2.43
   2   6   3   50.35    2.88
   2   6   3   53.52    2.73
  -3  -6  -3   21.14    1.88
  -3  -6  -3   17.60    1.17
  -3  -6  -3   18.71    1.49
  -3  -6  -3   15.12    1.52
   3   6   3   19.27    1.70
   3   6   3   18.97    1.50
   3   6   3   24.15    1.90
  -4  -6  -3   17.31    1.84
  -4  -6  -3   17.54    1.55
   4   6   3   19.06    1.76
   4   6   3   15.06    1.74
  -5  -6  -3    0.75    0.62
   5   6   3    1.57    0.73
   5   6   3    1.59    0.67
  -6  -6  -3   -0.36    0.48
  -6  -6  -3    0.45    0.64
  -7  -6  -3    0.42    0.54
  -7  -6  -3    0.18    0.74
  10  -7  -3    0.87    1.28
 -10   7   3    1.46    0.91
 -10   7   3   -0.07    0.72
   9  -7  -3    1.69    0.95
  -9   7   3    2.40    0.95
  -9   7   3    1.03    0.84
   8  -7  -3   -0.54    0.80
  -8   7   3    3.04    0.95
  -8   7   3   -0.58    0.37
   7  -7  -3    0.67    0.75
  -7   7   3    0.24    0.55
  -7   7   3    0.94    0.67
   6  -7  -3    0.18    0.60
  -6   7   3    0.76    0.51
  -6   7   3    0.61    0.58
   5  -7  -3    0.08    0.45
   5  -7  -3   -0.07    0.28
   5  -7  -3   -0.41    0.37
  -5   7   3    0.57    0.43
  -5   7   3    0.30    0.51
   4  -7  -3    0.67    0.47
   4  -7  -3   -0.80    0.32
   4  -7  -3   -0.23    0.41
  -4   7   3    0.22    0.41
  -4   7   3    0.61    0.70
  -4   7   3    0.66    0.51
  -4   7   3   -0.09    0.35
   3  -7  -3    4.98    0.76
   3  -7  -3    8.54    1.17
   3  -7  -3    5.81    1.20
  -3   7   3    7.34    1.21
  -3   7   3    6.64    0.99
  -3   7   3    5.36    0.89
  -3   7   3    4.39    1.06
   2  -7  -3    0.95    0.50
   2  -7  -3    0.72    0.39
   2  -7  -3    0.85    0.36
   2  -7  -3    0.94    0.52
  -2   7   3    0.46    0.35
  -2   7   3    0.79    0.54
  -2   7   3    0.68    0.52
   1  -7  -3    1.86    0.65
   1  -7  -3    3.33    0.48
   1  -7  -3    2.39    0.72
  -1   7   3    2.86    0.57
  -1   7   3    3.06    0.88
  -1   7   3    1.98    0.68
  -1   7   3    2.01    0.62
  -1   7   3    1.50    0.69
   0  -7  -3   23.19    1.87
   0  -7  -3   24.28    1.81
   0  -7  -3   24.98    1.37
   0   7   3   24.43    1.36
   0   7   3   22.05    1.81
   0   7   3   24.37    1.82
   0   7   3   25.18    1.98
  -1  -7  -3   44.41    2.59
  -1  -7  -3   53.89    2.37
  -1  -7  -3   52.23    3.00
   1   7   3   53.69    2.85
   1   7   3   50.09    2.84
   1   7   3   48.15    2.88
  -2  -7  -3    7.41    1.01
  -2  -7  -3    9.33    1.51
   2   7   3    5.90    1.16
   2   7   3    7.56    1.34
  -3  -7  -3    0.92    0.74
  -3  -7  -3    0.15    0.42
   3   7   3   -0.33    0.48
   3   7   3    0.91    0.58
  -4  -7  -3   -0.20    0.46
  -4  -7  -3   -0.87    0.38
   4   7   3   -0.41    0.43
   4   7   3   -0.20    0.58
  -5  -7  -3    2.05    0.94
  -5  -7  -3    4.16    1.11
  -6  -7  -3    5.28    1.44
  -6  -7  -3    8.09    1.46
   9  -8  -3    0.11    0.86
  -9   8   3    0.78    0.85
  -9   8   3   -0.30    0.73
   8  -8  -3   -0.16    0.72
  -8   8   3   -0.41    0.53
  -8   8   3    0.76    0.55
   7  -8  -3    0.72    0.69
  -7   8   3    1.20    0.64
  -7   8   3    0.57    0.60
   6  -8  -3    1.97    1.06
  -6   8   3    1.99    0.77
  -6   8   3    2.21    0.80
   5  -8  -3   -0.21    0.34
   5  -8  -3    1.05    0.66
  -5   8   3   -0.66    0.43
  -5   8   3    0.06    0.48
   4  -8  -3    5.46    1.01
   4  -8  -3    4.76    1.14
  -4   8   3    6.91    1.32
  -4   8   3    5.58    0.95
   3  -8  -3    5.17    0.97
   3  -8  -3    6.80    1.32
  -3   8   3    4.59    1.05
  -3   8   3    3.82    0.86
  -3   8   3    5.41    1.22
  -3   8   3    4.33    0.83
   2  -8  -3    0.03    0.45
   2  -8  -3    0.15    0.49
  -2   8   3    0.41    0.49
  -2   8   3    0.56    0.35
  -2   8   3   -0.66    0.58
  -2   8   3   -0.30    0.38
   1  -8  -3   -0.08    0.40
  -1   8   3   -0.08    0.40
  -1   8   3   -0.04    0.60
  -1   8   3   -0.07    0.36
   0  -8  -3   18.98    1.78
   0  -8  -3   18.77    1.36
   0   8   3   20.23    1.89
   0   8   3   16.65    1.63
  -1  -8  -3   41.07    2.83
  -1  -8  -3   45.11    2.24
   1   8   3   49.17    2.92
   1   8   3   47.03    2.95
  -2  -8  -3   10.05    1.55
  -2  -8  -3   13.65    1.37
   2   8   3   13.79    1.82
   2   8   3    9.47    1.54
  -3  -8  -3   -0.80    0.48
  -3  -8  -3   -0.40    0.47
   3   8   3    0.36    0.57
   3   8   3    0.99    0.60
  -4  -8  -3    0.98    0.79
  -4  -8  -3    2.92    0.90
   4   8   3    1.81    1.25
  -5  -8  -3    5.05    1.21
  -5  -8  -3    5.01    1.46
   9  -9  -3   -0.28    0.72
  -9   9   3    0.10    0.80
  -9   9   3    0.19    0.75
   8  -9  -3    0.14    0.72
  -8   9   3    0.89    0.88
  -8   9   3    0.93    0.82
   7  -9  -3    1.08    0.96
  -7   9   3    0.04    0.63
  -7   9   3    3.02    0.80
   6  -9  -3   -0.36    0.63
  -6   9   3   -0.05    0.31
  -6   9   3    0.00    0.62
   5  -9  -3    1.56    0.80
  -5   9   3    1.58    0.83
  -5   9   3    1.80    0.59
   4  -9  -3   -0.07    0.55
   4  -9  -3   -1.29    0.42
  -4   9   3    0.66    0.62
   3  -9  -3    0.86    0.59
   3  -9  -3    3.45    0.90
  -3   9   3    2.18    0.68
   2  -9  -3    2.57    0.86
  -2   9   3    3.55    0.99
  -2   9   3    2.85    0.94
   1  -9  -3    5.13    1.17
  -1   9   3    5.70    1.26
  -1   9   3    6.10    1.23
   0  -9  -3   11.40    1.74
   0   9   3   14.86    1.60
   0   9   3   18.27    1.92
  -1  -9  -3   12.08    1.88
   1   9   3   14.68    1.96
   1   9   3   11.60    1.72
  -2  -9  -3    6.43    1.37
   2   9   3    6.84    1.40
   2   9   3    4.32    1.20
  -3  -9  -3    5.41    1.49
   3   9   3    4.95    1.23
  -4  -9  -3    1.71    0.80
   8 -10  -3    2.33    1.28
  -8  10   3   -0.68    0.73
   7 -10  -3    1.12    1.03
  -7  10   3    0.99    0.92
   6 -10  -3    1.65    0.83
  -6  10   3    1.24    0.74
   5 -10  -3   -0.69    0.46
  -5  10   3   -0.68    0.52
   4 -10  -3    0.37    0.67
   4 -10  -3    1.93    0.85
  -4  10   3   -0.33    0.39
   3 -10  -3    1.94    0.86
   3 -10  -3    2.96    1.02
  -3  10   3    3.86    1.15
  -3  10   3    3.64    1.09
   2 -10  -3    0.17    0.51
  -2  10   3    0.02    0.64
  -2  10   3    1.36    0.79
   1 -10  -3   -0.59    0.55
  -1  10   3   -0.15    0.51
  -1  10   3   -0.06    0.53
   0 -10  -3   -0.12    0.61
   0  10   3   -0.17    0.69
  -1 -10  -3    8.02    1.69
   1  10   3    6.04    1.44
  -2 -10  -3    1.08    0.75
   2  10   3    0.62    0.85
  -3 -10  -3    2.12    1.11
   7 -11  -3    0.98    1.11
  -7  11   3   -0.47    0.71
   6 -11  -3    2.85    1.30
  -6  11   3    6.54    1.50
   5 -11  -3   -0.41    0.56
  -5  11   3    1.11    0.68
   4 -11  -3    0.15    0.60
  -4  11   3    0.18    0.72
   3 -11  -3    1.10    0.74
  -3  11   3   -0.19    0.67
  -3  11   3   -0.42    0.68
   2 -11  -3    4.65    1.44
  -2  11   3    2.41    1.15
  -2  11   3    2.42    1.03
   1 -11  -3   -0.26    0.74
  -1  11   3    1.31    0.79
  -1  11   3    0.10    0.72
   0 -11  -3   -0.01    0.82
   0  11   3    0.02    0.53
  -1 -11  -3    0.51    0.67
   1  11   3    1.32    0.97
  -2 -11  -3   -1.21    0.59
   5 -12  -3   -0.71    0.75
  -5  12   3    0.13    0.65
  -4  12   3   -0.22    1.02
  -4  12   3    0.55    0.79
   3 -12  -3   -1.58    1.15
  -3  12   3    1.09    0.68
  -3  12   3   -1.29    0.73
   2 -12  -3    0.61    0.76
  -2  12   3    1.04    1.06
   1 -12  -3    0.51    0.90
  -1  12   3   -0.97    0.57
   1  14  -4   -0.04    1.00
  -1 -14   4    0.48    0.99
   0  14  -4    0.31    0.82
   0 -14   4   -0.25    0.81
  -1  14  -4   -0.75    0.90
   1 -14   4   -2.25    0.72
  -2  14  -4   -1.20    0.60
   2 -14   4   -1.62    1.06
  -3  14  -4    2.68    1.26
  -4  14  -4    0.76    0.92
  -4  14  -4   -0.85    0.62
  -5  14  -4   -0.42    0.65
  -5  14  -4    0.34    0.77
   5 -14   4   -1.33    0.52
   3  13  -4   -0.07    1.02
  -3 -13   4   -1.00    0.81
   2  13  -4   -0.62    0.70
  -2 -13   4    0.24    0.82
   1  13  -4   -0.92    0.78
  -1 -13   4   -0.03    0.97
   0  13  -4   -0.06    0.60
   0 -13   4   -1.56    0.72
  -1  13  -4    2.72    1.12
   1 -13   4    2.59    1.16
  -2  13  -4    0.66    0.80
  -2  13  -4    0.24    0.73
   2 -13   4    1.78    0.90
  -3  13  -4    0.19    0.46
  -4  13  -4    3.69    0.97
  -4  13  -4    1.58    1.03
  -5  13  -4    0.28    0.61
   5 -13   4   -0.10    0.82
  -6  13  -4    0.69    0.73
   6 -13   4    0.26    1.01
   4  12  -4    3.24    1.14
  -4 -12   4    2.27    1.21
  -3 -12   4    0.94    0.73
   2  12  -4    0.04    0.90
  -2 -12   4   -0.01    0.60
   1  12  -4    4.86    1.29
  -1 -12   4    3.69    1.29
   0  12  -4    0.85    0.75
   0 -12   4    1.51    0.75
  -1  12  -4   -0.06    0.48
  -1  12  -4   -0.01    0.62
   1 -12   4    0.29    0.72
  -2  12  -4    0.36    0.45
  -2  12  -4   -0.06    0.65
   2 -12   4    0.30    0.72
  -3  12  -4    2.43    0.86
  -3  12  -4    2.95    1.00
   3 -12   4    0.86    0.90
  -4  12  -4    0.39    0.76
  -4  12  -4    2.29    0.64
   4 -12   4   -1.21    0.52
  -5  12  -4    0.72    0.72
   5 -12   4   -0.30    0.63
  -6  12  -4    1.95    0.90
   6 -12   4    0.91    1.02
  -7  12  -4    0.26    0.51
   7 -12   4   -0.10    0.90
  -8  12  -4    1.12    0.81
   8 -12   4    0.53    1.08
   5  11  -4    2.33    1.19
  -5 -11   4    1.76    1.02
  -5 -11   4    1.18    1.03
   4  11  -4    1.57    0.95
  -4 -11   4    0.79    0.72
  -4 -11   4    1.00    0.94
   3  11  -4    1.74    0.98
  -3 -11   4    0.25    0.41
  -3 -11   4    0.41    0.67
   2  11  -4    2.40    0.99
  -2 -11   4    1.05    0.71
  -2 -11   4    1.22    0.87
   1  11  -4   -0.46    0.40
  -1 -11   4    0.92    0.56
   0  11  -4    2.23    0.82
   0  11  -4    2.49    0.66
   0 -11   4    3.87    1.15
  -1  11  -4    0.12    0.33
  -1  11  -4    1.76    0.69
   1 -11   4    0.76    0.56
  -2  11  -4    0.52    0.52
  -2  11  -4    0.93    0.53
   2 -11   4    0.77    0.74
  -3  11  -4    0.72    0.69
  -3  11  -4    0.24    0.37
   3 -11   4   -0.72    0.43
   3 -11   4    1.07    0.55
  -4  11  -4    1.10    0.56
   4 -11   4    0.56    0.49
  -5  11  -4    0.22    0.52
   5 -11   4   -0.09    0.62
  -6  11  -4    1.68    0.54
  -6  11  -4    1.27    0.67
   6 -11   4    1.02    0.69
  -7  11  -4    0.08    0.58
  -7  11  -4    0.50    0.46
   7 -11   4    0.92    0.79
  -8  11  -4   -1.13    0.40
  -8  11  -4    0.04    0.48
   8 -11   4    0.25    0.68
   6  10  -4   -0.10    0.91
  -6 -10   4   -0.42    0.82
  -6 -10   4    0.91    0.88
   5  10  -4   -0.69    0.68
  -5 -10   4   -0.77    0.69
  -5 -10   4   -0.45    0.55
   4  10  -4    2.86    0.97
  -4 -10   4    1.40    0.74
  -4 -10   4    1.74    1.06
   3  10  -4    1.30    0.68
  -3 -10   4    0.61    0.62
   2  10  -4    0.32    0.48
  -2 -10   4    0.42    0.59
  -2 -10   4   -0.53    0.62
   1  10  -4    0.05    0.31
   1  10  -4   -0.48    0.42
  -1 -10   4    0.44    0.49
  -1 -10   4    0.20    0.46
   0  10  -4    9.75    1.04
   0 -10   4   10.22    1.60
   0 -10   4   11.11    1.19
  -1  10  -4    6.60    1.29
  -1  10  -4    5.64    0.96
  -1  10  -4    7.91    1.09
   1 -10   4    6.60    1.32
   1 -10   4    7.51    1.00
   1 -10   4    5.78    0.85
  -2  10  -4    7.62    1.39
  -2  10  -4    7.38    1.13
  -2  10  -4    7.22    1.10
   2 -10   4    8.22    1.32
   2 -10   4    6.34    0.98
  -3  10  -4    4.09    0.64
  -3  10  -4    3.46    0.84
   3 -10   4    7.81    1.56
   3 -10   4    3.78    0.87
  -4  10  -4    3.67    0.68
  -4  10  -4    3.38    0.79
   4 -10   4    2.29    0.91
  -5  10  -4    1.09    0.46
  -5  10  -4    1.31    0.62
   5 -10   4    1.13    0.76
  -6  10  -4   -0.04    0.35
  -6  10  -4   -0.05    0.33
   6 -10   4    0.26    0.58
  -7  10  -4    3.96    0.97
  -7  10  -4    2.79    0.85
   7 -10   4    1.67    1.05
  -8  10  -4    0.83    0.70
  -8  10  -4   -0.29    0.49
   8 -10   4    0.40    0.85
  -9  10  -4   -0.88    0.58
  -9  10  -4    0.54    0.66
   9 -10   4   -0.20    1.04
   7   9  -4    1.06    0.94
  -7  -9   4    1.45    0.88
   6   9  -4   -0.18    0.80
  -6  -9   4    0.11    0.70
  -6  -9   4   -0.37    0.59
   5   9  -4    0.15    0.62
  -5  -9   4    0.80    0.69
  -5  -9   4    1.32    0.84
   4   9  -4    8.68    1.68
  -4  -9   4    8.08    1.58
  -4  -9   4    7.84    1.40
   3   9  -4    1.17    0.77
   3   9  -4    0.14    0.41
  -3  -9   4    1.94    0.79
  -3  -9   4    0.90    0.65
   2   9  -4    0.07    0.45
  -2  -9   4   -0.21    0.41
  -2  -9   4   -0.59    0.32
   1   9  -4    1.74    0.46
   1   9  -4    2.57    0.84
   1   9  -4    2.11    0.50
  -1  -9   4    1.15    0.57
  -1  -9   4    1.69    0.55
   0   9  -4   35.16    2.26
   0   9  -4   37.71    2.57
   0   9  -4   38.27    1.96
   0   9  -4   39.34    1.84
   0  -9   4   40.96    1.86
   0  -9   4   34.25    2.50
   0  -9   4   38.35    2.11
  -1   9  -4   15.68    0.79
  -1   9  -4   15.05    1.36
  -1   9  -4   15.78    1.05
  -1   9  -4   16.66    1.25
  -1   9  -4   14.11    1.53
  -1   9  -4   13.64    1.60
   1  -9   4   15.70    1.13
   1  -9   4   15.56    1.23
   1  -9   4   12.84    1.70
  -2   9  -4    4.89    1.22
  -2   9  -4    6.09    1.19
  -2   9  -4    5.62    0.97
  -2   9  -4    7.76    1.03
  -2   9  -4    6.08    0.95
  -2   9  -4    7.48    0.62
  -2   9  -4    7.53    0.65
   2  -9   4    5.42    1.18
   2  -9   4    6.67    0.93
   2  -9   4    5.88    1.08
  -3   9  -4    0.18    0.31
  -3   9  -4    0.72    0.43
  -3   9  -4   -0.21    0.32
  -3   9  -4    0.67    0.28
  -3   9  -4   -0.24    0.31
  -3   9  -4    0.82    0.26
   3  -9   4    0.55    0.49
   3  -9   4    1.15    0.56
  -4   9  -4    4.73    0.73
  -4   9  -4    4.04    0.84
  -4   9  -4    5.26    0.94
   4  -9   4    4.10    0.86
   4  -9   4    3.99    1.08
  -5   9  -4    1.80    0.57
  -5   9  -4    1.30    0.56
  -5   9  -4    2.41    0.74
   5  -9   4    1.16    0.68
   5  -9   4    1.33    0.57
  -6   9  -4    0.17    0.44
  -6   9  -4    1.40    0.56
   6  -9   4    1.56    0.77
  -7   9  -4    1.45    0.60
  -7   9  -4    1.38    0.58
   7  -9   4    0.59    0.88
  -8   9  -4    0.37    0.53
  -8   9  -4   -0.20    0.46
   8  -9   4    0.32    0.76
  -9   9  -4    0.30    0.55
  -9   9  -4    0.39    0.72
   9  -9   4   -1.87    0.68
   8   8  -4   -0.34    0.75
  -8  -8   4   -0.32    0.87
  -8  -8   4    1.05    0.87
   7   8  -4   -1.02    0.60
  -7  -8   4    0.93    0.76
  -7  -8   4   -1.28    0.42
   6   8  -4    0.74    0.73
  -6  -8   4    1.13    0.85
  -6  -8   4    0.01    0.55
   5   8  -4   -0.32    0.56
  -5  -8   4    0.07    0.50
  -5  -8   4    0.02    0.47
   4   8  -4    0.98    0.64
  -4  -8   4    2.00    0.87
  -4  -8   4    1.45    0.70
   3   8  -4    7.77    1.43
   3   8  -4    5.75    0.90
  -3  -8   4    8.27    1.34
  -3  -8   4    6.79    1.38
   2   8  -4    0.28    0.33
   2   8  -4    0.51    0.27
   2   8  -4    0.82    0.48
   2   8  -4    0.82    0.50
   2   8  -4    0.96    0.57
  -2  -8   4    0.68    0.28
  -2  -8   4    0.50    0.46
  -2  -8   4    0.78    0.57
  -2  -8   4    0.76    0.50
   1   8  -4    2.46    0.18
   1   8  -4    2.25    0.55
   1   8  -4    2.25    0.70
   1   8  -4    2.20    0.16
   1   8  -4    2.02    0.73
   1   8  -4    2.57    0.80
   1   8  -4    1.78    0.41
  -1  -8   4    2.10    0.79
  -1  -8   4    2.57    0.68
  -1  -8   4    2.21    0.40
   0   8  -4   11.61    1.29
   0   8  -4   10.69    0.54
   0   8  -4   10.66    0.88
   0   8  -4    9.08    0.84
   0   8  -4   10.13    1.12
   0   8  -4   10.93    0.64
   0   8  -4   11.35    1.32
   0  -8   4    9.36    0.78
   0  -8   4    9.79    1.01
   0  -8   4    8.48    1.35
  -1   8  -4    7.67    1.20
  -1   8  -4    7.16    0.78
  -1   8  -4    8.07    0.56
  -1   8  -4    8.08    0.68
  -1   8  -4    7.11    1.01
  -1   8  -4    7.85    1.31
   1  -8   4    8.41    0.86
   1  -8   4    6.62    0.74
   1  -8   4    5.71    1.04
  -2   8  -4    0.15    0.21
  -2   8  -4    0.20    0.21
  -2   8  -4   -0.15    0.40
  -2   8  -4   -0.05    0.20
  -2   8  -4   -0.12    0.17
  -2   8  -4    0.00    0.24
  -2   8  -4   -0.28    0.25
  -2   8  -4   -0.20    0.20
   2  -8   4    0.23    0.37
   2  -8   4    0.16    0.28
   2  -8   4   -0.19    0.35
  -3   8  -4    2.29    0.77
  -3   8  -4    1.22    0.49
  -3   8  -4    1.84    0.43
  -3   8  -4    1.90    0.44
  -3   8  -4    2.04    0.56
  -3   8  -4    1.90    0.56
  -3   8  -4    1.19    0.44
  -3   8  -4    2.20    0.39
   3  -8   4    2.26    0.78
   3  -8   4    1.60    0.60
  -4   8  -4    1.51    0.60
  -4   8  -4    2.14    0.76
  -4   8  -4    2.09    0.39
  -4   8  -4    1.38    0.50
  -4   8  -4    0.81    0.33
  -4   8  -4    2.17    0.53
  -4   8  -4    1.12    0.50
   4  -8   4    1.88    0.74
   4  -8   4    1.88    0.57
  -5   8  -4    1.49    0.54
  -5   8  -4    0.62    0.41
  -5   8  -4    2.07    0.62
  -5   8  -4    1.84    0.39
   5  -8   4    0.72    0.48
   5  -8   4    2.13    0.82
  -6   8  -4    9.11    1.23
  -6   8  -4    5.55    1.06
   6  -8   4    9.74    1.73
  -7   8  -4    0.02    0.43
  -7   8  -4    0.06    0.36
   7  -8   4    0.97    0.95
  -8   8  -4   -0.05    0.45
  -8   8  -4    0.71    0.55
   8  -8   4    0.44    0.68
  -9   8  -4    0.12    0.68
  -9   8  -4   -0.06    0.55
   9  -8   4   -1.63    0.69
 -10   8  -4    0.13    0.76
 -10   8  -4    0.88    0.83
  10  -8   4    0.41    1.10
   8   7  -4   -0.16    0.89
  -8  -7   4    0.18    0.66
  -8  -7   4   -0.93    0.56
   7   7  -4   -1.30    0.52
  -7  -7   4    0.06    0.41
  -7  -7   4    1.79    0.86
   6   7  -4    0.45    0.69
  -6  -7   4    1.82    0.80
  -6  -7   4    2.51    1.05
   5   7  -4    0.42    0.67
  -5  -7   4    0.69    0.61
  -5  -7   4    0.14    0.55
   4   7  -4    0.03    0.33
   4   7  -4    0.98    0.51
  -4  -7   4    0.44    0.30
  -4  -7   4    0.81    0.62
  -4  -7   4    1.04    0.61
   3   7  -4   -0.02    0.18
   3   7  -4   -0.07    0.09
   3   7  -4   -0.30    0.27
   3   7  -4    0.16    0.11
   3   7  -4    0.13    0.36
   3   7  -4    0.10    0.14
  -3  -7   4   -0.73    0.26
  -3  -7   4    0.08    0.48
  -3  -7   4    0.00    0.26
  -3  -7   4   -0.27    0.17
   2   7  -4   69.19    2.33
   2   7  -4   72.54    3.60
   2   7  -4   65.26    3.22
   2   7  -4   69.16    2.89
   2   7  -4   71.20    2.14
  -2  -7   4   69.80    2.21
  -2  -7   4   67.78    2.23
  -2  -7   4   74.65    3.66
  -2  -7   4   69.56    3.15
  -2  -7   4   72.60    3.36
   1   7  -4    5.34    0.94
   1   7  -4    5.10    0.41
   1   7  -4    4.63    0.70
   1   7  -4    3.68    0.82
   1   7  -4    5.41    0.53
   1   7  -4    4.48    0.89
  -1  -7   4    3.65    0.87
  -1  -7   4    5.85    0.47
  -1  -7   4    4.95    0.48
  -1  -7   4    6.05    0.95
   0   7  -4   12.50    0.94
   0   7  -4   11.44    1.13
   0   7  -4   11.31    0.62
   0   7  -4   11.31    0.83
   0   7  -4   11.23    0.74
   0   7  -4   11.93    1.19
   0   7  -4   10.41    1.14
   0   7  -4   13.25    0.97
   0  -7   4   13.46    1.10
   0  -7   4   11.74    0.81
   0  -7   4   13.07    1.32
  -1   7  -4    6.05    0.64
  -1   7  -4    7.28    0.69
  -1   7  -4    7.33    1.09
  -1   7  -4    8.22    0.84
  -1   7  -4    7.92    0.75
  -1   7  -4    3.98    0.88
  -1   7  -4    6.40    0.52
  -1   7  -4    6.72    0.97
   1  -7   4    6.26    1.04
   1  -7   4    6.06    0.82
  -2   7  -4    1.97    0.51
  -2   7  -4    1.12    0.30
  -2   7  -4    2.01    0.42
  -2   7  -4    1.74    0.45
  -2   7  -4    1.73    0.48
  -2   7  -4    0.98    0.43
  -2   7  -4    1.11    0.43
  -2   7  -4    1.62    0.33
   2  -7   4    1.65    0.56
   2  -7   4    2.03    0.60
  -3   7  -4   37.30    2.26
  -3   7  -4   38.98    2.04
  -3   7  -4   42.83    1.98
  -3   7  -4   41.54    1.73
  -3   7  -4   43.08    1.86
  -3   7  -4   40.93    1.93
  -3   7  -4   41.48    2.59
  -3   7  -4   41.28    2.13
   3  -7   4   41.31    2.52
   3  -7   4   42.44    2.16
  -4   7  -4   -0.65    0.33
  -4   7  -4    0.02    0.19
  -4   7  -4   -0.33    0.16
  -4   7  -4    0.31    0.26
  -4   7  -4    0.02    0.23
  -4   7  -4   -0.32    0.20
  -4   7  -4   -0.10    0.19
  -4   7  -4    0.28    0.19
  -4   7  -4    0.15    0.34
   4  -7   4   -0.09    0.27
   4  -7   4    0.36    0.49
  -5   7  -4    3.07    0.65
  -5   7  -4    3.51    0.83
  -5   7  -4    3.42    0.70
  -5   7  -4    4.34    0.53
  -5   7  -4    2.30    0.79
  -5   7  -4    4.06    0.60
   5  -7   4    5.56    0.87
   5  -7   4    4.14    1.07
  -6   7  -4   12.47    1.28
  -6   7  -4   11.64    1.16
  -6   7  -4   13.00    1.04
   6  -7   4   10.18    1.73
  -7   7  -4   -0.04    0.24
  -7   7  -4    0.49    0.41
  -7   7  -4    0.14    0.45
   7  -7   4   -0.26    0.62
  -8   7  -4    0.36    0.62
  -8   7  -4    0.58    0.53
   8  -7   4    1.66    0.98
  -9   7  -4    0.27    0.49
  -9   7  -4   -0.44    0.48
   9  -7   4   -0.25    0.80
 -10   7  -4    0.67    0.76
 -10   7  -4    0.64    0.73
  10  -7   4   -0.88    1.05
   9   6  -4    0.42    0.92
  -9  -6   4   -0.49    0.64
   8   6  -4    3.05    1.21
  -8  -6   4    3.54    1.06
   7   6  -4    0.26    0.72
  -7  -6   4   -0.29    0.57
  -7  -6   4    1.82    0.69
   6   6  -4    5.57    1.41
  -6  -6   4    5.40    1.21
  -6  -6   4    5.48    0.88
  -6  -6   4    4.29    1.06
   5   6  -4   -0.18    0.48
  -5  -6   4   -0.13    0.43
  -5  -6   4    0.30    0.46
  -5  -6   4   -0.14    0.30
   4   6  -4    6.84    0.59
   4   6  -4    6.78    1.32
   4   6  -4    7.23    1.16
   4   6  -4    9.54    1.00
  -4  -6   4    4.58    1.10
  -4  -6   4    5.55    0.74
  -4  -6   4    7.00    1.15
  -4  -6   4    5.30    1.00
   3   6  -4   -0.01    0.26
   3   6  -4    0.00    0.26
   3   6  -4   -0.04    0.15
   3   6  -4   -0.02    0.29
  -3  -6   4   -0.39    0.24
  -3  -6   4    0.61    0.45
  -3  -6   4   -0.01    0.23
  -3  -6   4   -0.08    0.32
   2   6  -4    7.40    0.80
   2   6  -4    7.06    0.45
   2   6  -4    6.78    0.45
   2   6  -4    6.67    1.07
   2   6  -4    8.41    1.15
   2   6  -4    6.90    0.52
  -2  -6   4    5.75    0.94
  -2  -6   4    7.79    0.62
  -2  -6   4    6.59    0.99
  -2  -6   4    6.99    1.20
   1   6  -4  489.12   12.68
   1   6  -4  480.85   13.96
   1   6  -4  473.03   13.76
   1   6  -4  493.11   12.82
   1   6  -4  473.92   12.68
   1   6  -4  474.80   13.26
   1   6  -4  463.20   13.86
  -1  -6   4  472.52   12.71
  -1  -6   4  498.49   13.57
  -1  -6   4  475.72   13.69
  -1  -6   4  475.29   14.04
   0   6  -4   17.90    0.85
   0   6  -4   16.99    0.96
   0   6  -4   16.76    1.31
   0   6  -4   17.05    0.96
   0   6  -4   20.81    1.54
   0   6  -4   19.36    1.13
   0   6  -4   18.71    1.40
   0   6  -4   16.18    1.12
   0  -6   4   20.63    1.54
   0  -6   4   17.50    1.25
   0  -6   4   18.10    1.00
  -1   6  -4  100.10    3.78
  -1   6  -4  102.24    3.40
  -1   6  -4   98.16    3.13
  -1   6  -4   98.72    3.52
  -1   6  -4  107.47    4.15
  -1   6  -4   99.90    3.41
  -1   6  -4   93.49    3.59
  -1   6  -4  101.18    3.89
   1  -6   4   98.81    3.62
   1  -6   4  114.29    4.10
  -2   6  -4    2.66    0.70
  -2   6  -4    2.79    0.46
  -2   6  -4    2.40    0.52
  -2   6  -4    3.26    0.59
  -2   6  -4    2.06    0.53
  -2   6  -4    2.19    0.52
  -2   6  -4    2.32    0.42
  -2   6  -4    3.01    0.56
   2  -6   4    2.66    0.59
   2  -6   4    3.94    0.83
  -3   6  -4   34.16    1.54
  -3   6  -4   32.39    2.13
  -3   6  -4   32.57    1.87
  -3   6  -4   32.62    1.76
  -3   6  -4   32.66    1.65
  -3   6  -4   31.79    1.56
  -3   6  -4   35.41    1.81
  -3   6  -4   35.87    1.63
  -3   6  -4   36.28    2.09
   3  -6   4   35.89    1.82
   3  -6   4   33.52    2.12
  -4   6  -4    7.21    1.19
  -4   6  -4    7.43    0.99
  -4   6  -4    7.08    0.69
  -4   6  -4    6.79    1.00
  -4   6  -4    7.79    0.79
  -4   6  -4    6.74    0.96
  -4   6  -4    6.31    0.61
  -4   6  -4    7.35    0.67
  -4   6  -4    8.37    1.32
   4  -6   4    6.90    0.89
   4  -6   4    5.67    1.08
  -5   6  -4   11.83    1.13
  -5   6  -4   11.54    0.94
  -5   6  -4   10.43    1.02
  -5   6  -4   11.73    1.66
  -5   6  -4    9.97    0.68
  -5   6  -4   12.83    0.74
  -5   6  -4    9.68    1.45
   5  -6   4    9.66    0.90
   5  -6   4   10.60    1.01
   5  -6   4   11.67    1.61
  -6   6  -4    6.46    1.31
  -6   6  -4    7.84    1.12
  -6   6  -4    8.61    0.92
  -6   6  -4    7.95    1.16
   6  -6   4    7.36    1.47
   6  -6   4    6.52    0.91
  -7   6  -4    1.17    0.47
  -7   6  -4    0.89    0.55
  -7   6  -4    0.12    0.40
   7  -6   4    1.04    0.76
  -8   6  -4    1.64    0.65
  -8   6  -4    1.52    0.66
  -8   6  -4    1.78    0.59
   8  -6   4    2.36    0.93
  -9   6  -4    2.40    0.89
  -9   6  -4    0.18    0.61
  -9   6  -4    1.16    0.68
   9  -6   4    0.34    0.89
 -10   6  -4    2.30    1.01
 -10   6  -4    0.04    0.68
  10  -6   4    0.65    1.18
   9   5  -4   -1.04    0.78
  -9  -5   4   -0.75    0.54
   8   5  -4    2.03    1.07
  -8  -5   4   -0.01    0.50
  -8  -5   4    1.31    0.67
  -8  -5   4    0.85    1.04
   7   5  -4    0.09    0.52
  -7  -5   4    1.03    0.57
  -7  -5   4    0.32    0.54
  -7  -5   4   -0.12    0.40
   6   5  -4   -0.46    0.43
  -6  -5   4   -0.89    0.37
  -6  -5   4    0.23    0.43
  -6  -5   4   -0.18    0.34
   5   5  -4   15.63    1.30
   5   5  -4   14.19    0.98
   5   5  -4   13.83    1.61
   5   5  -4   13.91    1.40
  -5  -5   4   12.53    1.14
  -5  -5   4   14.64    1.42
  -5  -5   4   12.53    1.48
  -5  -5   4   16.80    1.66
   4   5  -4   -0.02    0.16
   4   5  -4    0.29    0.34
   4   5  -4    0.29    0.26
   4   5  -4   -0.21    0.30
  -4  -5   4    0.57    0.44
  -4  -5   4   -0.16    0.25
  -4  -5   4   -0.10    0.19
   3   5  -4    2.02    0.53
   3   5  -4    1.58    0.53
   3   5  -4    1.81    0.61
   3   5  -4    2.09    0.37
  -3  -5   4    1.92    0.68
  -3  -5   4    2.01    0.45
  -3  -5   4    2.62    0.63
  -3  -5   4    1.11    0.48
   2   5  -4  128.84    4.74
   2   5  -4  128.31    3.44
   2   5  -4  127.46    3.42
   2   5  -4  130.01    4.41
   2   5  -4  126.83    3.89
   2   5  -4  133.37    4.91
  -2  -5   4  131.44    4.01
  -2  -5   4  126.96    4.92
  -2  -5   4  123.93    4.61
  -2  -5   4  127.98    4.59
   1   5  -4  597.22   16.72
   1   5  -4  616.11   16.79
   1   5  -4  561.09   15.83
   1   5  -4  601.49   15.59
   1   5  -4  571.60   16.27
  -1  -5   4  623.42   16.56
  -1  -5   4  606.61   15.90
  -1  -5   4  631.08   17.02
  -1  -5   4  612.67   16.58
   0   5  -4  114.36    3.90
   0   5  -4  108.67    3.69
   0   5  -4  118.89    3.52
   0   5  -4  116.52    4.22
   0   5  -4  108.41    3.60
   0   5  -4  124.96    4.20
   0   5  -4  108.47    4.10
   0  -5   4  115.94    3.66
   0  -5   4  120.09    4.06
  -1   5  -4    0.10    0.14
  -1   5  -4    0.10    0.19
  -1   5  -4   -0.16    0.12
  -1   5  -4   -0.08    0.21
  -1   5  -4   -0.03    0.13
  -1   5  -4   -0.22    0.17
  -1   5  -4    0.13    0.28
   1  -5   4   -0.03    0.22
   1  -5   4    0.01    0.27
   1  -5   4    0.09    0.24
  -2   5  -4   82.19    3.16
  -2   5  -4   84.08    3.33
  -2   5  -4   80.54    2.81
  -2   5  -4   85.29    2.90
  -2   5  -4   84.86    3.15
  -2   5  -4   87.37    3.05
  -2   5  -4   84.09    3.45
  -2   5  -4   85.96    3.18
   2  -5   4   88.09    3.45
   2  -5   4   79.49    3.17
  -3   5  -4    0.90    0.31
  -3   5  -4    0.57    0.24
  -3   5  -4    0.52    0.29
  -3   5  -4    0.23    0.19
  -3   5  -4    0.41    0.31
  -3   5  -4    0.59    0.29
  -3   5  -4    0.65    0.41
  -3   5  -4    0.17    0.27
   3  -5   4    0.79    0.45
  -4   5  -4   39.01    1.63
  -4   5  -4   41.95    2.09
  -4   5  -4   40.93    2.36
  -4   5  -4   39.57    2.38
  -4   5  -4   41.15    1.92
  -4   5  -4   40.31    1.84
  -4   5  -4   38.64    1.71
  -4   5  -4   40.36    2.24
   4  -5   4   43.13    2.43
   4  -5   4   37.41    1.89
   4  -5   4   40.26    1.85
  -5   5  -4   41.97    1.65
  -5   5  -4   42.28    2.00
  -5   5  -4   41.16    2.09
  -5   5  -4   41.37    2.59
  -5   5  -4   40.27    2.51
  -5   5  -4   42.78    2.24
  -5   5  -4   41.46    1.57
   5  -5   4   40.21    1.98
   5  -5   4   40.12    2.53
   5  -5   4   40.85    2.08
  -6   5  -4   45.37    2.92
  -6   5  -4   48.56    2.45
  -6   5  -4   52.47    2.39
  -6   5  -4   47.42    2.54
   6  -5   4   47.22    2.36
   6  -5   4   50.48    3.10
  -7   5  -4    0.00    0.30
  -7   5  -4    0.52    0.41
  -7   5  -4    0.59    0.38
   7  -5   4    1.16    0.75
   7  -5   4   -0.21    0.44
  -8   5  -4    0.12    0.54
  -8   5  -4    1.08    0.50
  -8   5  -4   -0.20    0.29
   8  -5   4   -1.53    0.50
  -9   5  -4   -0.06    0.42
  -9   5  -4   -0.83    0.44
  -9   5  -4    0.29    0.58
   9  -5   4   -0.27    0.78
 -10   5  -4    0.26    0.47
  10  -5   4    0.11    0.94
  10   4  -4    0.61    0.99
 -10  -4   4   -0.10    0.75
   9   4  -4   -0.66    0.73
  -9  -4   4    0.56    0.63
  -9  -4   4   -0.81    0.59
   8   4  -4    2.33    1.14
  -8  -4   4    2.41    0.76
  -8  -4   4    1.94    0.68
  -8  -4   4    0.90    0.72
   7   4  -4   12.89    1.34
   7   4  -4    9.10    1.83
  -7  -4   4   11.51    1.69
  -7  -4   4   13.40    1.34
  -7  -4   4   10.44    1.57
   6   4  -4   12.06    1.86
   6   4  -4   14.46    1.43
   6   4  -4   14.68    1.10
  -6  -4   4   12.37    1.70
  -6  -4   4   15.17    1.52
  -6  -4   4   14.65    1.30
   5   4  -4    5.29    1.15
   5   4  -4    5.11    0.71
   5   4  -4    3.90    0.84
   5   4  -4    5.43    0.90
  -5  -4   4    5.98    0.87
  -5  -4   4    4.01    0.89
  -5  -4   4    4.92    0.91
  -5  -4   4    4.20    0.91
   4   4  -4   11.54    1.03
   4   4  -4   12.19    1.20
   4   4  -4   10.83    0.82
   4   4  -4   11.97    1.36
  -4  -4   4    9.60    1.12
  -4  -4   4   14.24    1.04
  -4  -4   4   10.75    1.20
  -4  -4   4   12.12    1.16
   3   4  -4  275.61    8.68
   3   4  -4  275.17    7.90
   3   4  -4  285.67    9.02
   3   4  -4  278.19    8.38
  -3  -4   4  284.20    8.63
  -3  -4   4  271.43    8.70
  -3  -4   4  292.11    8.13
  -3  -4   4  287.82    8.96
   2   4  -4   34.15    1.75
   2   4  -4   32.67    1.49
   2   4  -4   37.32    2.03
   2   4  -4   34.95    1.95
  -2  -4   4   34.66    1.58
  -2  -4   4   35.99    1.90
  -2  -4   4   37.98    2.11
  -2  -4   4   34.95    1.90
   1   4  -4  124.16    4.24
   1   4  -4  115.20    3.48
   1   4  -4  120.22    4.04
   1   4  -4  118.36    3.34
   1   4  -4  111.77    3.70
   1   4  -4  116.06    4.24
  -1  -4   4  121.45    4.17
  -1  -4   4  126.24    3.79
  -1  -4   4  118.33    4.04
  -1  -4   4  119.00    4.38
   0   4  -4   18.85    1.21
   0   4  -4   16.85    1.11
   0   4  -4   17.41    1.12
   0   4  -4   16.68    0.98
   0   4  -4   16.91    0.99
   0   4  -4   18.58    0.89
   0   4  -4   15.80    1.18
   0  -4   4   18.39    1.04
   0  -4   4   17.95    1.19
   0  -4   4   18.57    0.99
   0  -4   4   19.78    1.34
  -1   4  -4    1.04    0.33
  -1   4  -4    0.54    0.30
  -1   4  -4    0.71    0.33
  -1   4  -4    0.83    0.34
  -1   4  -4    1.04    0.35
   1  -4   4    0.77    0.34
   1  -4   4    0.52    0.30
   1  -4   4    1.07    0.34
   1  -4   4    0.45    0.27
   1  -4   4    0.92    0.30
  -2   4  -4  247.51    7.40
  -2   4  -4  244.24    7.31
  -2   4  -4  237.58    6.97
  -2   4  -4  244.11    6.93
  -2   4  -4  252.05    7.04
  -2   4  -4  233.78    7.38
  -2   4  -4  248.35    7.48
  -2   4  -4  228.97    7.16
   2  -4   4  253.99    7.43
   2  -4   4  242.40    7.37
  -3   4  -4   32.64    1.47
  -3   4  -4   35.67    1.60
  -3   4  -4   32.48    1.93
  -3   4  -4   34.54    1.89
  -3   4  -4   31.93    1.59
  -3   4  -4   30.59    1.83
  -3   4  -4   33.37    1.57
   3  -4   4   31.30    1.54
   3  -4   4   31.90    1.84
   3  -4   4   30.60    1.84
  -4   4  -4   17.92    1.47
  -4   4  -4   17.62    1.40
  -4   4  -4   17.64    1.17
  -4   4  -4   17.41    0.98
  -4   4  -4   17.71    1.18
  -4   4  -4   16.90    1.06
  -4   4  -4   18.91    1.29
  -4   4  -4   17.90    1.45
   4  -4   4   17.84    1.18
   4  -4   4   15.70    1.12
   4  -4   4   17.68    1.44
   4  -4   4   18.11    1.44
  -5   4  -4   28.30    2.01
  -5   4  -4   28.83    2.03
  -5   4  -4   30.96    1.70
  -5   4  -4   29.85    1.30
  -5   4  -4   28.94    1.80
  -5   4  -4   28.32    1.68
  -5   4  -4   27.89    1.97
  -5   4  -4   30.99    1.47
   5  -4   4   29.27    2.10
   5  -4   4   32.86    1.77
   5  -4   4   30.33    1.70
  -6   4  -4    2.12    0.38
  -6   4  -4    2.50    0.67
  -6   4  -4    2.94    0.71
  -6   4  -4    3.18    0.80
  -6   4  -4    1.31    0.68
  -6   4  -4    2.09    0.81
   6  -4   4    2.13    0.82
   6  -4   4    3.05    0.65
  -7   4  -4    0.23    0.35
  -7   4  -4   -0.35    0.31
  -7   4  -4    0.15    0.33
  -7   4  -4   -0.33    0.52
   7  -4   4   -0.62    0.42
  -8   4  -4    0.88    0.42
  -8   4  -4    0.35    0.37
  -8   4  -4    0.16    0.38
   8  -4   4   -0.93    0.45
  -9   4  -4    1.13    0.64
  -9   4  -4    0.25    0.51
  -9   4  -4    0.11    0.48
   9  -4   4    0.20    0.94
 -10   4  -4    0.55    0.57
 -10   4  -4   -0.95    0.58
  10  -4   4    1.73    1.26
  10   3  -4    4.59    1.61
 -10  -3   4    3.01    1.16
 -10  -3   4    2.24    1.18
   9   3  -4   -1.15    0.59
  -9  -3   4   -0.37    0.52
  -9  -3   4    0.58    0.62
   8   3  -4    5.10    1.43
  -8  -3   4    5.62    1.12
  -8  -3   4    3.79    1.05
  -8  -3   4    4.44    1.08
   7   3  -4   11.76    1.15
   7   3  -4   12.09    1.94
   7   3  -4   13.17    1.41
  -7  -3   4   11.40    1.59
  -7  -3   4   13.71    1.48
  -7  -3   4   12.53    1.30
   6   3  -4   12.25    1.16
   6   3  -4   13.27    1.28
   6   3  -4   10.81    0.97
   6   3  -4   12.08    1.84
  -6  -3   4   13.43    1.24
  -6  -3   4   11.90    1.31
  -6  -3   4   11.88    0.68
  -6  -3   4   13.34    1.39
  -6  -3   4    9.24    1.44
   5   3  -4   71.46    3.68
   5   3  -4   68.24    3.10
   5   3  -4   73.38    3.06
   5   3  -4   67.72    2.69
  -5  -3   4   65.26    2.11
  -5  -3   4   71.95    2.97
  -5  -3   4   64.65    3.15
  -5  -3   4   68.77    2.07
  -5  -3   4   72.07    3.37
  -5  -3   4   65.32    3.36
   4   3  -4   26.94    1.74
   4   3  -4   26.35    1.59
   4   3  -4   26.51    1.98
   4   3  -4   29.02    1.45
  -4  -3   4   27.00    1.85
  -4  -3   4   25.22    0.80
  -4  -3   4   25.64    1.68
  -4  -3   4   26.45    1.81
  -4  -3   4   27.45    0.82
  -4  -3   4   27.79    1.56
   3   3  -4  136.63    4.39
   3   3  -4  143.34    5.16
   3   3  -4  131.07    4.63
   3   3  -4  140.51    4.91
  -3  -3   4  137.38    4.92
  -3  -3   4  141.44    4.88
  -3  -3   4  145.20    4.58
  -3  -3   4  147.74    5.12
   2   3  -4   21.74    1.32
   2   3  -4   23.31    1.21
   2   3  -4   23.55    0.80
   2   3  -4   24.04    1.52
   2   3  -4   24.16    1.52
  -2  -3   4   24.86    1.48
  -2  -3   4   23.67    1.27
  -2  -3   4   24.99    1.60
  -2  -3   4   25.05    1.46
  -2  -3   4   24.33    0.83
   1   3  -4    2.07    0.43
   1   3  -4    2.05    0.31
   1   3  -4    1.96    0.40
   1   3  -4    2.06    0.50
   1   3  -4    1.91    0.43
  -1  -3   4    2.01    0.31
  -1  -3   4    2.89    0.50
  -1  -3   4    2.30    0.51
  -1  -3   4    2.47    0.44
  -1  -3   4    3.11    0.57
   0   3  -4  322.65    9.35
   0   3  -4  336.26    9.26
   0   3  -4  323.32    9.04
   0   3  -4  330.68    9.12
   0   3  -4  320.75    9.47
   0   3  -4  315.57    9.10
   0   3  -4  318.62    9.14
   0  -3   4  333.86    9.17
   0  -3   4  336.26    9.55
   0  -3   4  337.68    9.44
   0  -3   4  336.20    9.06
  -1   3  -4  145.65    4.40
  -1   3  -4  139.30    4.52
  -1   3  -4  141.51    4.44
  -1   3  -4  149.32    4.49
  -1   3  -4  136.87    4.54
  -1   3  -4  135.50    4.63
  -1   3  -4  139.28    4.66
   1  -3   4  150.14    4.61
   1  -3   4  143.22    4.55
   1  -3   4  141.86    4.41
  -2   3  -4    0.32    0.20
  -2   3  -4    0.05    0.16
  -2   3  -4    0.29    0.22
  -2   3  -4    0.65    0.28
  -2   3  -4    0.32    0.28
  -2   3  -4    0.45    0.22
  -2   3  -4    0.61    0.33
  -2   3  -4    0.61    0.28
   2  -3   4    0.60    0.22
   2  -3   4    0.99    0.31
   2  -3   4    0.22    0.23
   2  -3   4    0.49    0.26
  -3   3  -4    1.81    0.37
  -3   3  -4    1.54    0.38
  -3   3  -4    1.14    0.36
  -3   3  -4    1.63    0.48
  -3   3  -4    1.48    0.45
  -3   3  -4    1.01    0.39
   3  -3   4    2.78    0.50
   3  -3   4    1.75    0.47
   3  -3   4    1.51    0.35
   3  -3   4    1.77    0.52
  -4   3  -4    2.21    0.48
  -4   3  -4    3.65    0.72
  -4   3  -4    3.67    0.77
  -4   3  -4    1.51    0.48
  -4   3  -4    2.77    0.55
  -4   3  -4    1.78    0.37
   4  -3   4    2.05    0.42
   4  -3   4    1.88    0.52
   4  -3   4    1.88    0.57
   4  -3   4    2.16    0.58
  -5   3  -4    2.24    0.42
  -5   3  -4    1.95    0.49
  -5   3  -4    1.43    0.61
  -5   3  -4    1.96    0.65
  -5   3  -4    2.31    0.70
  -5   3  -4    1.34    0.45
   5  -3   4    1.44    0.59
   5  -3   4    1.20    0.35
   5  -3   4    0.96    0.46
   5  -3   4    2.65    0.59
   5  -3   4    1.76    0.48
  -6   3  -4   11.59    1.59
  -6   3  -4   11.23    1.15
  -6   3  -4    8.40    1.33
  -6   3  -4   11.08    0.82
  -6   3  -4   10.34    1.08
  -6   3  -4   12.19    1.16
   6  -3   4   13.76    1.47
   6  -3   4    9.63    1.06
   6  -3   4   10.79    1.47
  -7   3  -4    0.04    0.66
  -7   3  -4    0.01    0.37
  -7   3  -4    0.69    0.36
  -7   3  -4   -0.06    0.39
   7  -3   4    0.97    0.61
  -8   3  -4    1.41    0.62
  -8   3  -4    1.58    0.65
  -8   3  -4    1.62    0.69
   8  -3   4    1.13    0.68
  -9   3  -4    0.07    0.46
  -9   3  -4   -0.59    0.46
  -9   3  -4    0.51    0.49
   9  -3   4    0.44    0.66
 -10   3  -4    0.10    0.61
 -10   3  -4   -0.25    0.65
 -10   3  -4    0.56    0.72
  10  -3   4   -0.26    1.06
  10   2  -4   -0.25    0.90
 -10  -2   4    2.65    1.03
 -10  -2   4    1.10    0.76
   9   2  -4    3.00    1.27
  -9  -2   4    4.24    1.05
  -9  -2   4    2.46    0.89
   8   2  -4    2.51    1.05
  -8  -2   4    1.89    0.80
  -8  -2   4    3.12    0.82
  -8  -2   4    2.78    0.86
   7   2  -4    9.62    1.73
   7   2  -4    9.86    1.01
   7   2  -4    8.39    1.18
  -7  -2   4    8.66    0.77
  -7  -2   4    8.23    1.24
  -7  -2   4    7.69    1.24
  -7  -2   4   11.31    1.55
   6   2  -4   61.58    3.57
   6   2  -4   58.75    2.57
   6   2  -4   57.10    2.73
   6   2  -4   62.31    2.84
  -6  -2   4   57.14    2.10
  -6  -2   4   57.18    2.98
  -6  -2   4   55.99    2.91
  -6  -2   4   53.84    2.18
  -6  -2   4   56.64    2.77
  -6  -2   4   57.37    3.24
   5   2  -4    1.27    0.36
   5   2  -4    1.41    0.47
   5   2  -4    2.09    0.59
   5   2  -4    1.33    0.52
  -5  -2   4    1.77    0.52
  -5  -2   4    1.67    0.31
  -5  -2   4    0.80    0.47
  -5  -2   4    1.25    0.46
  -5  -2   4    1.43    0.32
  -5  -2   4    1.60    0.54
   4   2  -4    0.10    0.10
   4   2  -4   -0.09    0.15
   4   2  -4    0.27    0.19
   4   2  -4    0.02    0.23
   4   2  -4    0.03    0.27
  -4  -2   4    0.67    0.37
  -4  -2   4    0.12    0.23
  -4  -2   4    0.23    0.29
  -4  -2   4   -0.07    0.08
  -4  -2   4   -0.05    0.25
   3   2  -4    2.33    0.23
   3   2  -4    1.77    0.44
   3   2  -4    1.95    0.52
   3   2  -4    2.57    0.49
   3   2  -4    1.61    0.52
  -3  -2   4    1.50    0.48
  -3  -2   4    2.32    0.58
  -3  -2   4    2.11    0.56
  -3  -2   4    3.07    0.60
  -3  -2   4    2.32    0.29
   2   2  -4  315.75    8.51
   2   2  -4  320.71    9.19
   2   2  -4  324.47    9.44
   2   2  -4  332.94    9.35
   2   2  -4  305.72    8.97
  -2  -2   4  323.80    8.56
  -2  -2   4  324.86    9.11
  -2  -2   4  320.89    9.30
  -2  -2   4  322.14    9.19
  -2  -2   4  324.01    9.48
   1   2  -4   36.45    1.45
   1   2  -4   38.64    1.66
   1   2  -4   36.69    1.66
   1   2  -4   38.76    1.91
   1   2  -4   38.28    1.74
   1   2  -4   36.45    1.75
  -1  -2   4   40.02    1.87
  -1  -2   4   36.92    1.58
  -1  -2   4   40.81    1.73
  -1  -2   4   42.06    1.53
   0   2  -4    0.42    0.17
   0   2  -4    0.53    0.26
   0   2  -4    0.17    0.12
   0   2  -4    0.22    0.24
   0   2  -4    0.40    0.19
   0   2  -4    0.13    0.23
   0   2  -4    0.56    0.23
   0  -2   4    0.41    0.22
   0  -2   4    0.60    0.24
   0  -2   4    0.47    0.20
   0  -2   4    0.91    0.22
   0  -2   4    0.31    0.23
  -1   2  -4   28.05    1.21
  -1   2  -4   30.74    1.40
  -1   2  -4   29.35    1.43
  -1   2  -4   29.86    1.51
  -1   2  -4   30.00    1.50
  -1   2  -4   27.82    1.57
   1  -2   4   30.88    1.53
   1  -2   4   29.24    1.21
   1  -2   4   28.54    1.50
   1  -2   4   29.09    1.41
  -2   2  -4   56.98    2.46
  -2   2  -4   56.52    2.21
  -2   2  -4   51.59    2.08
  -2   2  -4   56.14    2.20
  -2   2  -4   57.51    2.14
  -2   2  -4   54.22    2.38
   2  -2   4   55.20    2.40
   2  -2   4   57.46    2.22
   2  -2   4   57.00    2.11
   2  -2   4   55.03    2.18
  -3   2  -4   92.24    3.39
  -3   2  -4   92.08    3.63
  -3   2  -4   94.01    3.38
  -3   2  -4   97.72    3.32
  -3   2  -4   94.49    3.75
  -3   2  -4   97.38    3.29
   3  -2   4   98.29    3.80
   3  -2   4   90.45    3.37
   3  -2   4   97.63    3.29
   3  -2   4  100.80    3.45
  -4   2  -4   20.08    1.53
  -4   2  -4   23.13    1.33
  -4   2  -4   22.02    1.47
  -4   2  -4   20.43    1.34
  -4   2  -4   21.49    1.22
  -4   2  -4   21.03    1.60
   4  -2   4   21.59    1.24
   4  -2   4   18.93    1.53
   4  -2   4   20.60    1.44
   4  -2   4   20.99    1.36
  -5   2  -4   32.58    2.18
  -5   2  -4   39.32    2.24
  -5   2  -4   39.05    2.37
  -5   2  -4   36.77    1.73
  -5   2  -4   35.82    1.98
  -5   2  -4   40.07    1.97
   5  -2   4   36.46    2.30
   5  -2   4   34.86    2.20
   5  -2   4   37.70    2.02
   5  -2   4   34.75    1.73
  -6   2  -4   39.42    2.42
  -6   2  -4   39.05    1.86
  -6   2  -4   38.98    2.14
  -6   2  -4   42.85    2.31
  -6   2  -4   38.15    2.51
   6  -2   4   34.30    2.41
   6  -2   4   40.13    2.56
   6  -2   4   38.42    2.20
   6  -2   4   37.07    2.40
  -7   2  -4    3.98    0.87
  -7   2  -4    3.23    0.75
  -7   2  -4    3.67    1.10
   7  -2   4    4.02    1.09
   7  -2   4    3.96    0.95
  -8   2  -4    4.83    0.98
  -8   2  -4    4.49    1.05
  -8   2  -4    5.48    1.07
   8  -2   4    4.30    1.34
  -9   2  -4   -0.59    0.34
  -9   2  -4   -0.62    0.53
  -9   2  -4   -0.40    0.45
   9  -2   4    0.89    1.01
 -10   2  -4    0.38    0.62
 -10   2  -4    0.42    0.70
 -10   2  -4    0.44    0.60
  11   1  -4   -1.05    0.82
 -11  -1   4   -0.48    0.63
 -11  -1   4    1.40    1.07
  10   1  -4    1.61    0.92
 -10  -1   4    1.51    0.81
 -10  -1   4    0.31    0.80
   9   1  -4    1.63    1.00
  -9  -1   4    1.06    0.63
   8   1  -4    3.50    0.79
   8   1  -4    2.22    1.12
  -8  -1   4    3.54    0.93
  -8  -1   4    3.02    0.77
  -8  -1   4    2.98    0.87
   7   1  -4   32.55    1.93
   7   1  -4   33.89    2.77
  -7  -1   4   31.75    1.62
  -7  -1   4   29.51    2.02
  -7  -1   4   36.01    2.23
  -7  -1   4   34.32    2.25
   6   1  -4   51.83    2.47
   6   1  -4   49.32    2.45
   6   1  -4   53.19    3.24
   6   1  -4   47.11    2.30
  -6  -1   4   47.26    2.09
  -6  -1   4   57.94    2.73
  -6  -1   4   46.95    2.90
  -6  -1   4   51.84    2.70
  -6  -1   4   49.87    2.58
  -6  -1   4   45.93    1.98
   5   1  -4   34.14    1.88
   5   1  -4   33.26    1.77
   5   1  -4   33.03    1.40
   5   1  -4   33.20    1.82
   5   1  -4   32.64    2.32
  -5  -1   4   36.45    2.00
  -5  -1   4   34.23    1.51
  -5  -1   4   37.65    2.05
  -5  -1   4   31.67    1.95
  -5  -1   4   34.62    2.23
   4   1  -4   55.60    2.49
   4   1  -4   50.81    1.85
   4   1  -4   53.84    2.30
   4   1  -4   54.60    2.35
   4   1  -4   53.88    2.28
   4   1  -4   53.29    2.79
  -4  -1   4   52.95    2.48
  -4  -1   4   54.77    2.42
  -4  -1   4   52.96    2.64
  -4  -1   4   52.10    2.48
  -4  -1   4   53.27    1.96
   3   1  -4    5.47    0.90
   3   1  -4    4.72    0.75
   3   1  -4    3.30    0.55
   3   1  -4    3.50    0.59
   3   1  -4    4.17    0.64
   3   1  -4    4.28    0.39
  -3  -1   4    3.85    0.67
  -3  -1   4    4.70    0.76
  -3  -1   4    3.59    0.61
  -3  -1   4    5.60    0.49
   2   1  -4  122.29    3.96
   2   1  -4  118.97    4.00
   2   1  -4  117.02    4.16
   2   1  -4  120.03    3.98
   2   1  -4  115.74    3.58
   2   1  -4  114.31    3.86
  -2  -1   4  126.01    4.02
  -2  -1   4  120.32    4.08
  -2  -1   4  115.85    3.63
  -2  -1   4  117.39    3.91
   1   1  -4   20.21    1.18
   1   1  -4   20.95    1.08
   1   1  -4   21.60    1.22
   1   1  -4   21.31    1.06
   1   1  -4   23.34    1.30
  -1  -1   4   21.60    1.22
  -1  -1   4   22.01    1.03
  -1  -1   4   23.25    1.33
  -1  -1   4   22.06    1.11
  -1  -1   4   22.79    1.21
   0   1  -4   65.71    2.50
   0   1  -4   66.26    2.37
   0   1  -4   62.99    2.57
   0   1  -4   62.70    2.45
   0   1  -4   66.76    2.00
   0   1  -4   64.87    2.44
   0  -1   4   63.88    2.46
   0  -1   4   66.46    1.93
   0  -1   4   68.35    2.52
   0  -1   4   67.85    2.49
   0  -1   4   70.44    2.69
   1  -1   4  579.56   15.46
  -2   1  -4   47.50    2.22
  -2   1  -4   46.95    1.90
  -2   1  -4   44.53    2.10
  -2   1  -4   45.16    1.71
  -2   1  -4   47.61    2.02
   2  -1   4   46.94    2.00
   2  -1   4   49.95    2.22
   2  -1   4   44.70    1.99
   2  -1   4   48.88    1.74
  -3   1  -4   70.99    2.67
  -3   1  -4   70.62    3.02
  -3   1  -4   69.93    2.73
  -3   1  -4   62.81    2.52
  -3   1  -4   68.01    2.91
  -3   1  -4   64.27    2.53
   3  -1   4   66.92    3.02
   3  -1   4   68.87    2.67
   3  -1   4   70.00    2.72
   3  -1   4   67.18    2.60
  -4   1  -4   39.71    1.99
  -4   1  -4   39.04    2.22
  -4   1  -4   41.88    1.90
  -4   1  -4   38.97    1.85
  -4   1  -4   36.48    2.13
  -4   1  -4   35.70    1.93
   4  -1   4   37.86    1.96
   4  -1   4   36.70    1.84
   4  -1   4   37.66    2.25
   4  -1   4   39.74    2.06
  -5   1  -4   18.82    1.61
  -5   1  -4   17.74    1.53
  -5   1  -4   19.58    1.30
  -5   1  -4   19.72    1.44
  -5   1  -4   21.08    1.53
  -5   1  -4   17.88    1.30
   5  -1   4   21.23    1.65
   5  -1   4   17.06    1.56
   5  -1   4   17.43    1.35
   5  -1   4   20.24    1.36
  -6   1  -4   66.31    2.76
  -6   1  -4   61.00    3.01
  -6   1  -4   61.90    2.84
  -6   1  -4   63.38    3.16
  -6   1  -4   56.17    3.17
   6  -1   4   60.84    2.73
   6  -1   4   57.78    3.21
   6  -1   4   68.03    3.41
  -7   1  -4   22.14    1.76
  -7   1  -4   18.48    2.00
  -7   1  -4   26.26    1.79
   7  -1   4   21.56    2.08
   7  -1   4   18.20    1.83
  -8   1  -4    0.23    0.52
  -8   1  -4    0.09    0.43
   8  -1   4    0.15    0.41
   8  -1   4    1.02    0.89
  -9   1  -4   -0.52    0.50
  -9   1  -4    0.00    0.56
  -9   1  -4   -0.25    0.58
   9  -1   4   -0.41    0.65
 -10   1  -4   -0.53    0.69
 -10   1  -4   -0.82    0.52
 -10   1  -4    0.64    0.74
  11   0  -4    2.81    1.45
 -11   0   4    5.14    1.43
 -11   0   4    2.11    1.07
  10   0  -4    0.35    0.87
 -10   0   4   -0.11    0.55
 -10   0   4    0.12    0.65
   9   0  -4    1.02    0.67
  -9   0   4    1.30    0.70
   8   0  -4   12.87    2.15
  -8   0   4   10.90    1.56
  -8   0   4   13.19    1.77
  -8   0   4   11.61    1.10
   7   0  -4   24.52    1.70
   7   0  -4   25.79    2.40
   7   0  -4   25.92    1.57
  -7   0   4   22.85    1.84
  -7   0   4   23.26    1.45
  -7   0   4   24.02    1.83
  -7   0   4   22.12    1.54
   6   0  -4    0.64    0.36
   6   0  -4    0.23    0.23
   6   0  -4    0.26    0.44
   6   0  -4    1.36    0.49
   6   0  -4    0.42    0.34
   6   0  -4    0.01    0.27
  -6   0   4    0.62    0.50
  -6   0   4    0.10    0.33
  -6   0   4    1.06    0.50
  -6   0   4    1.15    0.42
   5   0  -4    0.94    0.39
   5   0  -4    0.27    0.23
   5   0  -4    0.32    0.30
   5   0  -4    0.53    0.30
   5   0  -4    1.32    0.65
   5   0  -4    1.20    0.45
  -5   0   4    0.90    0.44
  -5   0   4    1.03    0.51
  -5   0   4    0.97    0.34
  -5   0   4    0.57    0.34
   4   0  -4   29.68    1.55
   4   0  -4   28.14    1.64
   4   0  -4   28.81    1.56
   4   0  -4   28.27    1.32
   4   0  -4   29.14    1.94
   4   0  -4   28.29    1.56
  -4   0   4   29.63    1.88
  -4   0   4   30.80    1.46
  -4   0   4   30.71    1.72
  -4   0   4   31.27    1.74
   3   0  -4    0.96    0.35
   3   0  -4    0.51    0.18
   3   0  -4    1.38    0.43
   3   0  -4    0.62    0.30
   3   0  -4    0.77    0.33
   3   0  -4    0.92    0.34
  -3   0   4    1.77    0.47
  -3   0   4    0.76    0.30
  -3   0   4    0.75    0.29
  -3   0   4    1.07    0.31
   2   0  -4   84.83    3.13
   2   0  -4   87.39    2.99
   2   0  -4   88.74    3.18
   2   0  -4   90.11    3.18
   2   0  -4   87.96    3.16
  -2   0   4   88.11    3.13
  -2   0   4   92.65    3.10
  -2   0   4   92.47    3.16
  -2   0   4   94.66    3.29
  -2   0   4   88.65    3.24
   1   0  -4  151.92    4.34
   1   0  -4  147.91    4.71
   1   0  -4  146.32    4.71
   1   0  -4  143.81    4.58
   1   0  -4  149.20    4.68
  -1   0   4  151.01    4.65
  -1   0   4  154.62    4.82
  -1   0   4  146.38    4.28
  -1   0   4  138.61    4.62
  -1   0   4  149.30    4.71
   0   0  -4  129.15    3.96
   0   0  -4  124.59    4.25
   0   0  -4  125.53    4.15
   0   0  -4  125.92    4.17
   0   0  -4  125.15    4.11
   0   0   4  121.45    4.15
   0   0   4  128.66    4.14
   0   0   4  128.09    4.16
  -1   0  -4   25.28    1.30
  -1   0  -4   22.68    1.33
  -1   0  -4   27.39    1.44
  -1   0  -4   26.74    1.48
   1   0   4   23.30    1.35
   1   0   4   24.44    1.46
   1   0   4   28.74    1.49
   1   0   4   23.82    1.27
  -2   0  -4  436.74   11.73
  -2   0  -4  421.66   12.04
  -2   0  -4  442.43   11.86
  -2   0  -4  425.28   11.14
  -2   0  -4  427.25   11.89
   2   0   4  412.37   11.69
   2   0   4  423.64   11.20
   2   0   4  421.92   11.82
   2   0   4  374.06   11.78
   2   0   4  433.93   12.15
  -3   0  -4   51.91    2.11
  -3   0  -4   54.73    2.37
  -3   0  -4   53.59    2.36
  -3   0  -4   54.81    2.62
  -3   0  -4   55.64    2.54
  -3   0  -4   53.26    2.19
   3   0   4   60.47    2.77
   3   0   4   50.55    2.34
   3   0   4   54.79    2.21
   3   0   4   53.37    2.37
  -4   0  -4   48.54    2.36
  -4   0  -4   48.67    2.30
  -4   0  -4   53.51    2.24
  -4   0  -4   46.59    2.56
  -4   0  -4   50.09    2.55
  -4   0  -4   47.62    2.24
   4   0   4   51.43    2.41
   4   0   4   50.51    2.36
   4   0   4   54.16    2.77
   4   0   4   51.81    2.42
  -5   0  -4    0.17    0.32
  -5   0  -4    0.42    0.37
  -5   0  -4    0.22    0.32
  -5   0  -4    1.02    0.51
  -5   0  -4    0.42    0.34
  -5   0  -4    0.02    0.38
   5   0   4    0.06    0.38
   5   0   4    0.44    0.43
   5   0   4    0.80    0.43
   5   0   4   -0.11    0.29
  -6   0  -4   18.16    1.90
  -6   0  -4   21.42    1.69
  -6   0  -4   21.62    1.54
  -6   0  -4   23.30    1.60
  -6   0  -4   22.52    1.82
   6   0   4   20.88    1.85
   6   0   4   19.68    1.82
   6   0   4   24.56    1.67
  -7   0  -4    0.36    0.40
  -7   0  -4   -0.74    0.44
   7   0   4   -0.49    0.25
   7   0   4   -0.80    0.37
  -8   0  -4    0.86    0.55
  -8   0  -4    0.43    0.62
   8   0   4   -0.23    0.37
   8   0   4    0.13    0.78
  -9   0  -4   -0.74    0.44
  -9   0  -4    0.06    0.64
  -9   0  -4   -0.47    0.59
   9   0   4    0.71    0.59
  11  -1  -4    1.32    1.06
 -11   1   4    1.78    1.09
 -11   1   4    0.25    0.62
  10  -1  -4    1.29    1.04
 -10   1   4   -0.58    0.59
 -10   1   4    0.52    0.63
   9  -1  -4    1.38    0.87
  -9   1   4    1.25    0.61
  -9   1   4    2.97    0.89
  -9   1   4    0.75    0.59
   8  -1  -4    0.92    0.73
  -8   1   4   -0.38    0.43
  -8   1   4    0.05    0.45
  -8   1   4    0.60    0.35
   7  -1  -4   13.11    2.07
   7  -1  -4   12.75    1.05
   7  -1  -4   12.62    1.03
   7  -1  -4   13.34    1.20
  -7   1   4    9.13    1.32
  -7   1   4   13.03    1.36
  -7   1   4   12.83    1.14
   6  -1  -4   24.39    2.17
   6  -1  -4   23.39    1.39
   6  -1  -4   25.36    1.62
   6  -1  -4   26.29    1.47
   6  -1  -4   26.95    1.58
   6  -1  -4   24.30    1.52
  -6   1   4   21.95    1.91
  -6   1   4   25.01    1.53
  -6   1   4   27.37    1.76
  -6   1   4   27.19    1.85
   5  -1  -4    1.93    0.49
   5  -1  -4    1.81    0.48
   5  -1  -4    3.78    0.89
   5  -1  -4    2.76    0.52
   5  -1  -4    3.77    0.62
   5  -1  -4    3.29    0.60
  -5   1   4    2.37    0.59
  -5   1   4    1.39    0.59
  -5   1   4    2.18    0.51
  -5   1   4    2.23    0.54
   4  -1  -4    8.78    1.27
   4  -1  -4    8.58    0.79
   4  -1  -4    8.97    0.81
   4  -1  -4    7.55    0.68
   4  -1  -4    8.29    0.81
   4  -1  -4    8.88    0.87
  -4   1   4    8.77    0.89
  -4   1   4    8.91    0.81
  -4   1   4    8.25    1.17
  -4   1   4    9.62    0.88
   3  -1  -4   12.30    0.93
   3  -1  -4   13.23    0.94
   3  -1  -4   11.34    0.88
   3  -1  -4   12.31    0.86
   3  -1  -4   12.83    1.11
  -3   1   4    9.89    0.81
  -3   1   4   11.66    1.01
  -3   1   4   11.60    0.92
  -3   1   4   11.52    0.95
  -3   1   4   10.92    1.00
   2  -1  -4   10.10    0.83
   2  -1  -4   10.60    0.87
   2  -1  -4   10.49    0.87
   2  -1  -4   11.18    0.88
   2  -1  -4   10.99    0.84
  -2   1   4   10.02    0.90
  -2   1   4    9.98    0.86
  -2   1   4   10.26    0.84
  -2   1   4   10.21    0.83
  -2   1   4   10.70    0.88
   1  -1  -4  138.03    4.31
   1  -1  -4  135.27    4.18
   1  -1  -4  148.18    4.69
   1  -1  -4  147.99    4.64
   1  -1  -4  145.47    4.61
   1  -1  -4  145.70    4.65
  -1   1   4  139.53    4.62
  -1   1   4  140.32    4.21
  -1   1   4  145.00    4.71
  -1   1   4  144.21    4.63
   0  -1  -4  118.55    3.78
   0  -1  -4  123.61    4.15
   0  -1  -4  123.95    4.12
   0  -1  -4  116.31    3.94
   0  -1  -4  113.62    4.04
   0   1   4  119.84    3.98
   0   1   4  119.14    4.13
   0   1   4  115.93    3.21
   0   1   4  115.78    4.04
   0   1   4  119.68    3.30
   0   1   4  118.29    3.77
  -1  -1  -4   35.49    1.76
  -1  -1  -4   32.66    1.55
  -1  -1  -4   32.90    1.65
  -1  -1  -4   30.46    1.71
   1   1   4   32.31    1.10
   1   1   4   34.10    1.75
   1   1   4   32.53    1.80
   1   1   4   31.90    1.08
   1   1   4   29.98    1.50
   1   1   4   32.88    1.67
  -2  -1  -4  166.40    5.30
  -2  -1  -4  160.41    5.33
  -2  -1  -4  161.91    5.15
  -2  -1  -4  162.28    5.47
  -2  -1  -4  163.28    4.63
   2   1   4  159.57    5.52
   2   1   4  157.47    5.33
   2   1   4  160.63    5.31
   2   1   4  164.77    4.75
   2   1   4  159.52    5.15
  -3  -1  -4   44.03    2.18
  -3  -1  -4   43.26    1.83
  -3  -1  -4   43.93    2.10
  -3  -1  -4   43.14    2.19
  -3  -1  -4   41.86    2.29
  -3  -1  -4   44.70    1.92
   3   1   4   43.47    2.19
   3   1   4   42.99    2.09
   3   1   4   38.89    2.29
   3   1   4   43.98    1.94
  -4  -1  -4   16.06    1.25
  -4  -1  -4   15.23    1.25
  -4  -1  -4   12.24    1.27
  -4  -1  -4   15.01    1.08
  -4  -1  -4   14.96    1.31
  -4  -1  -4   13.72    1.09
   4   1   4   15.45    1.29
   4   1   4   16.19    1.46
   4   1   4   17.57    1.31
   4   1   4   14.35    1.19
  -5  -1  -4    1.14    0.47
  -5  -1  -4    1.53    0.51
  -5  -1  -4    0.38    0.37
  -5  -1  -4    1.25    0.46
  -5  -1  -4    0.69    0.50
  -5  -1  -4    0.94    0.56
   5   1   4    1.20    0.59
   5   1   4    1.38    0.55
   5   1   4    0.75    0.51
  -6  -1  -4    0.36    0.34
  -6  -1  -4    0.59    0.40
  -6  -1  -4    0.40    0.37
   6   1   4    0.54    0.44
   6   1   4   -0.68    0.43
   6   1   4    0.00    0.46
  -7  -1  -4   22.11    1.92
  -7  -1  -4   22.48    1.71
  -7  -1  -4   21.15    1.74
   7   1   4   24.28    2.24
   7   1   4   21.75    2.03
  -8  -1  -4   -0.29    0.35
  -8  -1  -4    0.56    0.50
   8   1   4   -0.18    0.42
  -9  -1  -4   -0.63    0.52
  -9  -1  -4   -0.60    0.60
   9   1   4    0.35    0.64
  11  -2  -4    1.51    1.27
 -11   2   4    1.81    1.01
  10  -2  -4    0.37    0.91
 -10   2   4    0.17    0.66
 -10   2   4   -0.17    0.59
   9  -2  -4    0.98    0.63
  -9   2   4   -0.11    0.52
  -9   2   4    0.86    0.68
  -9   2   4    0.15    0.53
   8  -2  -4    3.65    1.33
   8  -2  -4    3.75    0.98
  -8   2   4    3.54    0.78
  -8   2   4    3.00    0.83
  -8   2   4    5.48    1.19
   7  -2  -4   25.76    2.39
   7  -2  -4   20.24    1.44
   7  -2  -4   21.87    1.45
   7  -2  -4   22.51    1.34
  -7   2   4   21.75    1.83
  -7   2   4   20.65    1.69
  -7   2   4   25.09    1.74
   6  -2  -4   29.72    1.57
   6  -2  -4   31.19    2.44
   6  -2  -4   28.98    1.65
   6  -2  -4   29.28    1.69
   6  -2  -4   30.17    1.65
   6  -2  -4   32.60    1.87
  -6   2   4   30.08    1.81
  -6   2   4   34.70    2.14
  -6   2   4   30.78    2.28
  -6   2   4   27.64    1.77
   5  -2  -4    1.40    0.41
   5  -2  -4    1.15    0.54
   5  -2  -4    1.81    0.52
   5  -2  -4    2.37    0.51
   5  -2  -4    2.44    0.48
   5  -2  -4    1.48    0.44
  -5   2   4    1.74    0.61
  -5   2   4    2.25    0.53
  -5   2   4    1.87    0.64
  -5   2   4    2.19    0.53
   4  -2  -4   20.42    1.26
   4  -2  -4   19.67    1.23
   4  -2  -4   17.88    1.54
   4  -2  -4   21.42    1.35
   4  -2  -4   17.75    1.11
  -4   2   4   18.90    1.52
  -4   2   4   17.95    1.16
  -4   2   4   22.78    1.50
  -4   2   4   20.35    1.29
  -4   2   4   20.20    1.35
   3  -2  -4    7.74    0.76
   3  -2  -4    7.05    0.77
   3  -2  -4    7.47    1.03
   3  -2  -4    6.43    0.63
   3  -2  -4    6.76    0.71
  -3   2   4    7.52    0.86
  -3   2   4    7.18    0.73
  -3   2   4    6.57    0.70
  -3   2   4    6.45    0.90
  -3   2   4    7.81    0.80
   2  -2  -4    8.02    0.74
   2  -2  -4    7.07    0.71
   2  -2  -4    7.51    0.77
   2  -2  -4    5.16    0.73
   2  -2  -4    6.46    0.69
  -2   2   4    4.88    0.73
  -2   2   4    7.57    0.73
  -2   2   4    5.72    0.80
  -2   2   4    6.75    0.73
  -2   2   4    7.02    0.75
   1  -2  -4  316.61    8.90
   1  -2  -4  340.64    9.15
   1  -2  -4  288.97    8.96
   1  -2  -4  311.31    8.56
   1  -2  -4  312.18    8.58
  -1   2   4  307.16    9.14
  -1   2   4  303.76    9.01
  -1   2   4  299.90    8.60
  -1   2   4  299.26    8.89
   0  -2  -4   25.34    1.54
   0  -2  -4   26.99    1.47
   0  -2  -4   26.96    1.59
   0  -2  -4   27.55    1.34
   0   2   4   26.33    1.46
   0   2   4   27.86    1.19
   0   2   4   26.92    1.58
   0   2   4   26.45    1.32
   0   2   4   26.26    1.09
   0   2   4   28.84    1.67
  -1  -2  -4   58.17    2.40
  -1  -2  -4   57.07    2.30
  -1  -2  -4   54.19    2.54
  -1  -2  -4   58.97    2.58
   1   2   4   56.03    2.29
   1   2   4   56.75    1.97
   1   2   4   58.35    2.68
   1   2   4   55.80    1.96
   1   2   4   55.19    2.39
   1   2   4   57.90    2.57
  -2  -2  -4    4.29    0.77
  -2  -2  -4    5.02    0.85
  -2  -2  -4    6.22    0.88
  -2  -2  -4    4.56    0.69
  -2  -2  -4    4.52    0.45
   2   2   4    4.06    0.64
   2   2   4    4.15    0.72
   2   2   4    5.90    1.00
   2   2   4    4.40    0.51
   2   2   4    4.18    0.77
  -3  -2  -4   -0.25    0.18
  -3  -2  -4   -0.15    0.22
  -3  -2  -4    0.12    0.31
  -3  -2  -4   -0.06    0.20
  -3  -2  -4   -0.22    0.30
  -3  -2  -4    0.06    0.25
   3   2   4   -0.04    0.18
   3   2   4    0.23    0.29
   3   2   4   -0.37    0.30
   3   2   4    0.08    0.25
  -4  -2  -4    6.42    0.72
  -4  -2  -4    4.40    0.87
  -4  -2  -4    7.05    1.11
  -4  -2  -4    4.91    0.83
  -4  -2  -4    9.73    1.26
  -4  -2  -4    6.54    0.88
   4   2   4    6.79    0.99
   4   2   4    5.71    0.89
   4   2   4    4.97    0.95
   4   2   4    5.43    1.02
  -5  -2  -4    5.27    0.97
  -5  -2  -4    3.55    0.82
  -5  -2  -4    2.13    0.75
  -5  -2  -4    3.79    0.74
  -5  -2  -4    4.12    0.89
   5   2   4    4.03    1.00
   5   2   4    5.60    1.04
   5   2   4    3.12    0.83
  -6  -2  -4   -0.84    0.31
  -6  -2  -4   -0.17    0.42
  -6  -2  -4    0.35    0.40
   6   2   4   -0.94    0.43
   6   2   4    0.15    0.48
  -7  -2  -4    0.34    0.56
  -7  -2  -4    0.56    0.51
  -7  -2  -4    0.53    0.48
   7   2   4    0.09    0.54
   7   2   4   -0.25    0.87
  -8  -2  -4   -0.04    0.47
  -8  -2  -4   -0.38    0.51
   8   2   4    1.45    0.44
  -9  -2  -4   -0.48    0.54
  11  -3  -4   -0.76    1.11
 -11   3   4    2.12    1.12
  10  -3  -4    0.89    0.81
 -10   3   4   -0.77    0.70
 -10   3   4    0.87    0.72
   9  -3  -4   -0.43    0.78
  -9   3   4    1.57    0.70
  -9   3   4    0.87    0.64
   8  -3  -4   -0.76    0.61
  -8   3   4    0.70    0.54
  -8   3   4   -0.02    0.52
  -8   3   4    0.58    0.47
   7  -3  -4    1.86    0.53
   7  -3  -4    0.94    0.47
   7  -3  -4    1.42    0.35
   7  -3  -4    1.42    0.76
  -7   3   4    1.52    0.61
  -7   3   4    1.92    0.75
  -7   3   4    0.70    0.55
   6  -3  -4   27.66    1.66
   6  -3  -4   22.89    1.57
   6  -3  -4   24.63    2.24
   6  -3  -4   28.47    1.49
   6  -3  -4   25.24    1.70
   6  -3  -4   28.25    1.52
  -6   3   4   27.96    2.21
  -6   3   4   30.12    2.05
  -6   3   4   27.31    1.81
  -6   3   4   30.20    1.77
   5  -3  -4   46.61    2.82
   5  -3  -4   43.95    1.99
   5  -3  -4   40.98    1.85
   5  -3  -4   43.66    2.20
   5  -3  -4   40.81    2.07
  -5   3   4   45.60    2.44
  -5   3   4   43.59    2.31
  -5   3   4   41.97    2.07
  -5   3   4   42.98    1.94
  -5   3   4   44.13    2.65
   4  -3  -4    2.51    0.65
   4  -3  -4    1.51    0.42
   4  -3  -4    1.42    0.33
   4  -3  -4    1.46    0.46
   4  -3  -4    2.10    0.50
  -4   3   4    1.54    0.42
  -4   3   4    1.18    0.36
  -4   3   4    2.10    0.57
  -4   3   4    1.52    0.51
  -4   3   4    1.91    0.59
   3  -3  -4    1.55    0.43
   3  -3  -4    0.93    0.44
   3  -3  -4    0.77    0.26
   3  -3  -4    0.87    0.38
   3  -3  -4    1.07    0.41
  -3   3   4    1.36    0.43
  -3   3   4    1.66    0.54
  -3   3   4    0.74    0.36
  -3   3   4    1.30    0.44
  -3   3   4    1.71    0.58
   2  -3  -4    3.81    0.58
   2  -3  -4    3.45    0.61
   2  -3  -4    4.18    0.46
   2  -3  -4    5.04    0.78
   2  -3  -4    3.72    0.65
   2  -3  -4    3.49    0.63
  -2   3   4    3.13    0.62
  -2   3   4    3.05    0.61
  -2   3   4    3.41    0.64
  -2   3   4    3.68    0.72
   1  -3  -4  130.92    4.42
   1  -3  -4  126.82    4.62
   1  -3  -4  139.74    4.72
   1  -3  -4  142.86    4.50
   1  -3  -4  131.15    4.11
   1  -3  -4  132.09    4.29
  -1   3   4  129.78    4.37
  -1   3   4  130.29    4.65
  -1   3   4  133.04    4.81
  -1   3   4  138.53    4.52
   0  -3  -4  152.84    4.96
   0  -3  -4  153.37    5.29
   0  -3  -4  159.62    5.31
   0  -3  -4  159.89    4.79
   0   3   4  149.69    5.25
   0   3   4  153.22    4.76
   0   3   4  155.72    4.98
   0   3   4  152.03    5.39
   0   3   4  155.18    4.60
   0   3   4  145.96    4.74
  -1  -3  -4   38.65    2.12
  -1  -3  -4   41.96    1.87
  -1  -3  -4   37.13    2.09
  -1  -3  -4   39.59    1.90
   1   3   4   37.75    2.13
   1   3   4   41.88    2.28
   1   3   4   39.34    1.72
   1   3   4   35.95    1.80
   1   3   4   40.13    1.70
   1   3   4   40.96    1.96
  -2  -3  -4    1.00    0.39
  -2  -3  -4    0.12    0.36
  -2  -3  -4    0.01    0.19
  -2  -3  -4   -0.05    0.29
   2   3   4    0.00    0.20
   2   3   4    0.22    0.25
   2   3   4   -0.04    0.28
   2   3   4    0.18    0.29
   2   3   4    0.28    0.36
   2   3   4   -0.06    0.32
  -3  -3  -4    3.74    0.85
  -3  -3  -4    3.28    0.56
  -3  -3  -4    3.78    0.81
  -3  -3  -4    3.22    0.72
  -3  -3  -4    3.21    0.66
  -3  -3  -4    4.06    0.64
   3   3   4    2.90    0.66
   3   3   4    3.73    0.87
   3   3   4    2.63    0.76
   3   3   4    2.85    0.63
  -4  -3  -4   18.26    1.48
  -4  -3  -4   21.14    1.60
  -4  -3  -4   23.55    1.37
  -4  -3  -4   23.07    1.79
  -4  -3  -4   20.35    1.58
  -4  -3  -4   21.44    1.74
   4   3   4   20.75    1.73
   4   3   4   20.34    1.56
   4   3   4   21.08    1.79
   4   3   4   21.34    1.62
  -5  -3  -4   27.04    2.03
  -5  -3  -4   25.78    1.59
  -5  -3  -4   26.92    1.90
   5   3   4   27.68    2.15
   5   3   4   24.17    1.94
  -6  -3  -4   -0.22    0.38
  -6  -3  -4   -0.58    0.37
  -6  -3  -4    0.93    0.57
   6   3   4    0.44    0.56
   6   3   4    0.40    0.59
  -7  -3  -4    0.22    0.58
  -7  -3  -4   -0.34    0.59
  -7  -3  -4   -0.15    0.62
   7   3   4   -0.41    0.42
  -8  -3  -4    0.57    0.65
  11  -4  -4   -0.17    0.77
 -11   4   4   -0.40    0.79
  10  -4  -4    0.41    0.89
 -10   4   4   -0.16    0.74
 -10   4   4   -0.45    0.69
   9  -4  -4    0.67    0.95
  -9   4   4    0.65    0.66
  -9   4   4    1.46    0.82
   8  -4  -4    1.36    0.66
  -8   4   4    7.11    1.31
  -8   4   4    4.18    1.02
  -8   4   4    2.78    0.86
   7  -4  -4    7.05    1.51
  -7   4   4    9.79    1.50
  -7   4   4    8.27    1.29
  -7   4   4    8.51    1.08
   6  -4  -4   37.85    1.98
   6  -4  -4   47.00    2.64
   6  -4  -4   45.16    2.02
   6  -4  -4   43.18    2.30
   6  -4  -4   43.99    3.03
  -6   4   4   46.91    3.01
  -6   4   4   48.23    2.71
  -6   4   4   44.19    2.19
  -6   4   4   44.52    2.55
   5  -4  -4    0.53    0.26
   5  -4  -4    0.55    0.32
   5  -4  -4    0.76    0.51
   5  -4  -4    0.46    0.40
   5  -4  -4    0.55    0.37
  -5   4   4    0.89    0.56
  -5   4   4    0.45    0.24
  -5   4   4    0.60    0.32
  -5   4   4    0.01    0.32
  -5   4   4   -0.07    0.29
   4  -4  -4    5.05    0.78
   4  -4  -4    3.06    0.47
   4  -4  -4    4.89    0.75
   4  -4  -4    4.09    0.73
   4  -4  -4    4.18    0.91
  -4   4   4    4.47    0.72
  -4   4   4    3.14    0.55
  -4   4   4    3.83    0.78
  -4   4   4    3.78    0.88
  -4   4   4    5.02    0.89
   3  -4  -4   17.83    1.45
   3  -4  -4   18.14    1.29
   3  -4  -4   15.99    0.97
   3  -4  -4   14.92    1.15
   3  -4  -4   15.78    0.89
   3  -4  -4   16.47    1.25
  -3   4   4   18.58    1.39
  -3   4   4   17.04    1.41
  -3   4   4   16.20    1.22
  -3   4   4   16.72    1.42
   2  -4  -4  119.74    3.61
   2  -4  -4  113.51    4.29
   2  -4  -4  113.28    3.81
   2  -4  -4  115.11    4.23
   2  -4  -4  112.32    3.98
   2  -4  -4  117.65    4.26
  -2   4   4  112.34    4.25
  -2   4   4  118.80    4.52
  -2   4   4  120.38    4.19
  -2   4   4  112.52    4.29
   1  -4  -4   61.83    2.57
   1  -4  -4   65.51    2.35
   1  -4  -4   65.75    2.66
   1  -4  -4   61.94    2.63
   1  -4  -4   62.27    2.86
   1  -4  -4   63.14    2.87
  -1   4   4   68.29    2.73
  -1   4   4   65.16    2.75
  -1   4   4   65.17    3.06
  -1   4   4   65.08    2.93
   0  -4  -4   39.97    1.98
   0  -4  -4   42.12    2.30
   0  -4  -4   45.68    2.37
   0  -4  -4   49.02    1.96
   0   4   4   40.88    2.27
   0   4   4   47.31    2.51
   0   4   4   43.01    2.04
   0   4   4   45.79    2.10
   0   4   4   42.34    1.89
   0   4   4   45.52    1.95
  -1  -4  -4   17.45    1.22
  -1  -4  -4   19.08    1.22
  -1  -4  -4   18.06    1.46
  -1  -4  -4   16.70    1.44
   1   4   4   17.53    1.44
   1   4   4   18.09    1.19
   1   4   4   19.00    1.56
   1   4   4   18.78    1.27
   1   4   4   18.66    1.23
   1   4   4   17.64    1.20
  -2  -4  -4   22.85    1.26
  -2  -4  -4   23.64    1.75
  -2  -4  -4   22.79    1.75
  -2  -4  -4   24.20    1.49
  -2  -4  -4   22.78    1.47
   2   4   4   24.03    1.81
   2   4   4   22.46    1.76
   2   4   4   24.38    1.53
   2   4   4   23.34    1.49
   2   4   4   20.32    1.34
   2   4   4   23.57    1.52
  -3  -4  -4    4.41    0.95
  -3  -4  -4    3.09    0.74
  -3  -4  -4    3.05    0.83
  -3  -4  -4    3.95    0.62
  -3  -4  -4    3.76    0.66
  -3  -4  -4    2.24    0.63
   3   4   4    3.99    0.78
   3   4   4    3.17    0.69
   3   4   4    3.52    0.87
   3   4   4    2.26    0.75
  -4  -4  -4   46.70    2.50
  -4  -4  -4   42.45    1.99
  -4  -4  -4   40.74    2.54
  -4  -4  -4   42.27    2.69
   4   4   4   41.79    2.44
   4   4   4   41.30    2.66
  -5  -4  -4    5.94    0.91
  -5  -4  -4    3.59    0.90
  -5  -4  -4    5.14    1.11
   5   4   4    3.72    0.98
   5   4   4    3.74    1.00
  -6  -4  -4   -0.55    0.38
  -6  -4  -4   -0.38    0.39
   6   4   4    0.26    0.51
  -7  -4  -4    1.14    0.62
  -7  -4  -4    0.38    0.64
   7   4   4   -0.83    0.49
  -8  -4  -4    3.41    1.17
  10  -5  -4    2.78    1.40
 -10   5   4    3.50    1.08
   9  -5  -4    0.10    0.88
  -9   5   4    1.02    0.80
  -9   5   4    0.88    0.60
   8  -5  -4    0.63    0.60
  -8   5   4   -0.17    0.41
  -8   5   4    0.24    0.56
   7  -5  -4    0.03    0.62
  -7   5   4   -0.13    0.44
  -7   5   4   -0.08    0.43
   6  -5  -4   24.07    2.26
   6  -5  -4   26.77    1.55
  -6   5   4   29.10    2.09
  -6   5   4   27.15    2.03
  -6   5   4   24.93    1.65
   5  -5  -4   40.96    2.28
   5  -5  -4   48.03    2.97
   5  -5  -4   41.61    2.07
   5  -5  -4   42.20    2.22
  -5   5   4   43.97    2.59
  -5   5   4   38.03    2.37
  -5   5   4   46.30    1.96
  -5   5   4   40.19    2.06
  -5   5   4   39.54    2.73
   4  -5  -4   -0.09    0.29
   4  -5  -4   -0.01    0.40
   4  -5  -4   -0.28    0.24
   4  -5  -4   -0.15    0.21
   4  -5  -4   -0.13    0.18
   4  -5  -4    0.15    0.15
  -4   5   4   -0.18    0.33
  -4   5   4   -0.34    0.26
  -4   5   4    0.64    0.39
  -4   5   4   -0.55    0.46
   3  -5  -4    3.34    0.74
   3  -5  -4    3.08    0.60
   3  -5  -4    2.86    0.46
   3  -5  -4    4.15    0.43
   3  -5  -4    3.22    0.70
   3  -5  -4    3.64    0.86
  -3   5   4    4.20    0.91
  -3   5   4    2.53    0.75
  -3   5   4    2.71    0.64
  -3   5   4    3.86    0.76
   2  -5  -4    4.68    0.85
   2  -5  -4    5.78    0.81
   2  -5  -4    4.62    0.62
   2  -5  -4    4.74    0.86
   2  -5  -4    6.00    0.94
   2  -5  -4    5.64    0.53
  -2   5   4    6.65    1.06
  -2   5   4    5.93    0.86
  -2   5   4    6.60    1.11
  -2   5   4    5.64    0.95
   1  -5  -4    3.32    0.62
   1  -5  -4    2.28    0.63
   1  -5  -4    4.02    0.56
   1  -5  -4    2.87    0.66
   1  -5  -4    2.78    0.58
   1  -5  -4    3.55    0.68
  -1   5   4    4.13    0.84
  -1   5   4    3.94    0.69
  -1   5   4    3.68    0.83
  -1   5   4    2.86    0.67
   0  -5  -4   32.10    2.02
   0  -5  -4   30.28    1.64
   0  -5  -4   31.17    2.05
   0  -5  -4   33.67    1.61
   0   5   4   28.85    1.98
   0   5   4   30.94    2.14
   0   5   4   33.95    1.78
   0   5   4   32.35    1.86
   0   5   4   30.27    1.56
   0   5   4   33.08    1.74
  -1  -5  -4   11.58    1.02
  -1  -5  -4   10.41    1.15
  -1  -5  -4   10.23    0.93
  -1  -5  -4   11.89    1.31
   1   5   4   10.03    0.91
   1   5   4    9.40    1.04
   1   5   4   11.11    0.98
   1   5   4   11.40    1.27
   1   5   4    9.25    1.34
   1   5   4   10.96    1.05
  -2  -5  -4   10.00    1.05
  -2  -5  -4    9.71    0.81
  -2  -5  -4    8.02    1.03
  -2  -5  -4   11.27    1.21
  -2  -5  -4    7.29    1.28
   2   5   4    9.13    1.16
   2   5   4    9.95    1.01
   2   5   4    9.76    1.06
   2   5   4   10.21    1.45
  -3  -5  -4    0.45    0.62
  -3  -5  -4   -0.46    0.30
  -3  -5  -4    0.36    0.32
  -3  -5  -4    0.12    0.33
   3   5   4    0.08    0.47
   3   5   4    0.63    0.43
   3   5   4    0.44    0.35
  -4  -5  -4    5.62    1.03
  -4  -5  -4    6.17    1.20
  -4  -5  -4    4.68    0.72
   4   5   4    5.70    1.12
   4   5   4    4.63    1.10
  -5  -5  -4    5.51    1.14
  -5  -5  -4    6.78    1.24
   5   5   4    6.66    1.28
  -6  -5  -4    2.89    1.19
  -6  -5  -4    1.97    0.78
   6   5   4    3.91    1.08
  -7  -5  -4   -0.06    0.54
  -7  -5  -4   -0.30    0.69
  10  -6  -4   -0.16    0.90
 -10   6   4   -1.51    0.58
 -10   6   4    0.82    0.87
   9  -6  -4   -0.16    0.58
  -9   6   4   -0.19    0.65
  -9   6   4    0.77    0.84
   8  -6  -4    0.93    0.98
  -8   6   4    2.37    0.83
  -8   6   4    3.27    0.97
   7  -6  -4    1.87    0.83
  -7   6   4    1.20    0.63
  -7   6   4    1.57    0.69
   6  -6  -4    0.14    0.34
   6  -6  -4   -0.41    0.44
  -6   6   4   -0.11    0.40
  -6   6   4    0.21    0.46
   5  -6  -4   -0.10    0.33
   5  -6  -4   -0.43    0.35
   5  -6  -4    0.30    0.45
  -5   6   4   -0.08    0.43
  -5   6   4    0.50    0.51
  -5   6   4   -0.83    0.50
   4  -6  -4    0.05    0.19
   4  -6  -4   -0.20    0.30
   4  -6  -4   -0.66    0.34
   4  -6  -4    0.55    0.38
  -4   6   4   -0.36    0.30
  -4   6   4    0.42    0.44
  -4   6   4    0.35    0.32
  -4   6   4    0.65    0.65
   3  -6  -4    2.25    0.68
   3  -6  -4    2.22    0.33
   3  -6  -4    1.54    0.50
   3  -6  -4    1.98    0.68
   3  -6  -4    2.59    0.67
  -3   6   4    1.79    0.64
  -3   6   4    2.28    0.77
  -3   6   4    2.31    0.64
  -3   6   4    2.69    0.73
   2  -6  -4    0.32    0.32
   2  -6  -4    0.16    0.20
   2  -6  -4    0.55    0.43
   2  -6  -4    0.60    0.43
   2  -6  -4    0.35    0.29
  -2   6   4    0.10    0.35
  -2   6   4    0.11    0.35
  -2   6   4    0.69    0.41
  -2   6   4    0.15    0.38
   1  -6  -4   19.04    1.34
   1  -6  -4   20.88    1.64
   1  -6  -4   20.49    1.14
   1  -6  -4   21.31    1.33
   1  -6  -4   18.26    1.60
  -1   6   4   22.54    1.53
  -1   6   4   20.11    1.37
  -1   6   4   18.37    1.56
  -1   6   4   18.52    1.62
  -1   6   4   17.49    1.65
   0  -6  -4    0.42    0.33
   0  -6  -4   -0.05    0.31
   0  -6  -4    0.86    0.55
   0  -6  -4    0.61    0.45
   0   6   4    0.08    0.46
   0   6   4   -0.55    0.55
   0   6   4    0.31    0.26
   0   6   4   -0.05    0.43
   0   6   4    0.18    0.34
   0   6   4    0.23    0.37
  -1  -6  -4    1.47    0.66
  -1  -6  -4    2.32    0.58
  -1  -6  -4    3.10    0.91
   1   6   4    2.87    1.03
   1   6   4    2.58    0.61
   1   6   4    3.78    0.91
   1   6   4    1.66    0.47
   1   6   4    2.77    0.72
  -2  -6  -4   23.32    1.27
  -2  -6  -4   23.25    1.61
  -2  -6  -4   19.88    1.89
   2   6   4   23.64    1.63
   2   6   4   23.17    1.72
   2   6   4   26.60    2.12
  -3  -6  -4    8.76    1.22
  -3  -6  -4    7.68    1.37
   3   6   4    7.58    1.22
   3   6   4    7.22    1.34
  -4  -6  -4   -0.19    0.40
  -4  -6  -4   -0.19    0.44
   4   6   4    0.33    0.53
  -5  -6  -4    0.23    0.60
  -5  -6  -4    0.01    0.57
   5   6   4    0.70    0.65
  -6  -6  -4   -0.35    0.57
  -6  -6  -4    0.43    0.70
  10  -7  -4    1.45    0.97
 -10   7   4    0.48    0.79
 -10   7   4   -0.14    0.69
   9  -7  -4    0.55    1.05
  -9   7   4   -0.93    0.63
  -9   7   4    0.66    0.78
   8  -7  -4   -0.55    0.67
  -8   7   4    1.01    0.75
  -8   7   4   -0.97    0.47
   7  -7  -4    0.59    0.62
  -7   7   4   -0.41    0.45
  -7   7   4    0.40    0.66
   6  -7  -4   -0.66    0.52
  -6   7   4    0.51    0.51
  -6   7   4   -0.23    0.32
   5  -7  -4    1.20    0.50
   5  -7  -4    2.45    0.67
   5  -7  -4    3.45    1.03
  -5   7   4    2.03    0.82
  -5   7   4    2.08    0.72
   4  -7  -4    5.81    1.20
   4  -7  -4    6.24    1.04
   4  -7  -4    5.25    0.87
  -4   7   4    4.56    1.04
  -4   7   4    8.12    1.45
  -4   7   4    5.88    1.03
  -4   7   4    7.11    1.40
   3  -7  -4   -0.05    0.63
   3  -7  -4   -0.57    0.33
   3  -7  -4    0.35    0.51
  -3   7   4   -0.81    0.29
  -3   7   4    0.51    0.42
  -3   7   4   -0.50    0.36
  -3   7   4   -0.40    0.58
   2  -7  -4    1.38    0.54
   2  -7  -4    1.35    0.59
  -2   7   4    1.32    0.71
  -2   7   4    1.22    0.45
  -2   7   4    0.21    0.47
  -2   7   4    0.52    0.60
   1  -7  -4   17.58    1.70
   1  -7  -4   13.76    0.97
  -1   7   4   15.94    1.72
  -1   7   4   18.23    1.52
  -1   7   4   17.38    1.71
  -1   7   4   17.33    1.27
   0  -7  -4    6.13    0.81
   0  -7  -4    6.54    1.18
   0   7   4    9.46    1.51
   0   7   4    7.54    1.39
   0   7   4    8.43    1.23
  -1  -7  -4   38.28    2.67
  -1  -7  -4   37.60    2.00
   1   7   4   40.36    2.42
   1   7   4   34.48    2.52
  -2  -7  -4    2.42    0.89
  -2  -7  -4    0.75    0.52
   2   7   4    2.85    0.94
   2   7   4    1.94    0.79
  -3  -7  -4    4.98    0.96
  -3  -7  -4    6.26    1.32
   3   7   4    2.27    0.94
  -4  -7  -4    0.58    0.72
   4   7   4    0.37    0.54
  -5  -7  -4    4.46    1.26
  -6  -7  -4    1.79    1.00
  -6  -7  -4    1.31    0.95
   9  -8  -4   -1.72    0.77
  -9   8   4    1.65    0.96
  -9   8   4    0.08    0.73
   8  -8  -4    0.22    0.91
  -8   8   4    0.26    0.68
  -8   8   4    1.00    0.72
   7  -8  -4   -0.35    0.56
  -7   8   4   -0.23    0.32
  -7   8   4    0.57    0.71
   6  -8  -4    0.27    0.64
  -6   8   4   -0.21    0.48
   5  -8  -4   -0.25    0.47
   5  -8  -4    1.02    0.70
  -5   8   4    1.15    0.61
   4  -8  -4    0.33    0.58
   4  -8  -4   -0.08    0.44
  -4   8   4    0.30    0.52
  -4   8   4   -0.25    0.32
   3  -8  -4    7.09    1.35
   3  -8  -4    7.02    1.21
  -3   8   4    8.26    1.13
  -3   8   4    7.84    1.46
   2  -8  -4   -0.04    0.48
  -2   8   4   -0.50    0.33
  -2   8   4   -0.72    0.40
   1  -8  -4    0.89    0.61
  -1   8   4    1.87    0.82
  -1   8   4    0.07    0.52
   0  -8  -4    0.02    0.40
   0   8   4    0.54    0.56
   0   8   4    0.70    0.59
  -1  -8  -4    1.05    0.67
   1   8   4    0.62    0.79
   1   8   4    1.94    0.83
  -2  -8  -4    3.85    1.10
  -2  -8  -4    3.74    0.84
   2   8   4    4.14    1.00
  -3  -8  -4    0.06    0.48
  -3  -8  -4    0.82    0.57
   3   8   4    0.89    0.52
  -4  -8  -4   -1.21    0.58
  -4  -8  -4   -0.50    0.57
   4   8   4    0.32    0.79
  -5  -8  -4    0.62    0.88
  -5  -8  -4   -1.61    0.70
   8  -9  -4    0.07    0.76
  -8   9   4   -0.45    0.67
  -8   9   4   -0.30    0.81
   7  -9  -4    1.78    0.98
  -7   9   4    0.49    0.82
  -7   9   4    1.63    0.78
   6  -9  -4   -0.11    0.56
  -6   9   4   -0.50    0.58
  -6   9   4   -0.33    0.47
   5  -9  -4    1.05    0.75
  -5   9   4   -0.87    0.46
   4  -9  -4   -0.46    0.43
   4  -9  -4    0.32    0.61
  -4   9   4    1.41    0.73
   3  -9  -4    8.90    1.54
   3  -9  -4    7.97    1.46
  -3   9   4    8.69    1.64
   2  -9  -4    1.69    0.73
  -2   9   4   -0.12    0.51
  -2   9   4    0.69    0.62
   1  -9  -4    1.94    0.77
  -1   9   4    1.38    0.75
  -1   9   4    2.55    0.81
   0  -9  -4   -0.24    0.65
   0   9   4   -0.46    0.64
   0   9   4   -0.44    0.54
  -1  -9  -4    2.30    0.97
   1   9   4    1.48    0.86
  -2  -9  -4    3.23    1.11
   2   9   4    1.37    0.78
  -3  -9  -4   -0.81    0.57
   3   9   4   -0.14    0.62
  -4  -9  -4   -0.28    0.54
   7 -10  -4   -1.02    0.76
  -7  10   4   -0.48    0.63
   6 -10  -4   -0.89    0.59
  -6  10   4    0.57    0.69
   5 -10  -4    0.60    0.76
  -5  10   4    0.33    0.75
   4 -10  -4    1.39    0.82
   4 -10  -4    0.78    0.71
  -4  10   4    3.74    1.20
   3 -10  -4   -0.02    0.59
  -3  10   4   -1.25    0.53
   2 -10  -4    0.74    0.60
  -2  10   4    0.61    0.59
  -2  10   4    3.63    1.17
   1 -10  -4    2.93    1.07
  -1  10   4    1.46    1.03
   0 -10  -4    0.95    0.82
   0  10   4    0.87    0.71
  -1 -10  -4    0.20    0.62
   1  10   4   -0.68    0.54
  -2 -10  -4   -0.76    0.64
   2  10   4    1.19    0.86
  -6  11   4   -0.24    0.81
   5 -11  -4    1.85    0.83
  -5  11   4    1.42    0.88
   4 -11  -4    0.38    0.81
  -4  11   4   -0.77    0.73
  -4  11   4   -0.09    0.84
   3 -11  -4   -1.07    0.65
  -3  11   4   -1.05    0.54
   2 -11  -4   -0.19    0.70
  -2  11   4    2.71    0.94
   1 -11  -4    0.24    0.83
  -1  11   4   -0.52    0.62
   0 -11  -4   -1.59    0.73
   0  11   4   -0.41    0.61
   1  14  -5    0.00    0.76
  -1 -14   5   -0.43    0.97
   0  14  -5    5.45    1.52
   0 -14   5    2.03    1.07
   1 -14   5   -0.27    0.99
  -2  14  -5    0.02    0.92
   2 -14   5    0.48    1.27
  -3  14  -5   -0.15    0.86
  -4  14  -5    1.87    0.97
  -4  14  -5    1.05    0.62
  -5  14  -5   -0.02    0.59
  -5  14  -5   -0.71    0.70
   3  13  -5   -0.64    0.77
  -3 -13   5    0.91    0.81
  -2 -13   5    0.49    0.75
   1  13  -5    0.22    0.89
  -1 -13   5    1.60    0.97
   0  13  -5    0.91    0.94
   0 -13   5    3.08    1.28
  -1  13  -5   -0.42    0.53
   1 -13   5    0.65    0.89
  -2  13  -5    0.24    0.62
   2 -13   5   -0.70    0.80
  -3  13  -5   -0.37    0.66
  -3  13  -5    0.39    0.41
  -4  13  -5    0.23    0.62
  -4  13  -5    0.53    0.56
  -5  13  -5    1.15    0.65
  -5  13  -5    0.42    0.72
   5 -13   5    1.58    1.06
  -6  13  -5    2.58    1.05
   6 -13   5    0.82    1.02
   4  12  -5    0.89    0.93
  -4 -12   5    2.15    1.01
   3  12  -5   -0.29    0.76
  -3 -12   5    1.00    0.76
   2  12  -5   -0.39    0.46
  -2 -12   5    0.15    0.86
   1  12  -5   -0.50    0.59
  -1 -12   5    1.38    0.85
   0  12  -5    1.04    0.77
   0 -12   5    0.92    0.77
  -1  12  -5    0.30    0.45
   1 -12   5   -0.09    0.72
  -2  12  -5    0.63    0.56
  -2  12  -5   -0.07    0.38
   2 -12   5    0.18    0.65
  -3  12  -5    5.40    1.09
  -3  12  -5    5.26    1.27
   3 -12   5    5.33    1.36
  -4  12  -5   -0.06    0.34
  -4  12  -5   -0.17    0.51
   4 -12   5    0.63    0.72
  -5  12  -5    0.76    0.67
   5 -12   5   -0.04    0.93
  -6  12  -5    3.19    1.05
  -7  12  -5   -0.06    0.61
   7 -12   5   -0.15    1.03
   5  11  -5    0.64    0.87
  -5 -11   5   -0.93    0.54
  -5 -11   5    0.62    0.76
   4  11  -5   -0.66    0.59
  -4 -11   5    0.39    0.72
  -4 -11   5    1.19    0.76
   3  11  -5   -0.13    0.56
  -3 -11   5    2.15    0.89
  -3 -11   5    0.16    0.56
   2  11  -5    1.60    0.90
  -2 -11   5    2.12    0.81
  -2 -11   5    2.64    1.13
   1  11  -5    4.40    1.17
  -1 -11   5    6.22    1.38
  -1 -11   5    4.55    1.02
   0  11  -5    2.21    0.81
   0 -11   5    1.53    0.81
  -1  11  -5    5.26    0.94
  -1  11  -5    5.56    1.25
   1 -11   5    4.89    1.16
  -2  11  -5    4.38    0.89
  -2  11  -5    4.62    1.21
   2 -11   5    4.87    1.22
  -3  11  -5   18.93    1.95
  -3  11  -5   14.06    1.40
   3 -11   5   14.05    1.84
  -4  11  -5    0.74    0.61
   4 -11   5    0.43    0.63
  -5  11  -5    0.01    0.36
  -5  11  -5    0.45    0.47
   5 -11   5   -0.03    0.66
  -6  11  -5    1.19    0.58
  -6  11  -5    0.13    0.54
   6 -11   5    2.25    1.15
  -7  11  -5    0.72    0.72
  -7  11  -5    0.26    0.54
   7 -11   5   -0.12    0.54
  -8  11  -5    0.07    0.48
  -8  11  -5   -1.36    0.45
   8 -11   5    0.06    0.89
   6  10  -5   -0.63    0.89
  -6 -10   5   -0.36    0.75
  -6 -10   5    2.06    1.13
   5  10  -5   -0.01    0.72
  -5 -10   5   -0.16    0.69
  -5 -10   5   -1.18    0.69
   4  10  -5    6.91    1.58
  -4 -10   5    4.25    1.30
  -4 -10   5    4.19    1.23
   3  10  -5    0.03    0.56
  -3 -10   5   -0.37    0.44
  -3 -10   5    1.66    0.66
   2  10  -5    3.44    1.10
  -2 -10   5    2.76    0.95
  -2 -10   5    2.06    0.69
   1  10  -5    9.33    1.58
  -1 -10   5    6.96    1.19
  -1 -10   5    7.60    1.52
   0  10  -5   15.05    1.74
   0  10  -5   15.85    1.24
   0 -10   5   17.24    1.92
   0 -10   5   14.63    1.41
  -1  10  -5    0.26    0.38
  -1  10  -5    0.09    0.26
  -1  10  -5   -0.09    0.32
   1 -10   5    0.16    0.43
   1 -10   5    0.11    0.47
  -2  10  -5    3.23    0.58
  -2  10  -5    3.55    0.53
  -2  10  -5    3.29    0.81
  -2  10  -5    2.71    0.69
  -2  10  -5    3.25    0.89
  -2  10  -5    3.33    0.87
   2 -10   5    2.77    0.80
  -3  10  -5    0.46    0.28
  -3  10  -5    0.34    0.51
  -3  10  -5    0.39    0.34
   3 -10   5   -0.26    0.47
   3 -10   5   -0.08    0.57
  -4  10  -5    0.39    0.41
  -4  10  -5    0.11    0.25
   4 -10   5    0.23    0.46
   4 -10   5   -0.76    0.49
  -5  10  -5    3.52    0.74
  -5  10  -5    4.02    0.92
   5 -10   5    3.39    1.10
  -6  10  -5    1.41    0.64
  -6  10  -5    0.43    0.45
   6 -10   5    0.67    0.76
  -7  10  -5    0.96    0.50
  -7  10  -5    0.99    0.65
   7 -10   5    1.06    0.99
  -8  10  -5   -0.39    0.39
  -8  10  -5    0.12    0.50
   8 -10   5    0.03    0.88
  -9  10  -5    1.04    0.80
   9 -10   5    0.47    0.99
   7   9  -5    0.04    0.97
  -7  -9   5   -1.01    0.71
  -7  -9   5    0.44    0.65
   6   9  -5    0.13    0.82
  -6  -9   5   -0.37    0.71
  -6  -9   5    1.05    0.82
   5   9  -5    0.04    0.59
  -5  -9   5    0.44    0.59
  -5  -9   5   -0.07    0.51
   4   9  -5   -0.22    0.48
  -4  -9   5   -0.12    0.50
  -4  -9   5   -0.14    0.45
   3   9  -5   -0.45    0.48
  -3  -9   5    0.21    0.50
  -3  -9   5    0.16    0.58
   2   9  -5    0.82    0.44
   2   9  -5    1.30    0.68
  -2  -9   5    1.56    0.65
  -2  -9   5    1.68    0.81
   1   9  -5    5.29    0.83
   1   9  -5    7.32    1.38
   1   9  -5    6.99    0.73
  -1  -9   5    7.37    1.40
  -1  -9   5    6.90    1.13
   0   9  -5    0.70    0.33
   0   9  -5    0.48    0.19
   0   9  -5    0.20    0.34
   0   9  -5    0.69    0.33
   0   9  -5    0.76    0.59
   0   9  -5    0.41    0.52
   0  -9   5    0.33    0.39
   0  -9   5    0.45    0.46
  -1   9  -5    5.14    0.82
  -1   9  -5    4.44    1.19
  -1   9  -5    4.80    0.73
  -1   9  -5    5.08    0.51
  -1   9  -5    4.28    0.98
  -1   9  -5    3.81    0.83
  -1   9  -5    5.41    0.91
   1  -9   5    5.04    1.08
   1  -9   5    4.58    0.83
  -2   9  -5   41.40    1.86
  -2   9  -5   36.94    2.28
  -2   9  -5   38.55    2.33
  -2   9  -5   40.60    1.74
  -2   9  -5   39.35    2.26
  -2   9  -5   39.88    2.11
  -2   9  -5   41.28    2.63
   2  -9   5   43.82    2.65
  -3   9  -5    2.35    0.52
  -3   9  -5    1.83    0.65
  -3   9  -5    1.59    0.41
  -3   9  -5    1.37    0.50
  -3   9  -5    1.72    0.59
  -3   9  -5    2.93    0.71
   3  -9   5    2.60    0.87
   3  -9   5    2.58    0.75
  -4   9  -5   -0.68    0.26
  -4   9  -5   -0.23    0.23
  -4   9  -5   -0.28    0.26
  -4   9  -5    0.16    0.25
   4  -9   5   -0.44    0.31
   4  -9   5   -0.36    0.32
  -5   9  -5   -0.04    0.33
  -5   9  -5    0.81    0.47
   5  -9   5    0.53    0.57
  -6   9  -5    4.37    0.94
  -6   9  -5    4.04    0.84
   6  -9   5    3.96    1.28
  -7   9  -5   -0.37    0.35
  -7   9  -5    0.32    0.42
   7  -9   5   -0.55    0.54
  -8   9  -5    2.02    0.77
  -8   9  -5    1.61    0.74
   8  -9   5    2.64    1.24
  -9   9  -5    7.15    1.39
  -9   9  -5    0.89    0.79
   9  -9   5    2.44    1.06
   8   8  -5   -0.51    0.82
  -8  -8   5    0.67    0.92
  -8  -8   5    1.15    0.74
   7   8  -5    2.31    1.19
  -7  -8   5    1.07    0.96
  -7  -8   5    1.50    0.95
   6   8  -5    1.60    0.86
  -6  -8   5    0.61    0.67
  -6  -8   5    2.48    0.97
   5   8  -5    0.50    0.71
  -5  -8   5    0.00    0.42
  -5  -8   5    1.51    0.76
   4   8  -5   -0.01    0.45
  -4  -8   5   -0.27    0.40
  -4  -8   5   -0.04    0.37
   3   8  -5    0.90    0.62
  -3  -8   5   -0.04    0.41
  -3  -8   5    1.86    0.77
   2   8  -5   24.06    2.00
   2   8  -5   28.39    2.50
   2   8  -5   31.01    1.30
   2   8  -5   36.73    2.55
   2   8  -5   27.06    1.73
  -2  -8   5   33.68    2.48
  -2  -8   5   29.94    1.29
  -2  -8   5   26.38    2.02
  -2  -8   5   31.64    2.10
   1   8  -5   50.74    2.12
   1   8  -5   51.53    1.84
   1   8  -5   51.55    2.99
   1   8  -5   49.98    2.38
   1   8  -5   49.51    1.70
   1   8  -5   50.38    2.97
   1   8  -5   49.91    2.01
   1   8  -5   52.28    2.81
  -1  -8   5   47.40    2.59
  -1  -8   5   48.64    3.00
   0   8  -5   44.50    1.84
   0   8  -5   48.34    2.03
   0   8  -5   45.23    1.66
   0   8  -5   46.30    2.55
   0   8  -5   45.96    2.71
   0   8  -5   45.43    2.17
   0   8  -5   48.78    2.21
   0   8  -5   46.04    2.78
   0  -8   5   41.66    2.30
   0  -8   5   45.85    2.78
  -1   8  -5   21.72    1.26
  -1   8  -5   20.25    1.04
  -1   8  -5   22.64    1.78
  -1   8  -5   17.75    1.26
  -1   8  -5   21.52    1.84
  -1   8  -5   19.26    1.43
  -1   8  -5   22.86    1.34
  -1   8  -5   18.89    1.51
   1  -8   5   17.86    1.63
   1  -8   5   18.74    1.42
  -2   8  -5   -0.10    0.28
  -2   8  -5    0.12    0.36
  -2   8  -5    0.16    0.30
  -2   8  -5    0.68    0.28
  -2   8  -5    0.12    0.28
  -2   8  -5    0.37    0.23
  -2   8  -5    0.08    0.25
  -2   8  -5    0.10    0.28
  -2   8  -5   -0.15    0.23
   2  -8   5    0.25    0.47
   2  -8   5    0.32    0.37
  -3   8  -5    3.68    0.82
  -3   8  -5    4.35    0.67
  -3   8  -5    4.19    0.63
  -3   8  -5    6.13    0.88
  -3   8  -5    3.42    0.74
  -3   8  -5    4.30    0.77
  -3   8  -5    6.58    1.26
  -3   8  -5    4.29    0.75
   3  -8   5    5.38    1.11
   3  -8   5    3.09    0.72
  -4   8  -5    4.19    0.70
  -4   8  -5    4.02    0.71
  -4   8  -5    4.87    1.18
  -4   8  -5    5.52    0.93
  -4   8  -5    5.04    1.29
  -4   8  -5    3.69    0.87
  -4   8  -5    2.19    0.84
  -4   8  -5    3.54    0.57
   4  -8   5    5.89    1.21
  -5   8  -5    0.25    0.36
  -5   8  -5    1.38    0.47
  -5   8  -5    1.17    0.42
  -5   8  -5    0.49    0.49
   5  -8   5    0.70    0.62
  -6   8  -5   11.83    1.55
  -6   8  -5   11.11    1.02
  -6   8  -5   13.66    1.28
   6  -8   5   14.04    2.08
  -7   8  -5    2.46    0.79
  -7   8  -5    1.93    0.69
   7  -8   5    2.15    1.04
  -8   8  -5   -0.15    0.41
  -8   8  -5    0.35    0.43
   8  -8   5    0.70    0.70
  -9   8  -5    2.43    0.85
  -9   8  -5    2.48    0.94
   9  -8   5    0.51    1.07
   8   7  -5    1.65    1.17
  -8  -7   5   -0.26    0.84
  -8  -7   5   -0.21    0.69
   7   7  -5    0.24    0.70
  -7  -7   5   -0.11    0.60
  -7  -7   5    1.11    0.87
   6   7  -5   -0.14    0.60
  -6  -7   5    0.10    0.51
  -6  -7   5    0.89    0.68
   5   7  -5   -0.30    0.56
  -5  -7   5   -0.84    0.45
  -5  -7   5   -0.65    0.42
   4   7  -5    0.57    0.55
  -4  -7   5    1.18    0.67
  -4  -7   5    1.30    0.62
  -4  -7   5    0.45    0.35
   3   7  -5   12.72    1.39
   3   7  -5   14.09    0.85
   3   7  -5   13.58    1.53
   3   7  -5   11.60    1.16
  -3  -7   5   11.64    1.27
  -3  -7   5   12.79    1.39
  -3  -7   5   13.79    0.96
  -3  -7   5   14.58    1.94
   2   7  -5    1.66    0.27
   2   7  -5    1.91    0.68
   2   7  -5    1.93    0.62
   2   7  -5    1.24    0.28
   2   7  -5    1.12    0.50
   2   7  -5    1.92    0.36
  -2  -7   5    1.90    0.61
  -2  -7   5    1.60    0.55
  -2  -7   5    1.59    0.39
  -2  -7   5    1.26    0.49
   1   7  -5   51.75    2.82
   1   7  -5   45.37    2.67
   1   7  -5   46.85    1.90
   1   7  -5   50.13    1.86
   1   7  -5   48.22    1.98
   1   7  -5   48.36    2.64
   1   7  -5   49.83    2.36
  -1  -7   5   51.23    2.90
  -1  -7   5   48.60    2.53
  -1  -7   5   52.56    2.00
   0   7  -5    0.61    0.39
   0   7  -5    0.77    0.34
   0   7  -5    1.12    0.50
   0   7  -5    0.44    0.17
   0   7  -5    0.18    0.21
   0   7  -5    0.63    0.42
   0   7  -5    0.37    0.26
   0   7  -5    0.68    0.21
   0  -7   5    0.85    0.44
   0  -7   5    0.60    0.42
  -1   7  -5    9.30    1.01
  -1   7  -5    9.41    0.79
  -1   7  -5    7.43    1.07
  -1   7  -5    7.10    0.98
  -1   7  -5    8.20    0.80
  -1   7  -5    8.26    0.83
  -1   7  -5    8.19    1.23
  -1   7  -5    9.43    0.68
   1  -7   5    7.70    1.02
   1  -7   5    7.73    1.20
  -2   7  -5   22.34    1.80
  -2   7  -5   25.57    1.49
  -2   7  -5   25.86    1.31
  -2   7  -5   25.71    1.56
  -2   7  -5   27.22    1.76
  -2   7  -5   24.68    1.36
  -2   7  -5   25.83    1.58
  -2   7  -5   23.22    1.58
   2  -7   5   26.27    1.80
   2  -7   5   24.39    1.83
  -3   7  -5    3.36    0.71
  -3   7  -5    2.49    0.52
  -3   7  -5    3.09    0.71
  -3   7  -5    3.51    0.90
  -3   7  -5    3.15    0.64
  -3   7  -5    2.41    0.68
  -3   7  -5    3.62    0.65
  -3   7  -5    2.82    0.50
  -3   7  -5    2.75    0.64
   3  -7   5    4.07    0.93
  -4   7  -5   13.64    1.21
  -4   7  -5   10.64    0.90
  -4   7  -5   11.39    1.18
  -4   7  -5   11.26    0.93
  -4   7  -5   11.91    1.59
  -4   7  -5   12.21    1.13
  -4   7  -5   13.39    1.07
  -4   7  -5   11.01    1.58
  -4   7  -5   10.77    0.94
   4  -7   5   12.61    1.46
  -5   7  -5    2.38    0.71
  -5   7  -5    4.85    0.73
  -5   7  -5    4.00    0.94
  -5   7  -5    4.90    0.83
  -5   7  -5    4.21    0.83
  -5   7  -5    4.78    1.09
  -5   7  -5    4.38    0.62
   5  -7   5    5.89    1.21
  -6   7  -5    7.55    1.21
  -6   7  -5    8.90    0.96
  -6   7  -5    7.12    1.09
   6  -7   5    7.69    1.49
  -7   7  -5    0.13    0.38
  -7   7  -5   -0.53    0.27
   7  -7   5    0.41    0.68
  -8   7  -5    0.35    0.48
  -8   7  -5   -0.14    0.54
  -8   7  -5    0.64    0.51
   8  -7   5   -0.51    0.74
  -9   7  -5   -0.11    0.50
  -9   7  -5   -0.90    0.42
   9  -7   5    0.56    0.85
 -10   7  -5    1.00    0.83
 -10   7  -5    0.70    0.78
  10  -7   5    0.37    1.08
   9   6  -5    0.68    0.96
  -9  -6   5    0.05    0.62
   8   6  -5   -0.96    0.63
  -8  -6   5    0.88    0.64
  -8  -6   5   -0.05    0.55
   7   6  -5    0.53    0.65
  -7  -6   5    0.65    0.53
  -7  -6   5    0.74    0.71
   6   6  -5   11.94    1.99
  -6  -6   5    8.58    1.19
  -6  -6   5    8.77    1.61
  -6  -6   5   11.72    1.70
   5   6  -5   14.29    2.11
  -5  -6   5   17.14    1.69
  -5  -6   5   12.31    1.81
  -5  -6   5   15.66    1.25
   4   6  -5    1.95    0.81
   4   6  -5    0.16    0.50
   4   6  -5    1.70    0.41
   4   6  -5    0.93    0.39
  -4  -6   5    1.59    0.76
  -4  -6   5    1.32    0.60
  -4  -6   5    1.50    0.47
  -4  -6   5    0.49    0.52
   3   6  -5   -0.30    0.31
   3   6  -5    0.38    0.22
   3   6  -5    0.04    0.18
   3   6  -5   -0.41    0.33
  -3  -6   5    0.59    0.35
  -3  -6   5   -0.29    0.24
  -3  -6   5   -0.13    0.24
  -3  -6   5    0.40    0.43
   2   6  -5   33.63    1.50
   2   6  -5   28.81    1.99
   2   6  -5   32.21    1.12
   2   6  -5   36.32    2.25
   2   6  -5   33.70    1.86
   2   6  -5   30.71    1.07
  -2  -6   5   33.23    1.55
  -2  -6   5   32.19    1.99
  -2  -6   5   32.07    2.00
  -2  -6   5   29.12    2.15
   1   6  -5   11.96    1.19
   1   6  -5   11.62    0.68
   1   6  -5    9.33    1.27
   1   6  -5   12.76    1.06
   1   6  -5   10.52    0.78
   1   6  -5   11.50    0.84
   1   6  -5    9.17    1.04
  -1  -6   5    9.96    1.07
  -1  -6   5   12.77    1.32
  -1  -6   5   13.76    1.19
  -1  -6   5   12.69    0.91
   0   6  -5   29.93    1.51
   0   6  -5   32.11    1.92
   0   6  -5   29.23    1.35
   0   6  -5   32.67    1.96
   0   6  -5   28.50    1.83
   0   6  -5   30.14    1.55
   0   6  -5   30.15    1.70
   0  -6   5   28.75    1.50
   0  -6   5   32.36    1.87
   0  -6   5   31.71    2.03
  -1   6  -5    5.57    0.89
  -1   6  -5    5.28    0.83
  -1   6  -5    4.76    0.72
  -1   6  -5    4.70    0.87
  -1   6  -5    4.75    0.64
  -1   6  -5    4.55    0.77
  -1   6  -5    4.18    0.58
  -1   6  -5    5.37    0.83
   1  -6   5    3.92    0.74
   1  -6   5    4.16    0.86
  -2   6  -5    1.13    0.36
  -2   6  -5    1.52    0.49
  -2   6  -5    1.09    0.40
  -2   6  -5    0.52    0.34
  -2   6  -5    1.17    0.47
  -2   6  -5    0.69    0.33
  -2   6  -5    1.02    0.34
  -2   6  -5    0.97    0.34
  -2   6  -5    1.17    0.39
   2  -6   5    0.48    0.33
   2  -6   5    1.63    0.56
  -3   6  -5    7.96    0.77
  -3   6  -5    9.13    1.29
  -3   6  -5    8.03    0.87
  -3   6  -5    8.12    0.91
  -3   6  -5    9.23    0.81
  -3   6  -5    9.36    0.80
  -3   6  -5    7.79    1.10
  -3   6  -5    8.47    1.20
  -3   6  -5    8.87    0.86
   3  -6   5    9.77    1.31
  -4   6  -5   30.23    2.11
  -4   6  -5   29.83    1.66
  -4   6  -5   30.59    1.95
  -4   6  -5   28.79    1.58
  -4   6  -5   31.16    1.64
  -4   6  -5   32.25    1.85
  -4   6  -5   29.33    1.96
  -4   6  -5   29.87    2.14
  -4   6  -5   32.30    1.57
   4  -6   5   30.42    2.11
  -5   6  -5   44.34    2.13
  -5   6  -5   39.30    2.52
  -5   6  -5   47.57    2.47
  -5   6  -5   39.16    3.01
  -5   6  -5   41.98    1.80
  -5   6  -5   41.73    2.72
  -5   6  -5   43.31    2.22
   5  -6   5   47.33    2.83
   5  -6   5   42.24    2.11
  -6   6  -5    0.87    0.66
  -6   6  -5    1.31    0.53
  -6   6  -5    1.64    0.57
  -6   6  -5    0.54    0.36
   6  -6   5    0.64    0.39
   6  -6   5    0.27    0.56
  -7   6  -5   16.37    1.53
  -7   6  -5   14.56    1.31
  -7   6  -5   14.13    1.45
   7  -6   5   13.65    1.98
  -8   6  -5    5.34    1.10
  -8   6  -5    4.21    0.98
  -8   6  -5    6.87    1.13
   8  -6   5    4.95    1.38
  -9   6  -5    0.82    0.56
  -9   6  -5    0.41    0.52
  -9   6  -5    0.55    0.70
   9  -6   5    0.22    0.96
 -10   6  -5    1.39    0.86
 -10   6  -5    1.82    0.86
  10  -6   5    0.85    1.35
   9   5  -5   -0.04    0.47
  -9  -5   5   -0.02    0.72
   8   5  -5    4.85    1.51
  -8  -5   5    5.24    1.30
  -8  -5   5    2.16    0.96
  -8  -5   5    2.36    0.87
   7   5  -5    1.07    0.83
  -7  -5   5    0.51    0.48
  -7  -5   5    0.43    0.51
  -7  -5   5    0.34    0.55
   6   5  -5    0.54    0.54
  -6  -5   5   -0.22    0.38
  -6  -5   5    0.20    0.50
  -6  -5   5    0.09    0.43
   5   5  -5    7.69    1.48
   5   5  -5    6.97    1.15
   5   5  -5    8.71    0.82
  -5  -5   5    8.28    1.27
  -5  -5   5    5.46    1.21
  -5  -5   5    6.44    1.01
   4   5  -5   16.03    1.35
   4   5  -5   16.59    1.10
   4   5  -5   15.77    1.64
   4   5  -5   20.68    1.66
  -4  -5   5   20.14    1.33
  -4  -5   5   17.57    1.58
  -4  -5   5   23.52    1.75
  -4  -5   5   16.83    1.66
   3   5  -5   47.64    2.71
   3   5  -5   45.99    2.55
   3   5  -5   44.61    2.26
   3   5  -5   47.18    1.96
  -3  -5   5   42.98    2.01
  -3  -5   5   43.12    2.65
  -3  -5   5   47.21    2.51
  -3  -5   5   46.07    2.49
   2   5  -5   31.74    1.99
   2   5  -5   31.30    1.96
   2   5  -5   31.17    0.97
   2   5  -5   28.56    1.44
   2   5  -5   30.28    1.01
   2   5  -5   29.30    1.70
  -2  -5   5   28.52    1.81
  -2  -5   5   31.56    2.08
  -2  -5   5   29.91    1.53
  -2  -5   5   30.13    1.81
   1   5  -5   27.55    1.76
   1   5  -5   31.35    1.73
   1   5  -5   31.67    1.34
   1   5  -5   27.99    1.45
   1   5  -5   29.36    1.87
   1   5  -5   31.90    1.19
  -1  -5   5   31.68    2.02
  -1  -5   5   28.86    1.78
  -1  -5   5   30.75    1.52
  -1  -5   5   27.33    1.64
   0   5  -5    3.58    0.76
   0   5  -5    2.87    0.64
   0   5  -5    3.63    0.66
   0   5  -5    4.83    0.46
   0   5  -5    3.75    0.67
   0   5  -5    4.47    0.63
   0   5  -5    4.79    0.66
   0  -5   5    3.21    0.63
   0  -5   5    4.56    0.82
   0  -5   5    4.44    0.65
  -1   5  -5  106.65    3.78
  -1   5  -5   99.15    3.97
  -1   5  -5  107.50    3.59
  -1   5  -5  114.60    3.95
  -1   5  -5  105.53    3.95
  -1   5  -5  104.18    4.00
  -1   5  -5  112.27    3.91
  -1   5  -5  115.22    3.91
   1  -5   5  109.18    3.84
   1  -5   5  115.17    4.21
   1  -5   5  107.34    3.81
   1  -5   5  103.62    4.01
  -2   5  -5   10.25    1.02
  -2   5  -5   11.60    0.85
  -2   5  -5   11.64    0.89
  -2   5  -5   11.05    1.00
  -2   5  -5   10.66    1.04
  -2   5  -5    9.35    0.97
  -2   5  -5   11.69    1.02
  -2   5  -5   12.45    0.95
  -2   5  -5    9.70    0.86
   2  -5   5   11.40    1.04
   2  -5   5   11.15    1.04
  -3   5  -5    3.24    0.56
  -3   5  -5    3.80    0.79
  -3   5  -5    4.06    0.81
  -3   5  -5    3.50    0.66
  -3   5  -5    3.66    0.61
  -3   5  -5    3.96    0.69
  -3   5  -5    2.65    0.53
  -3   5  -5    3.85    0.84
  -3   5  -5    3.10    0.70
   3  -5   5    3.72    0.76
   3  -5   5    2.96    0.71
  -4   5  -5    0.16    0.33
  -4   5  -5   -0.27    0.30
  -4   5  -5   -0.19    0.20
  -4   5  -5    0.03    0.23
  -4   5  -5    0.50    0.37
  -4   5  -5    0.00    0.19
  -4   5  -5   -0.11    0.20
  -4   5  -5   -0.12    0.18
   4  -5   5    0.03    0.21
   4  -5   5    0.48    0.38
   4  -5   5   -0.22    0.25
  -5   5  -5   11.62    0.84
  -5   5  -5   10.17    1.50
  -5   5  -5    9.50    0.88
  -5   5  -5   10.91    1.15
  -5   5  -5   11.34    1.07
  -5   5  -5    8.83    1.38
  -5   5  -5   10.24    1.45
  -5   5  -5   11.37    1.01
   5  -5   5    9.40    0.97
   5  -5   5   11.42    1.30
  -6   5  -5   43.35    2.34
  -6   5  -5   40.77    2.70
  -6   5  -5   42.70    2.45
  -6   5  -5   44.31    2.29
   6  -5   5   42.97    2.78
   6  -5   5   40.50    2.26
  -7   5  -5   11.56    1.24
  -7   5  -5   13.01    1.40
  -7   5  -5   17.19    1.49
   7  -5   5   13.56    1.95
  -8   5  -5    0.99    0.67
  -8   5  -5    0.16    0.47
  -8   5  -5    1.15    0.62
   8  -5   5    0.61    0.78
  -9   5  -5    4.58    1.14
  -9   5  -5    5.73    1.21
  -9   5  -5    3.96    1.09
   9  -5   5    4.48    1.46
 -10   5  -5   -0.03    0.62
 -10   5  -5   -0.53    0.50
 -10   5  -5   -0.08    0.76
  10  -5   5   -1.24    1.92
  10   4  -5   -0.62    0.77
 -10  -4   5    0.97    0.78
   9   4  -5   -0.81    0.68
  -9  -4   5   -0.50    0.58
  -9  -4   5    1.40    0.87
   8   4  -5    1.15    0.93
  -8  -4   5    2.12    0.78
  -8  -4   5    1.27    0.69
  -8  -4   5    1.11    0.58
   7   4  -5    1.63    0.78
  -7  -4   5    1.85    0.63
  -7  -4   5    0.04    0.44
  -7  -4   5    0.56    0.68
   6   4  -5    4.74    1.14
   6   4  -5    6.10    1.09
   6   4  -5    5.72    0.79
  -6  -4   5    5.09    1.16
  -6  -4   5    6.59    1.10
  -6  -4   5    5.27    1.08
   5   4  -5   15.21    1.71
   5   4  -5   15.78    1.47
   5   4  -5   16.55    1.16
   5   4  -5   16.16    1.32
  -5  -4   5   17.09    1.53
  -5  -4   5   16.61    1.37
  -5  -4   5   14.60    1.51
  -5  -4   5   16.78    1.60
   4   4  -5    2.30    0.73
   4   4  -5    2.20    0.54
   4   4  -5    3.77    0.61
   4   4  -5    3.34    0.80
  -4  -4   5    3.00    0.65
  -4  -4   5    2.59    0.69
  -4  -4   5    2.69    0.75
  -4  -4   5    3.69    0.83
   3   4  -5   24.65    1.36
   3   4  -5   25.84    1.61
   3   4  -5   22.06    1.74
   3   4  -5   25.26    1.73
  -3  -4   5   24.01    1.45
  -3  -4   5   23.55    1.79
  -3  -4   5   22.83    1.64
  -3  -4   5   26.75    1.76
   2   4  -5    1.30    0.44
   2   4  -5    1.24    0.50
   2   4  -5    1.51    0.45
   2   4  -5    1.89    0.45
   2   4  -5    1.64    0.24
  -2  -4   5    1.54    0.23
  -2  -4   5    1.90    0.53
  -2  -4   5    1.80    0.49
  -2  -4   5    1.44    0.46
  -2  -4   5    1.09    0.50
   1   4  -5  117.23    4.06
   1   4  -5  111.09    4.00
   1   4  -5  106.44    4.18
   1   4  -5  110.99    3.44
   1   4  -5  103.47    3.69
  -1  -4   5  110.65    3.85
  -1  -4   5  111.21    3.42
  -1  -4   5  119.03    4.20
  -1  -4   5  105.91    4.26
  -1  -4   5  111.54    3.76
   0   4  -5    2.02    0.49
   0   4  -5    1.64    0.42
   0   4  -5    1.75    0.46
   0   4  -5    1.70    0.41
   0   4  -5    1.59    0.39
   0   4  -5    1.32    0.51
   0   4  -5    2.79    0.52
   0  -4   5    0.90    0.45
   0  -4   5    1.82    0.40
   0  -4   5    1.42    0.44
   0  -4   5    2.04    0.46
  -1   4  -5   20.09    1.27
  -1   4  -5   16.93    1.21
  -1   4  -5   18.32    1.23
  -1   4  -5   20.34    1.41
  -1   4  -5   22.59    1.24
  -1   4  -5   19.11    1.15
  -1   4  -5   19.11    1.34
  -1   4  -5   19.24    1.25
   1  -4   5   21.54    1.46
   1  -4   5   23.23    1.37
   1  -4   5   21.48    1.31
  -2   4  -5   22.83    1.54
  -2   4  -5   24.39    1.53
  -2   4  -5   20.49    1.36
  -2   4  -5   22.10    1.48
  -2   4  -5   20.97    1.41
  -2   4  -5   22.11    1.25
  -2   4  -5   23.62    1.31
  -2   4  -5   21.94    1.31
   2  -4   5   19.74    1.39
   2  -4   5   24.78    1.42
  -3   4  -5    5.97    0.84
  -3   4  -5    5.99    0.66
  -3   4  -5    6.37    0.81
  -3   4  -5    5.81    0.75
  -3   4  -5    5.30    0.90
  -3   4  -5    3.94    0.80
  -3   4  -5    7.38    1.08
  -3   4  -5    6.40    1.00
   3  -4   5    6.35    0.71
   3  -4   5    5.26    0.82
   3  -4   5    6.28    0.99
  -4   4  -5    4.45    0.86
  -4   4  -5    4.40    0.72
  -4   4  -5    3.94    0.89
  -4   4  -5    4.12    0.71
  -4   4  -5    3.68    0.58
  -4   4  -5    4.18    0.85
  -4   4  -5    3.66    0.64
   4  -4   5    4.39    0.72
   4  -4   5    3.35    0.80
   4  -4   5    3.11    0.75
  -5   4  -5  152.62    5.22
  -5   4  -5  153.70    5.20
  -5   4  -5  152.85    5.81
  -5   4  -5  140.83    5.55
  -5   4  -5  145.94    5.82
  -5   4  -5  151.84    4.76
   5  -4   5  153.23    5.87
   5  -4   5  147.89    5.20
   5  -4   5  156.63    4.80
   5  -4   5  158.24    5.74
  -6   4  -5   10.02    0.81
  -6   4  -5    8.87    1.25
  -6   4  -5    8.38    1.15
  -6   4  -5   10.75    1.14
  -6   4  -5    8.38    1.31
   6  -4   5    9.23    1.45
   6  -4   5    7.55    1.31
   6  -4   5    9.00    1.23
  -7   4  -5   -0.22    0.29
  -7   4  -5    0.23    0.40
   7  -4   5    0.71    0.67
  -8   4  -5    0.85    0.48
  -8   4  -5    0.18    0.44
  -8   4  -5    0.89    0.58
   8  -4   5   -0.33    0.61
  -9   4  -5   -0.12    0.55
  -9   4  -5   -0.69    0.47
  -9   4  -5    0.27    0.57
   9  -4   5    0.59    0.92
 -10   4  -5    1.47    0.77
 -10   4  -5    3.22    1.02
 -10   4  -5    2.15    0.87
  10   3  -5    0.62    1.03
 -10  -3   5    1.30    0.80
 -10  -3   5    0.65    0.93
   9   3  -5    0.71    0.95
  -9  -3   5    1.74    0.84
  -9  -3   5    1.44    0.75
   8   3  -5    1.30    0.86
  -8  -3   5    1.22    0.66
   7   3  -5    0.83    0.77
   7   3  -5   -0.02    0.58
  -7  -3   5    0.83    0.51
  -7  -3   5    0.81    0.45
  -7  -3   5    0.55    0.55
   6   3  -5    2.29    0.93
   6   3  -5    0.80    0.47
   6   3  -5    1.57    0.61
  -6  -3   5    1.72    0.66
  -6  -3   5    2.91    0.82
  -6  -3   5    0.98    0.57
  -6  -3   5    1.77    0.30
   5   3  -5    0.03    0.28
   5   3  -5    0.44    0.40
   5   3  -5    0.48    0.36
   5   3  -5    0.07    0.22
  -5  -3   5    0.36    0.17
  -5  -3   5    0.42    0.45
  -5  -3   5    0.57    0.35
  -5  -3   5    0.90    0.47
  -5  -3   5    0.66    0.18
  -5  -3   5    0.08    0.23
   4   3  -5   -0.02    0.35
   4   3  -5    0.48    0.40
   4   3  -5    0.68    0.34
   4   3  -5   -0.05    0.19
  -4  -3   5    0.02    0.29
  -4  -3   5    0.63    0.35
  -4  -3   5    0.32    0.12
  -4  -3   5   -0.04    0.27
  -4  -3   5    0.88    0.54
  -4  -3   5    0.38    0.12
   3   3  -5    2.47    0.65
   3   3  -5    2.69    0.69
   3   3  -5    3.70    0.62
   3   3  -5    2.12    0.22
   3   3  -5    3.55    0.66
  -3  -3   5    3.42    0.78
  -3  -3   5    3.02    0.65
  -3  -3   5    2.60    0.28
  -3  -3   5    2.59    0.54
  -3  -3   5    2.69    0.62
   2   3  -5    0.03    0.23
   2   3  -5    0.10    0.12
   2   3  -5    0.13    0.21
   2   3  -5    0.30    0.28
   2   3  -5    0.05    0.25
  -2  -3   5    0.80    0.34
  -2  -3   5    0.32    0.34
  -2  -3   5    0.19    0.16
  -2  -3   5    0.20    0.27
  -2  -3   5   -0.09    0.12
   1   3  -5   11.37    0.95
   1   3  -5   13.38    0.95
   1   3  -5   12.52    1.04
   1   3  -5   12.32    1.09
   1   3  -5   11.82    0.92
   1   3  -5   11.51    0.76
  -1  -3   5   11.82    0.87
  -1  -3   5   12.39    0.95
  -1  -3   5   10.90    1.03
  -1  -3   5   12.43    0.80
   0   3  -5   15.02    1.21
   0   3  -5   14.22    1.03
   0   3  -5   13.68    0.94
   0   3  -5   13.99    0.93
   0   3  -5   14.92    1.13
   0   3  -5   13.40    1.02
   0   3  -5   14.32    0.90
   0  -3   5   13.59    1.12
   0  -3   5   14.14    0.97
   0  -3   5   14.28    1.05
  -1   3  -5   23.57    1.23
  -1   3  -5   21.37    1.36
  -1   3  -5   19.97    1.24
  -1   3  -5   24.91    1.39
  -1   3  -5   24.25    1.43
  -1   3  -5   23.01    1.49
  -1   3  -5   24.30    1.16
  -1   3  -5   22.68    1.49
   1  -3   5   21.89    1.37
   1  -3   5   23.90    1.33
   1  -3   5   25.45    1.47
  -2   3  -5    4.79    0.68
  -2   3  -5    5.48    0.59
  -2   3  -5    5.35    0.92
  -2   3  -5    4.95    0.68
  -2   3  -5    5.90    0.86
  -2   3  -5    4.98    0.82
  -2   3  -5    4.76    0.67
   2  -3   5    4.13    0.72
   2  -3   5    5.04    0.58
   2  -3   5    3.82    0.70
   2  -3   5    4.34    0.65
  -3   3  -5    1.20    0.46
  -3   3  -5    0.71    0.34
  -3   3  -5    1.23    0.34
  -3   3  -5    0.63    0.29
  -3   3  -5    0.80    0.34
  -3   3  -5    0.76    0.36
   3  -3   5    0.49    0.39
   3  -3   5    0.19    0.22
   3  -3   5    0.63    0.33
  -4   3  -5    4.58    0.89
  -4   3  -5    5.56    1.00
  -4   3  -5    4.31    0.71
  -4   3  -5    4.37    0.78
  -4   3  -5    6.03    0.86
  -4   3  -5    6.03    0.67
   4  -3   5    5.90    0.92
   4  -3   5    6.00    1.03
   4  -3   5    4.32    0.65
   4  -3   5    5.13    0.79
  -5   3  -5   43.39    2.20
  -5   3  -5   46.21    2.04
  -5   3  -5   46.31    2.67
  -5   3  -5   40.37    2.58
  -5   3  -5   42.41    2.26
  -5   3  -5   44.42    2.46
   5  -3   5   46.16    2.50
   5  -3   5   48.99    2.79
   5  -3   5   42.05    2.02
   5  -3   5   41.79    2.23
  -6   3  -5    9.19    1.18
  -6   3  -5    9.04    0.85
  -6   3  -5    8.11    1.27
  -6   3  -5    8.98    1.22
   6  -3   5    7.05    1.26
   6  -3   5    8.56    1.38
  -7   3  -5    1.52    0.63
  -7   3  -5    0.27    0.41
   7  -3   5    1.31    0.62
  -8   3  -5    0.88    0.69
  -8   3  -5   -0.08    0.49
  -8   3  -5    2.24    0.71
   8  -3   5   -0.28    0.65
  -9   3  -5    0.60    0.68
  -9   3  -5    1.35    0.72
  -9   3  -5   -0.06    0.51
   9  -3   5    1.70    1.72
 -10   3  -5   -1.29    0.57
 -10   3  -5   -0.80    0.56
 -10   3  -5   -1.34    0.65
  10   2  -5   -0.58    0.85
 -10  -2   5    1.53    0.86
 -10  -2   5   -0.27    0.79
   9   2  -5    0.59    0.82
  -9  -2   5   -0.02    0.66
  -9  -2   5    0.84    0.76
   8   2  -5    4.97    1.45
  -8  -2   5    2.01    0.77
  -8  -2   5    2.03    0.86
  -8  -2   5    3.21    0.90
   7   2  -5    1.36    0.71
   7   2  -5    1.34    0.72
  -7  -2   5    0.75    0.57
  -7  -2   5    0.88    0.64
  -7  -2   5    0.43    0.53
   6   2  -5    1.02    0.51
   6   2  -5    2.01    0.55
   6   2  -5    2.11    0.82
   6   2  -5    2.06    0.59
  -6  -2   5    2.07    0.45
  -6  -2   5    2.31    0.85
  -6  -2   5    3.10    0.81
  -6  -2   5    1.98    0.61
  -6  -2   5    2.08    0.42
  -6  -2   5    2.29    0.70
   5   2  -5    6.13    0.93
   5   2  -5    5.28    1.10
   5   2  -5    5.61    0.45
   5   2  -5    5.59    1.00
   5   2  -5    6.48    0.88
  -5  -2   5    4.75    0.92
  -5  -2   5    5.02    0.93
  -5  -2   5    6.12    1.00
  -5  -2   5    4.25    0.88
  -5  -2   5    4.14    0.47
   4   2  -5    1.82    0.57
   4   2  -5    2.23    0.68
   4   2  -5    3.35    0.33
   4   2  -5    2.82    0.59
   4   2  -5    1.86    0.53
   4   2  -5    1.88    0.51
  -4  -2   5    2.23    0.60
  -4  -2   5    2.90    0.41
  -4  -2   5    2.44    0.64
  -4  -2   5    2.79    0.68
  -4  -2   5    2.79    0.66
   3   2  -5   20.11    0.95
   3   2  -5   21.62    1.41
   3   2  -5   22.67    1.58
   3   2  -5   22.23    1.57
   3   2  -5   24.08    1.39
   3   2  -5   22.42    1.42
  -3  -2   5   21.47    1.46
  -3  -2   5   20.12    1.46
  -3  -2   5   21.90    1.05
  -3  -2   5   23.31    1.45
   2   2  -5   47.67    2.15
   2   2  -5   53.43    2.31
   2   2  -5   49.13    2.44
   2   2  -5   48.42    2.24
   2   2  -5   48.33    2.25
   2   2  -5   46.99    1.82
  -2  -2   5   49.97    1.88
  -2  -2   5   47.12    2.11
  -2  -2   5   49.38    2.36
  -2  -2   5   53.21    2.27
   1   2  -5  130.39    4.19
   1   2  -5  135.62    4.27
   1   2  -5  136.83    4.83
   1   2  -5  131.78    4.44
   1   2  -5  138.26    4.54
   1   2  -5  132.51    4.60
  -1  -2   5  129.93    4.65
  -1  -2   5  131.44    4.13
  -1  -2   5  141.13    4.52
  -1  -2   5  138.69    4.25
   0   2  -5   94.55    2.97
   0   2  -5   96.83    3.62
   0   2  -5   89.86    3.37
   0   2  -5   96.17    3.45
   0   2  -5   92.15    3.32
   0   2  -5   97.44    2.98
   0  -2   5  100.60    3.42
   0  -2   5   95.92    3.66
   0  -2   5   94.37    3.44
   0  -2   5   90.95    3.37
  -1   2  -5   10.06    0.86
  -1   2  -5    8.79    0.83
  -1   2  -5    7.21    0.55
  -1   2  -5    8.58    0.75
  -1   2  -5    8.11    0.52
  -1   2  -5    9.55    0.87
  -1   2  -5    8.50    0.93
   1  -2   5    8.81    0.85
   1  -2   5    8.84    0.81
   1  -2   5    8.14    0.85
  -2   2  -5    0.49    0.28
  -2   2  -5    0.20    0.21
  -2   2  -5    0.80    0.44
  -2   2  -5    0.42    0.23
  -2   2  -5    0.53    0.29
   2  -2   5    0.88    0.34
   2  -2   5    0.21    0.28
   2  -2   5    0.65    0.40
   2  -2   5    0.50    0.21
   2  -2   5    0.51    0.32
  -3   2  -5  134.87    4.36
  -3   2  -5  120.30    4.18
  -3   2  -5  130.23    4.45
  -3   2  -5  130.65    4.77
  -3   2  -5  122.86    4.76
  -3   2  -5  137.29    4.46
   3  -2   5  136.90    4.96
   3  -2   5  129.87    4.46
   3  -2   5  130.07    4.40
   3  -2   5  125.86    4.22
  -4   2  -5   37.13    1.98
  -4   2  -5   42.74    2.01
  -4   2  -5   40.30    2.32
  -4   2  -5   42.83    2.00
  -4   2  -5   36.63    2.00
  -4   2  -5   41.31    2.39
   4  -2   5   41.13    2.00
   4  -2   5   37.73    2.00
   4  -2   5   39.99    2.40
   4  -2   5   39.13    2.07
  -5   2  -5    0.29    0.29
  -5   2  -5    0.90    0.42
  -5   2  -5    0.22    0.45
  -5   2  -5    0.35    0.35
  -5   2  -5    0.78    0.47
  -5   2  -5    0.08    0.38
   5  -2   5    0.40    0.35
   5  -2   5    0.08    0.38
   5  -2   5   -0.36    0.24
   5  -2   5    0.21    0.46
  -6   2  -5    5.74    1.03
  -6   2  -5    6.39    0.99
  -6   2  -5    6.18    0.85
   6  -2   5    7.24    1.24
   6  -2   5    5.02    1.07
  -7   2  -5    1.20    0.55
  -7   2  -5    0.65    0.55
   7  -2   5   -0.09    0.40
   7  -2   5   -0.07    0.64
  -8   2  -5   -0.37    0.40
  -8   2  -5    0.94    0.61
   8  -2   5    0.97    0.92
   8  -2   5    0.06    0.51
  -9   2  -5    0.32    0.65
  -9   2  -5    1.89    0.86
  -9   2  -5    1.07    0.65
  10   1  -5   -0.38    0.74
 -10  -1   5    0.40    0.69
 -10  -1   5    1.05    0.79
   9   1  -5    2.50    1.31
  -9  -1   5    0.93    0.76
  -9  -1   5    0.41    0.64
   8   1  -5   -0.41    0.48
  -8  -1   5    1.06    0.60
  -8  -1   5    0.53    0.60
   7   1  -5    0.03    0.35
   7   1  -5   -0.83    0.45
   7   1  -5   -0.46    0.61
  -7  -1   5   -0.58    0.28
  -7  -1   5   -0.02    0.27
  -7  -1   5    0.07    0.54
   6   1  -5    1.39    0.67
   6   1  -5    0.57    0.37
   6   1  -5    0.76    0.45
   6   1  -5    1.06    0.32
   6   1  -5    1.31    0.58
   6   1  -5    1.39    0.50
  -6  -1   5    1.23    0.57
  -6  -1   5    1.27    0.61
  -6  -1   5    2.02    0.65
  -6  -1   5    1.90    0.45
   5   1  -5    8.67    0.65
   5   1  -5    8.65    0.96
   5   1  -5    8.86    1.41
   5   1  -5    9.09    0.95
   5   1  -5    8.70    0.88
   5   1  -5    9.97    1.04
  -5  -1   5    7.30    1.09
  -5  -1   5    7.37    1.20
  -5  -1   5    7.65    0.72
  -5  -1   5    7.56    1.11
   4   1  -5   56.31    2.49
   4   1  -5   53.16    2.85
   4   1  -5   58.21    2.57
   4   1  -5   56.43    2.53
   4   1  -5   54.08    2.03
   4   1  -5   56.88    2.72
  -4  -1   5   61.31    2.87
  -4  -1   5   55.03    2.18
  -4  -1   5   58.05    2.68
  -4  -1   5   58.52    2.73
   3   1  -5   12.84    1.18
   3   1  -5   12.98    0.84
   3   1  -5   15.43    1.24
   3   1  -5   14.27    1.09
   3   1  -5   15.90    1.16
  -3  -1   5   15.63    0.96
  -3  -1   5   14.08    1.14
  -3  -1   5   14.61    1.20
  -3  -1   5   13.07    1.09
   2   1  -5  143.27    4.59
   2   1  -5  153.65    5.01
   2   1  -5  143.68    4.88
   2   1  -5  151.53    4.88
   2   1  -5  157.11    5.01
   2   1  -5  146.10    5.21
  -2  -1   5  143.99    4.82
  -2  -1   5  150.82    4.67
  -2  -1   5  157.27    5.03
  -2  -1   5  157.65    5.16
  -2  -1   5  146.88    4.75
   1   1  -5    1.00    0.41
   1   1  -5    1.06    0.39
   1   1  -5    0.93    0.34
   1   1  -5    1.36    0.37
   1   1  -5    1.48    0.33
  -1  -1   5    2.62    0.54
  -1  -1   5    1.64    0.52
  -1  -1   5    1.75    0.41
  -1  -1   5    1.28    0.29
  -1  -1   5    1.44    0.42
   0   1  -5   28.90    1.01
   0   1  -5   30.22    1.71
   0   1  -5   29.05    1.55
   0   1  -5   29.14    1.59
   0   1  -5   31.04    1.06
   0   1  -5   29.82    1.62
   0   1  -5   28.81    1.46
   0  -1   5   28.92    1.58
   0  -1   5   27.47    1.56
   0  -1   5   28.26    1.56
  -1   1  -5   23.78    1.48
  -1   1  -5   29.12    1.49
  -1   1  -5   27.93    0.83
  -1   1  -5   26.26    1.53
  -1   1  -5   25.41    1.67
  -1   1  -5   27.45    0.81
  -1   1  -5   29.77    1.66
   1  -1   5   26.61    1.44
   1  -1   5   26.73    1.58
   1  -1   5   26.94    1.53
   1  -1   5   28.99    1.66
  -2   1  -5   80.81    3.09
  -2   1  -5   87.59    3.25
  -2   1  -5   82.41    3.39
  -2   1  -5   78.23    2.52
  -2   1  -5   80.58    3.27
   2  -1   5   82.47    3.11
   2  -1   5   85.71    3.49
   2  -1   5   83.59    3.20
   2  -1   5   78.26    3.29
   2  -1   5   81.89    2.54
  -3   1  -5    0.92    0.38
  -3   1  -5    0.96    0.45
  -3   1  -5    1.07    0.36
  -3   1  -5    1.02    0.32
  -3   1  -5    0.96    0.37
  -3   1  -5    1.14    0.40
   3  -1   5    0.99    0.31
   3  -1   5    0.88    0.44
   3  -1   5    0.99    0.34
   3  -1   5    1.46    0.50
  -4   1  -5    3.84    0.67
  -4   1  -5    4.45    0.68
  -4   1  -5    4.43    0.88
  -4   1  -5    4.34    0.92
  -4   1  -5    3.35    0.66
  -4   1  -5    4.21    0.75
   4  -1   5    3.66    0.70
   4  -1   5    4.94    0.79
   4  -1   5    2.86    0.76
   4  -1   5    2.96    0.62
  -5   1  -5    1.10    0.48
  -5   1  -5    0.74    0.57
  -5   1  -5    1.97    0.55
  -5   1  -5    1.16    0.47
  -5   1  -5    2.07    0.60
  -5   1  -5    1.39    0.61
   5  -1   5    1.40    0.58
   5  -1   5    1.17    0.67
   5  -1   5    1.21    0.51
   5  -1   5    3.10    0.74
  -6   1  -5   -0.13    0.29
  -6   1  -5    0.10    0.42
  -6   1  -5   -0.07    0.32
   6  -1   5   -0.40    0.48
   6  -1   5   -0.30    0.36
  -7   1  -5    6.91    1.12
  -7   1  -5    7.19    1.25
   7  -1   5    6.81    1.42
   7  -1   5    7.18    1.36
  -8   1  -5    0.35    0.60
  -8   1  -5   -0.41    0.45
   8  -1   5   -0.52    0.43
  -9   1  -5    1.74    0.61
  -9   1  -5   -0.01    0.46
  -9   1  -5    0.69    0.79
   9  -1   5    0.24    0.66
  11   0  -5   -0.54    1.01
 -11   0   5    1.70    0.96
 -11   0   5    1.84    0.81
  10   0  -5   -0.27    0.60
 -10   0   5    0.39    0.91
 -10   0   5    0.47    0.59
   9   0  -5    1.69    1.03
  -9   0   5    0.54    0.58
  -9   0   5   -0.98    0.49
   8   0  -5    0.80    0.67
  -8   0   5    0.82    0.72
  -8   0   5    0.30    0.41
  -8   0   5    2.03    0.80
   7   0  -5    8.28    1.67
   7   0  -5   11.01    1.10
   7   0  -5    8.34    1.18
  -7   0   5    9.65    1.42
  -7   0   5   10.84    1.01
  -7   0   5    9.98    1.38
   6   0  -5   -0.29    0.40
   6   0  -5   -0.04    0.22
   6   0  -5    0.22    0.34
   6   0  -5   -0.14    0.37
   6   0  -5   -0.02    0.34
   6   0  -5    0.14    0.30
  -6   0   5    0.03    0.40
  -6   0   5   -0.19    0.26
  -6   0   5   -0.47    0.34
  -6   0   5    0.20    0.25
   5   0  -5    4.89    1.04
   5   0  -5    4.85    0.79
   5   0  -5    4.01    0.72
   5   0  -5    6.14    0.86
   5   0  -5    5.75    0.92
   5   0  -5    4.94    0.54
  -5   0   5    5.16    1.05
  -5   0   5    4.44    0.82
  -5   0   5    3.22    0.56
  -5   0   5    5.39    0.91
   4   0  -5    2.32    0.62
   4   0  -5    2.02    0.45
   4   0  -5    1.68    0.45
   4   0  -5    2.18    0.52
   4   0  -5    2.37    0.68
   4   0  -5    2.64    0.59
  -4   0   5    1.70    0.55
  -4   0   5    1.71    0.44
  -4   0   5    2.08    0.62
  -4   0   5    2.12    0.60
   3   0  -5   37.94    2.11
   3   0  -5   39.35    1.94
   3   0  -5   35.72    1.86
   3   0  -5   38.18    1.72
   3   0  -5   36.96    2.02
   3   0  -5   37.75    1.91
  -3   0   5   37.33    1.79
  -3   0   5   35.41    1.92
  -3   0   5   36.61    1.98
  -3   0   5   40.45    2.06
  -3   0   5   36.70    1.82
   2   0  -5  222.18    6.94
   2   0  -5  230.98    7.01
   2   0  -5  232.51    6.83
   2   0  -5  223.05    6.76
   2   0  -5  228.64    6.97
  -2   0   5  225.90    6.86
  -2   0   5  228.76    6.93
  -2   0   5  225.79    6.71
  -2   0   5  226.44    7.02
  -2   0   5  232.21    7.10
   1   0  -5    7.31    0.57
   1   0  -5    9.06    0.85
   1   0  -5    7.03    0.74
   1   0  -5    8.19    0.84
   1   0  -5    6.75    0.72
  -1   0   5    7.44    0.82
  -1   0   5    6.85    0.74
  -1   0   5    7.58    0.53
  -1   0   5    6.56    0.73
  -1   0   5    8.09    0.89
   0   0  -5    1.54    0.38
   0   0  -5    1.54    0.42
   0   0  -5    1.15    0.40
   0   0  -5    1.92    0.49
   0   0  -5    0.87    0.38
   0   0   5    1.75    0.49
   0   0   5    1.19    0.40
   0   0   5    1.37    0.41
  -1   0  -5   18.66    1.19
  -1   0  -5   16.68    1.27
  -1   0  -5   19.71    1.34
  -1   0  -5   17.55    1.26
   1   0   5   19.57    1.19
   1   0   5   18.73    1.30
   1   0   5   20.52    1.35
   1   0   5   19.43    1.40
  -2   0  -5   63.02    2.73
  -2   0  -5   60.78    2.57
  -2   0  -5   58.63    2.68
  -2   0  -5   61.63    1.88
  -2   0  -5   60.18    2.81
   2   0   5   60.96    2.76
   2   0   5   62.98    2.61
   2   0   5   58.19    2.66
   2   0   5   62.19    1.93
   2   0   5   67.58    3.00
  -3   0  -5   13.46    1.13
  -3   0  -5    9.43    0.71
  -3   0  -5   11.41    1.13
  -3   0  -5   10.63    0.98
  -3   0  -5    9.13    0.86
  -3   0  -5   10.62    1.15
   3   0   5   10.17    0.79
   3   0   5    8.52    0.91
   3   0   5   11.26    1.20
   3   0   5   12.10    1.09
  -4   0  -5   28.35    1.94
  -4   0  -5   27.42    1.75
  -4   0  -5   31.12    1.61
  -4   0  -5   32.72    1.72
  -4   0  -5   28.27    1.80
  -4   0  -5   31.16    2.08
   4   0   5   29.97    1.69
   4   0   5   31.23    1.88
   4   0   5   29.28    2.10
   4   0   5   26.57    1.75
  -5   0  -5    0.45    0.41
  -5   0  -5    0.31    0.36
  -5   0  -5    0.19    0.35
  -5   0  -5    0.86    0.46
  -5   0  -5    0.09    0.43
   5   0   5    0.98    0.52
   5   0   5    0.77    0.43
   5   0   5    0.13    0.33
  -6   0  -5    3.14    0.84
  -6   0  -5    3.67    0.82
  -6   0  -5    2.73    0.71
   6   0   5    1.72    0.77
   6   0   5    5.90    1.12
  -7   0  -5   -0.04    0.38
  -7   0  -5    0.08    0.29
  -7   0  -5    0.16    0.43
   7   0   5   -0.81    0.66
   7   0   5    0.02    0.45
  -8   0  -5    4.61    1.14
  -8   0  -5    4.72    1.04
   8   0   5    3.86    1.15
  -9   0  -5   -0.78    0.69
  -9   0  -5    0.07    0.80
   9   0   5   -0.40    0.49
  11  -1  -5   -1.09    1.03
 -11   1   5   -0.15    0.71
 -11   1   5    0.60    0.89
  10  -1  -5   -0.42    0.74
 -10   1   5   -0.04    0.68
 -10   1   5    0.11    0.61
   9  -1  -5    0.57    0.78
  -9   1   5    0.28    0.50
  -9   1   5   -0.17    0.55
   8  -1  -5    0.40    0.55
  -8   1   5   -0.25    0.42
  -8   1   5    0.62    0.59
  -8   1   5    0.57    0.56
   7  -1  -5   25.66    1.63
   7  -1  -5   22.30    1.62
   7  -1  -5   23.56    1.47
   7  -1  -5   29.56    2.60
  -7   1   5   24.65    1.94
  -7   1   5   24.19    1.99
  -7   1   5   24.09    1.65
   6  -1  -5    8.95    1.55
   6  -1  -5   10.32    1.00
   6  -1  -5    9.50    1.21
   6  -1  -5    6.81    0.94
   6  -1  -5   10.21    0.89
   6  -1  -5   10.33    1.09
  -6   1   5    9.98    1.00
  -6   1   5   12.04    1.23
  -6   1   5    9.40    1.50
  -6   1   5    9.54    1.31
   5  -1  -5    3.58    0.80
   5  -1  -5    3.19    0.63
   5  -1  -5    3.49    0.61
   5  -1  -5    4.27    0.94
   5  -1  -5    4.25    0.74
   5  -1  -5    4.31    0.80
  -5   1   5    3.08    0.64
  -5   1   5    5.78    1.05
  -5   1   5    4.38    0.95
  -5   1   5    3.67    0.68
   4  -1  -5   82.90    3.67
   4  -1  -5   85.39    3.27
   4  -1  -5   84.22    3.32
   4  -1  -5   82.35    3.06
   4  -1  -5   80.12    3.43
   4  -1  -5   80.04    3.13
  -4   1   5   83.76    3.37
  -4   1   5   81.79    3.48
  -4   1   5   83.46    3.26
  -4   1   5   78.84    3.10
  -4   1   5   81.32    3.53
   3  -1  -5  252.18    7.91
   3  -1  -5  265.77    7.81
   3  -1  -5  248.47    7.73
   3  -1  -5  264.84    7.68
   3  -1  -5  250.76    7.57
  -3   1   5  267.76    7.80
  -3   1   5  249.56    7.65
  -3   1   5  254.68    7.82
  -3   1   5  250.23    7.78
  -3   1   5  247.82    7.89
   2  -1  -5   13.89    1.03
[truncated: 1,557,150 more chars]
