# Supplementary material for: Crystal structures and Hirshfeld surface analyses of di­phenyl­methyl 2-(3,5-di­meth­oxy­phen­yl)acetate and di­phenyl­methyl 2-(3,4,5-tri­meth­oxy­phen­yl)acetate
Source: Acta Crystallogr E Crystallogr Commun. 2025 Jun 12;81(Pt 7):618–22. doi: 10.1107/S2056989025004943 (PMC12230619; doi:10.1107/S2056989025004943)
Supplement: Supplementary file 2 [file e-81-00618-Isup2.hkl]

data_I                                                                          
_shelx_title ' 3_5_081024_0m_a.res in P-1'                                      
_shelx_refln_list_code          4                                               
_shelx_F_calc_maximum       60.72                                               
_exptl_crystal_F_000       384.00                                               
_reflns_d_resolution_high  0.7489                                               
                                                                                
loop_                                                                           
 _space_group_symop_operation_xyz                                               
 'x, y, z'                                                                      
 '-x, -y, -z'                                                                   
                                                                                
_cell_length_a     8.5327                                                       
_cell_length_b    11.0216                                                       
_cell_length_c    11.4369                                                       
_cell_angle_alpha 111.817                                                       
_cell_angle_beta   96.977                                                       
_cell_angle_gamma  99.925                                                       
                                                                                
_shelx_F_squared_multiplier     1.000                                           
                                                                                
loop_                                                                           
 _refln_index_h                                                                 
 _refln_index_k                                                                 
 _refln_index_l                                                                 
 _refln_F_squared_calc                                                          
 _refln_F_squared_meas                                                          
 _refln_F_squared_sigma                                                         
 _refln_observed_status                                                         
   1   0   0         69.98         40.90         0.58 o                         
   2   0   0        110.52        138.19         1.69 o                         
   3   0   0          0.60          3.79         0.32 o                         
   4   0   0        691.84        642.54         6.10 o                         
   5   0   0        673.05        645.74         6.41 o                         
   6   0   0         58.86         51.61         1.27 o                         
   7   0   0          2.06          2.85         0.54 o                         
   8   0   0          4.17          1.43         0.77 o                         
   9   0   0          0.11         -0.30         0.71 o                         
  10   0   0          8.68         10.45         2.98 o                         
 -11   1   0          1.41         -1.26         1.26 o                         
 -10   1   0          1.07          0.72         1.34 o                         
  -9   1   0          2.32          5.69         1.30 o                         
  -8   1   0          4.07          0.88         0.84 o                         
  -7   1   0         18.01         17.62         1.07 o                         
  -6   1   0         36.49         39.80         1.07 o                         
  -5   1   0         36.40         55.73         1.16 o                         
  -4   1   0       1600.17       1671.23        16.08 o                         
  -3   1   0       1171.42       1226.83        12.69 o                         
  -1   1   0       2226.66       2206.02        65.70 o                         
   0   1   0        201.05        171.42         2.27 o                         
   1   1   0        226.59        243.74         2.30 o                         
   2   1   0       2150.66       1999.21        49.21 o                         
   3   1   0       2030.12       1933.98        27.17 o                         
   4   1   0       1058.02        999.06        10.13 o                         
   5   1   0         14.04         17.85         0.79 o                         
   6   1   0        118.29        121.51         2.07 o                         
   7   1   0          4.77          4.93         0.74 o                         
   8   1   0          7.43          5.47         1.07 o                         
   9   1   0          2.46          1.50         1.31 o                         
  10   1   0          1.44          3.71         2.87 o                         
 -11   2   0          0.75          2.11         1.56 o                         
 -10   2   0          0.77         -0.81         0.81 o                         
  -9   2   0          8.13         10.38         2.29 o                         
  -8   2   0          1.71         -0.57         0.57 o                         
  -7   2   0          0.18          0.02         0.34 o                         
  -6   2   0         39.88         42.67         1.24 o                         
  -5   2   0          0.52          1.33         0.21 o                         
  -4   2   0          1.45          3.83         0.42 o                         
  -3   2   0         79.68         71.08         1.28 o                         
  -2   2   0        211.41        215.83         2.16 o                         
  -1   2   0       1261.97       1305.06        44.67 o                         
   0   2   0       1592.14       1588.37        51.45 o                         
   2   2   0        178.30        189.58         2.14 o                         
   3   2   0          3.10          2.70         0.29 o                         
   4   2   0          0.04          0.20         0.21 o                         
   5   2   0         27.28         22.44         0.90 o                         
   6   2   0        528.54        497.03         5.88 o                         
   7   2   0          7.69          5.74         0.74 o                         
   8   2   0         33.80         29.95         2.18 o                         
   9   2   0          0.01         -1.00         1.00 o                         
  10   2   0         11.57         13.49         2.54 o                         
 -11   3   0          0.28          0.54         1.87 o                         
 -10   3   0          2.74          1.77         1.28 o                         
  -9   3   0         11.20         13.02         2.81 o                         
  -8   3   0         41.13         34.23         1.94 o                         
  -7   3   0         14.57          7.25         0.85 o                         
  -6   3   0          6.46         16.10         0.93 o                         
  -5   3   0         99.37        105.31         2.02 o                         
  -4   3   0        426.04        461.77         5.29 o                         
  -3   3   0         68.22         67.44         1.07 o                         
  -2   3   0        116.25        126.39         1.45 o                         
  -1   3   0       1434.14       1561.85        55.27 o                         
   0   3   0        790.61        711.60         6.22 o                         
   1   3   0        171.00        168.47         1.89 o                         
   2   3   0       1378.56       1429.09        13.03 o                         
   3   3   0         65.69         55.31         1.32 o                         
   4   3   0        116.30         91.81         1.63 o                         
   5   3   0         38.87         33.46         1.06 o                         
   6   3   0        250.59        255.73         3.76 o                         
   7   3   0         55.69         60.44         2.48 o                         
   8   3   0          5.31          4.04         1.30 o                         
   9   3   0          2.82          2.72         1.31 o                         
  10   3   0          7.92          4.29         2.75 o                         
 -11   4   0          0.02          0.05         1.56 o                         
 -10   4   0          0.25         -0.91         0.91 o                         
  -9   4   0          1.00          0.59         0.84 o                         
  -8   4   0          3.18          2.61         0.80 o                         
  -7   4   0          2.20          1.14         0.51 o                         
  -6   4   0          0.02         -0.35         0.35 o                         
  -5   4   0        113.27        109.08         2.03 o                         
  -4   4   0         17.92         18.81         0.64 o                         
  -3   4   0          1.18          1.97         0.20 o                         
  -2   4   0         21.55         30.64         0.81 o                         
  -1   4   0         77.33         84.58         1.13 o                         
   0   4   0        813.33        775.93         6.90 o                         
   1   4   0        205.58        210.46         2.33 o                         
   2   4   0         78.21         86.49         1.36 o                         
   3   4   0         92.34        109.41         1.75 o                         
   4   4   0         58.02         59.43         1.31 o                         
   5   4   0         75.87         77.84         2.23 o                         
   6   4   0        247.95        294.32         5.27 o                         
   7   4   0        139.39        141.55         4.50 o                         
   8   4   0          6.83          7.45         1.53 o                         
   9   4   0          1.06          0.98         1.64 o                         
 -11   5   0          0.64          0.40         1.53 o                         
 -10   5   0          3.22          2.74         1.72 o                         
  -9   5   0          0.87          1.05         1.09 o                         
  -8   5   0         63.30         74.59         3.52 o                         
  -7   5   0          9.06          7.01         1.01 o                         
  -6   5   0         18.06         19.84         0.96 o                         
  -5   5   0          2.58          0.89         0.30 o                         
  -4   5   0          9.56         15.76         0.54 o                         
  -3   5   0         50.93         59.73         1.32 o                         
  -2   5   0        167.69        148.19         2.26 o                         
  -1   5   0         60.92         59.84         0.98 o                         
   0   5   0         49.20         34.31         0.91 o                         
   1   5   0          1.95          1.10         0.29 o                         
   2   5   0        189.75        195.27         2.53 o                         
   3   5   0        516.27        552.42         5.69 o                         
   4   5   0          1.09          2.84         0.42 o                         
   5   5   0         67.16         65.17         1.97 o                         
   6   5   0          2.79          3.64         1.24 o                         
   7   5   0          0.82          0.28         1.24 o                         
   8   5   0         26.12         27.79         2.95 o                         
   9   5   0          0.06          0.84         2.36 o                         
 -11   6   0          2.47          2.34         2.11 o                         
 -10   6   0          8.35         12.27         2.15 o                         
  -9   6   0          5.71         11.90         2.08 o                         
  -8   6   0         12.32         16.48         2.14 o                         
  -7   6   0         41.40         42.71         3.05 o                         
  -6   6   0         17.43         18.95         1.19 o                         
  -5   6   0         77.64        101.75         1.58 o                         
  -4   6   0         16.46         21.30         0.93 o                         
  -3   6   0         82.72         98.27         1.89 o                         
  -2   6   0         25.36         26.29         1.03 o                         
  -1   6   0         69.97         78.39         1.60 o                         
   0   6   0         98.37        113.19         1.52 o                         
   1   6   0        128.97        150.26         2.55 o                         
   2   6   0         15.81         17.52         0.53 o                         
   3   6   0         59.63         70.99         1.41 o                         
   4   6   0          3.89          2.11         0.50 o                         
   5   6   0         43.22         42.46         3.73 o                         
   6   6   0          0.00          0.95         1.18 o                         
   7   6   0         47.54         44.89         3.72 o                         
   8   6   0          0.12         -0.89         1.21 o                         
 -10   7   0          9.66         11.04         2.13 o                         
  -9   7   0          8.51          9.40         1.98 o                         
  -8   7   0          4.09          6.17         1.92 o                         
  -7   7   0         12.20         14.77         1.94 o                         
  -6   7   0         74.34         88.64         3.18 o                         
  -5   7   0         76.46         83.69         2.45 o                         
  -4   7   0         34.06         35.98         1.23 o                         
  -3   7   0          5.68          5.45         0.54 o                         
  -2   7   0          1.74          1.99         0.38 o                         
  -1   7   0         30.61         29.57         0.91 o                         
   0   7   0          1.69          3.45         0.47 o                         
   1   7   0         56.97         56.31         1.69 o                         
   2   7   0         36.35         39.07         1.44 o                         
   3   7   0          8.13          6.37         0.75 o                         
   4   7   0         25.45         19.35         1.82 o                         
   5   7   0         29.12         24.74         2.61 o                         
   6   7   0          0.06         -1.20         1.20 o                         
   7   7   0          6.43          7.29         2.90 o                         
   8   7   0          2.12          3.61         2.12 o                         
 -10   8   0          0.08          1.69         1.60 o                         
  -9   8   0          0.50          1.07         1.17 o                         
  -8   8   0          4.22          6.00         1.56 o                         
  -7   8   0         10.91         13.83         1.91 o                         
  -6   8   0        119.80        128.12         4.98 o                         
  -5   8   0         67.32         74.29         2.40 o                         
  -4   8   0          1.64          2.25         0.55 o                         
  -3   8   0         30.33         40.48         1.33 o                         
  -2   8   0        212.69        225.38         3.70 o                         
  -1   8   0         18.21         18.34         0.64 o                         
   0   8   0         27.82         28.49         1.43 o                         
   1   8   0         57.15         56.49         1.84 o                         
   2   8   0          7.77          7.45         0.99 o                         
   3   8   0         12.20         10.45         1.42 o                         
   4   8   0          0.84          1.08         1.26 o                         
   5   8   0          6.04          8.06         1.75 o                         
   6   8   0          0.72          3.08         1.43 o                         
   7   8   0          1.23         -0.26         1.48 o                         
 -10   9   0          0.16          1.59         1.77 o                         
  -9   9   0          5.64          7.21         1.88 o                         
  -8   9   0          2.49          1.78         1.22 o                         
  -7   9   0          7.66          8.02         1.59 o                         
  -6   9   0          4.90          7.18         2.17 o                         
  -5   9   0          1.89          1.75         1.05 o                         
  -4   9   0        219.01        245.91         8.38 o                         
  -3   9   0         65.47         75.71         3.77 o                         
  -2   9   0         16.61         16.87         1.34 o                         
  -1   9   0         39.55         36.70         2.01 o                         
   0   9   0         60.65         68.64         2.39 o                         
   1   9   0         55.69         52.51         2.78 o                         
   2   9   0         26.85         23.75         2.11 o                         
   3   9   0          0.07          1.21         2.35 o                         
   4   9   0          3.60          3.69         1.61 o                         
   5   9   0          3.49          6.67         2.50 o                         
   6   9   0         14.72         18.62         2.98 o                         
  -9  10   0          0.78          1.95         1.58 o                         
  -8  10   0          0.25          1.51         1.15 o                         
  -7  10   0          0.01          0.08         1.04 o                         
  -6  10   0          1.40         -0.38         1.31 o                         
  -5  10   0         71.97         74.42         4.86 o                         
  -4  10   0          1.62          4.06         1.48 o                         
  -3  10   0          0.00         -0.55         0.80 o                         
  -2  10   0          0.64          1.36         1.07 o                         
  -1  10   0          6.99          7.26         1.50 o                         
   0  10   0         31.98         35.61         3.57 o                         
   1  10   0         17.15         17.58         2.30 o                         
   2  10   0         31.84         33.81         4.05 o                         
   3  10   0          4.74          7.99         2.21 o                         
   4  10   0          0.51         -1.28         1.28 o                         
   5  10   0          7.21         15.23         2.71 o                         
  -8  11   0          0.01          2.71         1.90 o                         
  -7  11   0          0.76          0.84         1.64 o                         
  -6  11   0          0.01          4.23         3.16 o                         
  -5  11   0          4.01          4.98         3.76 o                         
  -4  11   0          8.99         11.88         2.40 o                         
  -3  11   0          0.96          2.15         1.00 o                         
  -2  11   0          0.18          0.55         1.15 o                         
  -1  11   0          0.06          0.22         0.92 o                         
   0  11   0          0.01         -1.08         1.08 o                         
   1  11   0         15.31         17.89         2.46 o                         
   2  11   0          4.89          0.69         2.05 o                         
   3  11   0          0.50          1.76         2.12 o                         
   4  11   0          0.90         -0.16         2.49 o                         
  -7  12   0          0.75          1.65         1.83 o                         
  -6  12   0          0.00         -1.46         1.46 o                         
  -5  12   0          0.07          0.74         1.98 o                         
  -4  12   0          0.11         -0.40         1.29 o                         
  -3  12   0          0.01         -0.48         1.24 o                         
  -2  12   0          1.53          1.06         1.41 o                         
  -1  12   0          1.18          1.27         1.23 o                         
   0  12   0          0.47          1.11         1.29 o                         
   1  12   0          1.56          1.67         1.82 o                         
   2  12   0          1.71          3.37         3.28 o                         
  -5  13   0          1.48          1.89         2.02 o                         
  -4  13   0          1.75          2.20         2.03 o                         
  -3  13   0          1.91          2.71         1.76 o                         
  -2  13   0          0.07         -0.73         1.34 o                         
  -1  13   0          0.46         -1.11         2.06 o                         
   0  13   0          1.42         -0.25         1.73 o                         
  -1 -13   1         13.61         15.23         3.48 o                         
   0 -13   1          0.07          4.34         2.27 o                         
   1 -13   1          0.76          1.55         1.94 o                         
   2 -13   1          1.29          0.69         1.28 o                         
   3 -13   1          1.36          0.27         1.86 o                         
   4 -13   1          0.15          1.51         4.53 o                         
   5 -13   1          0.03         -1.27         1.59 o                         
   6 -13   1          0.10          0.74         2.38 o                         
  -3 -12   1         18.02         17.10         3.81 o                         
  -2 -12   1          3.80          8.48         2.70 o                         
  -1 -12   1          1.54          5.99         3.23 o                         
   0 -12   1          3.63          5.50         2.18 o                         
   1 -12   1          0.00         -1.00         1.00 o                         
   2 -12   1          0.00         -1.20         1.29 o                         
   3 -12   1          0.04         -0.96         0.96 o                         
   4 -12   1          3.98          6.82         2.21 o                         
   5 -12   1          9.10         13.25         2.92 o                         
   6 -12   1          1.74         -0.46         1.42 o                         
   7 -12   1          2.28         -0.21         1.93 o                         
  -4 -11   1          2.78          1.18         2.13 o                         
  -3 -11   1          0.14         -1.17         2.55 o                         
  -2 -11   1          2.22          5.66         2.61 o                         
  -1 -11   1         12.80         10.56         3.39 o                         
   0 -11   1         12.10         14.75         2.26 o                         
   1 -11   1          2.96          4.48         1.38 o                         
   2 -11   1          8.41         16.53         4.51 o                         
   3 -11   1          1.24          0.08         0.90 o                         
   4 -11   1          2.24          3.90         1.53 o                         
   5 -11   1         28.25         27.85         3.61 o                         
   6 -11   1         15.84         20.04         3.38 o                         
   7 -11   1          0.12          0.79         2.65 o                         
   8 -11   1          0.04         -1.76         1.93 o                         
  -5 -10   1          0.08         -0.92         1.42 o                         
  -4 -10   1          2.55          2.95         1.51 o                         
  -3 -10   1          0.43          3.72         1.33 o                         
  -2 -10   1          0.20         -0.31         0.95 o                         
  -1 -10   1         13.60         19.26         3.76 o                         
   0 -10   1          1.96          1.00         0.97 o                         
   1 -10   1         46.99         46.90         4.11 o                         
   2 -10   1         11.92          9.46         1.36 o                         
   3 -10   1          4.95          3.48         1.17 o                         
   4 -10   1          8.07          9.29         1.64 o                         
   5 -10   1          6.53         10.35         2.03 o                         
   6 -10   1          0.01          1.85         1.05 o                         
   7 -10   1         11.02          6.61         2.09 o                         
   8 -10   1          0.01         -1.81         1.81 o                         
   9 -10   1          1.03          1.74         1.80 o                         
  -6  -9   1          7.65         15.88         2.74 o                         
  -5  -9   1          1.54          2.27         3.22 o                         
  -4  -9   1          6.16          4.70         1.52 o                         
  -3  -9   1          0.29          0.63         1.06 o                         
  -2  -9   1          8.89          6.73         1.20 o                         
  -1  -9   1          3.27          3.18         0.76 o                         
   0  -9   1        104.73        111.80         4.20 o                         
   1  -9   1          3.96          5.04         0.72 o                         
   2  -9   1         61.13         58.71         2.16 o                         
   3  -9   1        118.82        129.66         3.38 o                         
   4  -9   1          0.01         -0.11         0.62 o                         
   5  -9   1        245.89        248.73         7.03 o                         
   6  -9   1         15.29         16.25         3.15 o                         
   7  -9   1          7.92         10.40         1.78 o                         
   8  -9   1          0.00          0.43         0.95 o                         
   9  -9   1          0.58          0.15         1.18 o                         
  10  -9   1          0.03         -1.05         1.66 o                         
  -7  -8   1          3.07          3.14         1.67 o                         
  -6  -8   1          0.00         -0.83         1.10 o                         
  -5  -8   1          0.44          0.72         1.17 o                         
  -4  -8   1          0.05          1.46         0.98 o                         
  -3  -8   1         12.09          8.15         1.15 o                         
  -2  -8   1         20.91         15.33         1.10 o                         
  -1  -8   1          1.77          0.92         0.44 o                         
   0  -8   1          3.47          5.49         0.56 o                         
   1  -8   1        332.42        357.41         3.91 o                         
   2  -8   1         74.61         63.24         2.35 o                         
   3  -8   1         16.70         11.42         0.78 o                         
   4  -8   1         10.72          6.43         0.69 o                         
   5  -8   1          9.76         10.53         1.04 o                         
   6  -8   1          6.39          5.57         1.10 o                         
   7  -8   1          1.64         -0.51         0.82 o                         
   8  -8   1         17.77         14.35         2.07 o                         
   9  -8   1          7.65          6.43         1.62 o                         
  10  -8   1          0.70          2.38         1.53 o                         
  -8  -7   1          0.00         -0.51         1.35 o                         
  -7  -7   1          0.09          1.66         1.30 o                         
  -6  -7   1          1.89          0.16         1.50 o                         
  -5  -7   1          0.47          0.29         0.86 o                         
  -4  -7   1         47.02         48.83         4.00 o                         
  -3  -7   1          0.53          0.49         0.46 o                         
  -2  -7   1         18.15         19.06         1.00 o                         
  -1  -7   1         18.23         15.51         1.11 o                         
   0  -7   1          6.93          6.40         0.68 o                         
   1  -7   1         46.38         40.09         0.88 o                         
   2  -7   1          1.05          0.49         0.24 o                         
   3  -7   1          0.01         -0.24         0.25 o                         
   4  -7   1         14.91         12.50         0.80 o                         
   5  -7   1          1.23          2.12         0.44 o                         
   6  -7   1        123.54        116.22         3.68 o                         
   7  -7   1          3.97          6.02         1.78 o                         
   8  -7   1          0.88          0.86         0.89 o                         
   9  -7   1          0.51          2.61         1.30 o                         
  10  -7   1          1.72          1.21         1.36 o                         
  -8  -6   1          0.20          0.17         1.88 o                         
  -7  -6   1          3.53         12.17         2.49 o                         
  -6  -6   1          0.73         -1.12         1.12 o                         
  -5  -6   1          2.04          1.32         0.76 o                         
  -4  -6   1         26.20         21.92         0.97 o                         
  -3  -6   1         72.64         79.53         1.45 o                         
  -2  -6   1         91.66         88.07         1.87 o                         
  -1  -6   1         19.40         21.87         0.93 o                         
   0  -6   1        145.89        168.34         3.21 o                         
   1  -6   1          2.00          0.92         0.19 o                         
   2  -6   1         71.27         84.12         1.20 o                         
   3  -6   1         41.41         33.70         0.94 o                         
   4  -6   1          0.13         -0.11         0.17 o                         
   5  -6   1         65.49         64.57         1.13 o                         
   6  -6   1          4.57          3.03         0.48 o                         
   7  -6   1         10.15          6.31         1.19 o                         
   8  -6   1          1.76          2.52         0.89 o                         
   9  -6   1          1.43          4.84         1.50 o                         
  10  -6   1          0.00         -0.36         1.06 o                         
  -9  -5   1          4.55          5.99         2.56 o                         
  -8  -5   1          7.24          7.32         2.98 o                         
  -7  -5   1         45.46         59.96         5.03 o                         
  -6  -5   1        104.37         97.59         3.47 o                         
  -5  -5   1         66.29         67.27         1.94 o                         
  -4  -5   1         32.21         31.05         0.95 o                         
  -3  -5   1          0.99          0.69         0.24 o                         
  -2  -5   1         35.14         36.39         0.79 o                         
  -1  -5   1         18.53         28.89         0.87 o                         
   0  -5   1        330.06        367.70         4.58 o                         
   1  -5   1         31.79         23.87         0.58 o                         
   2  -5   1        359.86        364.54         3.82 o                         
   3  -5   1         11.05         12.20         0.47 o                         
   4  -5   1        168.12        189.35         2.31 o                         
   5  -5   1          1.09          2.65         0.38 o                         
   6  -5   1          0.12         -0.13         0.28 o                         
   7  -5   1          5.48          8.90         0.99 o                         
   8  -5   1         17.23         21.16         1.91 o                         
   9  -5   1          0.38          2.76         1.06 o                         
  10  -5   1          1.17         -0.30         1.42 o                         
  11  -5   1          1.70          2.93         1.87 o                         
  -9  -4   1          0.01         -1.46         1.46 o                         
  -8  -4   1          5.25          5.73         1.36 o                         
  -7  -4   1         30.75         41.17         2.91 o                         
  -6  -4   1          6.09          7.02         0.88 o                         
  -5  -4   1         10.69          9.06         0.62 o                         
  -4  -4   1          2.47          3.84         0.40 o                         
  -3  -4   1        130.83        150.62         2.06 o                         
  -2  -4   1        203.61        187.66         3.01 o                         
  -1  -4   1         71.59         71.12         1.34 o                         
   0  -4   1         73.30         68.72         0.95 o                         
   1  -4   1          4.63          4.46         0.27 o                         
   2  -4   1         63.62         62.65         0.97 o                         
   3  -4   1        180.03        170.08         2.01 o                         
   4  -4   1         65.11         71.52         1.41 o                         
   5  -4   1          2.07          0.69         0.28 o                         
   6  -4   1          0.00         -0.18         0.31 o                         
   7  -4   1          8.04          7.38         1.10 o                         
   8  -4   1         37.22         26.21         2.10 o                         
   9  -4   1          1.28          0.12         0.73 o                         
  10  -4   1          0.11         -0.10         0.95 o                         
  11  -4   1          0.58          2.17         2.00 o                         
 -10  -3   1          0.46         -0.31         1.95 o                         
  -9  -3   1          0.15         -1.33         1.33 o                         
  -8  -3   1          0.00          0.61         0.92 o                         
  -7  -3   1        253.33        249.71         4.41 o                         
  -6  -3   1          2.08          3.04         0.50 o                         
  -5  -3   1          0.24         -0.14         0.25 o                         
  -4  -3   1          0.50          3.27         0.38 o                         
  -3  -3   1        216.05        275.59         3.55 o                         
  -2  -3   1        264.34        291.43         3.03 o                         
  -1  -3   1       1307.25       1372.10        18.64 o                         
   0  -3   1         64.05         63.66         0.97 o                         
   1  -3   1          0.83          0.20         0.11 o                         
   2  -3   1        299.97        310.77         3.05 o                         
   3  -3   1       1123.71       1220.11        10.52 o                         
   4  -3   1        468.71        453.56         5.28 o                         
   5  -3   1          5.45          3.43         0.47 o                         
   6  -3   1         60.19         52.62         1.51 o                         
   7  -3   1         14.85         11.95         1.03 o                         
   8  -3   1          3.49          1.97         0.72 o                         
   9  -3   1          4.66          1.70         1.00 o                         
  10  -3   1          0.29         -0.75         0.75 o                         
  11  -3   1          0.36          0.76         1.76 o                         
 -10  -2   1          0.44         -2.11         2.11 o                         
  -9  -2   1          6.03          4.34         1.84 o                         
  -8  -2   1         45.05         43.11         2.94 o                         
  -7  -2   1         14.69         16.58         1.16 o                         
  -6  -2   1         17.64         19.36         0.91 o                         
  -5  -2   1         47.57         47.81         1.09 o                         
  -4  -2   1        301.12        310.61         3.75 o                         
  -3  -2   1        142.27        149.01         1.93 o                         
  -2  -2   1        163.30        144.01         1.70 o                         
  -1  -2   1       1093.22       1261.93        44.61 o                         
   0  -2   1         46.91         45.96         0.64 o                         
   1  -2   1        913.26        985.26        27.19 o                         
   2  -2   1         43.66         28.40         0.53 o                         
   3  -2   1          0.02          0.82         0.11 o                         
   4  -2   1          9.05         12.85         0.59 o                         
   5  -2   1         41.10         40.55         0.91 o                         
   6  -2   1         20.63         18.07         0.73 o                         
   7  -2   1          0.02          0.23         0.52 o                         
   8  -2   1          3.26          3.79         1.17 o                         
   9  -2   1          0.02         -0.73         0.73 o                         
  10  -2   1          0.40         -0.19         1.05 o                         
  11  -2   1          0.40         -0.49         1.77 o                         
 -10  -1   1          1.12          0.69         1.42 o                         
  -9  -1   1          3.59          3.49         2.25 o                         
  -8  -1   1          2.18          6.06         2.86 o                         
  -7  -1   1          5.97          7.29         0.98 o                         
  -6  -1   1         13.67          9.98         0.67 o                         
  -5  -1   1         12.97         10.28         0.61 o                         
  -4  -1   1         27.94         24.32         0.78 o                         
  -3  -1   1        128.07        159.02         1.96 o                         
  -2  -1   1       3338.84       3657.56        80.62 o                         
  -1  -1   1        383.38        373.33         3.82 o                         
   0  -1   1         50.36         45.77         0.60 o                         
   1  -1   1        119.22        112.55         1.21 o                         
   2  -1   1       1475.14       1460.16        36.49 o                         
   3  -1   1        485.25        444.91         4.32 o                         
   4  -1   1        181.88        168.41         2.19 o                         
   5  -1   1        109.16         91.70         1.53 o                         
   6  -1   1         23.30         27.42         0.95 o                         
   7  -1   1          1.86          0.74         0.42 o                         
   8  -1   1          3.94          6.53         1.53 o                         
   9  -1   1          0.01         -0.03         0.87 o                         
  10  -1   1          0.30         -0.34         1.06 o                         
 -11   0   1          0.18         -1.65         1.65 o                         
 -10   0   1          0.48          2.24         1.54 o                         
  -9   0   1          0.90          1.32         1.03 o                         
  -8   0   1          1.69          0.66         0.68 o                         
  -7   0   1          1.91          3.06         0.53 o                         
  -6   0   1          0.03          0.67         0.28 o                         
  -5   0   1         62.68         62.22         1.68 o                         
  -4   0   1        565.95        589.73         5.71 o                         
  -3   0   1         11.83         15.56         0.49 o                         
  -2   0   1          1.98          0.58         0.30 o                         
  -1   0   1        449.66        460.73         4.85 o                         
   0   0   1        398.18        197.42         5.65 o                         
   1   0   1       1490.40       1549.84        34.91 o                         
   2   0   1       2394.39       2238.24        52.53 o                         
   3   0   1        694.98        640.66         5.98 o                         
   4   0   1         27.69         27.44         0.80 o                         
   5   0   1         79.77         79.48         1.54 o                         
   6   0   1         13.98         13.12         0.73 o                         
   7   0   1         42.14         43.08         1.56 o                         
   8   0   1          8.05          8.30         1.30 o                         
   9   0   1         10.46         10.00         1.96 o                         
  10   0   1          7.60          8.48         2.92 o                         
 -11   1   1          0.07         -1.40         1.40 o                         
 -10   1   1          0.45         -0.21         1.04 o                         
  -9   1   1         17.66         11.35         1.56 o                         
  -8   1   1          0.00          0.13         0.65 o                         
  -7   1   1         13.91         10.66         0.78 o                         
  -6   1   1         35.75         31.92         0.96 o                         
  -5   1   1          0.03          0.07         0.20 o                         
  -4   1   1        750.34        728.51         6.47 o                         
  -3   1   1        792.12        807.48         7.18 o                         
  -2   1   1        516.16        473.69         4.31 o                         
  -1   1   1        473.95        475.39         4.20 o                         
   0   1   1        106.01        102.36         1.19 o                         
   1   1   1          1.51          0.23         0.13 o                         
   2   1   1        644.48        631.21         6.97 o                         
   3   1   1         32.58         33.86         0.81 o                         
   4   1   1         44.43         40.26         1.00 o                         
   5   1   1         40.62         36.32         1.05 o                         
   6   1   1        125.33        110.00         2.13 o                         
   7   1   1        241.25        244.36         5.10 o                         
   8   1   1         46.28         50.30         2.78 o                         
   9   1   1          7.22          7.13         2.13 o                         
  10   1   1          0.71          0.99         1.48 o                         
 -11   2   1          0.43          0.90         1.45 o                         
 -10   2   1          2.71          0.83         0.97 o                         
  -9   2   1          0.07          2.37         0.88 o                         
  -8   2   1         48.74         37.87         2.31 o                         
  -7   2   1         13.50         17.29         0.86 o                         
  -6   2   1          3.46          8.19         0.49 o                         
  -5   2   1         14.88         24.84         0.66 o                         
  -4   2   1         92.85         96.93         1.42 o                         
  -3   2   1         44.82         43.83         0.94 o                         
  -2   2   1       1788.74       1680.36        46.13 o                         
  -1   2   1          2.16          0.48         0.12 o                         
   0   2   1       1533.36       1508.39        38.23 o                         
   1   2   1          0.67          0.93         0.16 o                         
   2   2   1         78.43         73.75         1.20 o                         
   3   2   1        240.64        242.55         2.86 o                         
   4   2   1         36.33         38.86         1.02 o                         
   5   2   1          0.03          0.13         0.39 o                         
   6   2   1        212.92        209.56         3.30 o                         
   7   2   1          0.82          3.43         0.73 o                         
   8   2   1          9.34          5.77         1.06 o                         
   9   2   1          3.83          3.36         1.40 o                         
  10   2   1          0.02         -1.10         1.75 o                         
 -11   3   1          0.03         -1.50         1.63 o                         
 -10   3   1          3.79          4.74         1.31 o                         
  -9   3   1          4.33          1.31         0.84 o                         
  -8   3   1          1.99          2.01         0.69 o                         
  -7   3   1          9.15          6.50         0.92 o                         
  -6   3   1          0.12         -0.02         0.25 o                         
  -5   3   1        125.85        110.60         1.55 o                         
  -4   3   1          2.95          7.07         0.43 o                         
  -3   3   1         25.53         40.46         0.79 o                         
  -2   3   1        133.43        161.50         1.84 o                         
  -1   3   1        198.65        210.50         2.24 o                         
   0   3   1          6.60         10.52         0.40 o                         
   1   3   1        122.00        122.31         1.62 o                         
   2   3   1          0.06          0.73         0.21 o                         
   3   3   1          1.63          1.69         0.28 o                         
   4   3   1          0.43          1.06         0.28 o                         
   5   3   1          9.94         10.29         0.74 o                         
   6   3   1        145.44        155.50         2.81 o                         
   7   3   1         19.20         15.39         2.18 o                         
   8   3   1          0.64          0.40         1.05 o                         
   9   3   1          0.47         -0.22         2.03 o                         
 -11   4   1          0.76         -0.59         1.62 o                         
 -10   4   1          0.87         -0.10         1.42 o                         
  -9   4   1          1.37          1.02         0.75 o                         
  -8   4   1          0.78          1.15         0.86 o                         
  -7   4   1         68.69         56.21         2.34 o                         
  -6   4   1          0.05         -0.15         0.35 o                         
  -5   4   1         10.32         12.33         0.61 o                         
  -4   4   1        368.22        340.75         3.64 o                         
  -3   4   1          5.66          3.45         0.26 o                         
  -2   4   1        747.68        734.15         7.70 o                         
  -1   4   1         52.70         45.71         0.83 o                         
   0   4   1         37.27         34.67         0.75 o                         
   1   4   1         40.63         41.72         0.86 o                         
   2   4   1         50.14         49.44         1.05 o                         
   3   4   1         15.83         15.05         0.71 o                         
   4   4   1        238.25        235.19         3.38 o                         
   5   4   1         80.39         81.40         1.91 o                         
   6   4   1         36.44         35.03         1.95 o                         
   7   4   1          0.46          1.10         0.81 o                         
   8   4   1          0.03          1.93         1.35 o                         
   9   4   1          0.35         -1.80         1.80 o                         
 -11   5   1          0.82         -0.82         1.56 o                         
 -10   5   1          0.08          1.22         1.20 o                         
  -9   5   1          3.65          5.63         1.76 o                         
  -8   5   1          1.45          1.95         0.88 o                         
  -7   5   1          2.05          2.09         0.69 o                         
  -6   5   1         31.71         30.71         1.25 o                         
  -5   5   1          0.49          0.47         0.28 o                         
  -4   5   1        124.99        106.76         1.57 o                         
  -3   5   1         36.42         25.86         0.99 o                         
  -2   5   1        181.52        182.42         2.72 o                         
  -1   5   1        472.26        473.07         7.28 o                         
   0   5   1         17.94          7.97         0.44 o                         
   1   5   1         10.72          8.83         0.46 o                         
   2   5   1          6.18          7.79         0.49 o                         
   3   5   1        158.11        184.30         2.61 o                         
   4   5   1          0.56          0.50         0.36 o                         
   5   5   1          4.25          3.27         0.68 o                         
   6   5   1          1.03          0.20         0.80 o                         
   7   5   1          2.92         -0.70         1.59 o                         
   8   5   1          0.35         -1.18         1.18 o                         
 -11   6   1          3.06          3.15         1.58 o                         
 -10   6   1          3.26          6.26         2.51 o                         
  -9   6   1          2.74          1.03         1.19 o                         
  -8   6   1          7.59          7.97         1.54 o                         
  -7   6   1         50.25         60.59         3.35 o                         
  -6   6   1         13.94          9.44         1.11 o                         
  -5   6   1         63.10         79.80         1.38 o                         
  -4   6   1         11.57         14.40         0.86 o                         
  -3   6   1         39.89         35.73         1.15 o                         
  -2   6   1        526.32        501.16         5.93 o                         
  -1   6   1        217.14        237.76         2.81 o                         
   0   6   1          8.49          5.72         0.40 o                         
   1   6   1          2.06          3.49         0.31 o                         
   2   6   1          4.59          3.95         0.42 o                         
   3   6   1          3.17          3.13         0.44 o                         
   4   6   1          5.85          2.70         0.70 o                         
   5   6   1         32.28         30.37         2.31 o                         
   6   6   1          6.06          4.92         1.36 o                         
   7   6   1          6.28          5.33         2.27 o                         
   8   6   1          0.05         -0.59         1.89 o                         
 -10   7   1          0.04         -0.28         1.41 o                         
  -9   7   1          2.62         -1.18         1.18 o                         
  -8   7   1          0.01          0.58         1.15 o                         
  -7   7   1          1.49          3.07         1.18 o                         
  -6   7   1         85.02         89.12         3.29 o                         
  -5   7   1        153.46        139.43         4.44 o                         
  -4   7   1        165.99        166.07         2.92 o                         
  -3   7   1         18.04         18.48         1.01 o                         
  -2   7   1         16.61         15.28         0.85 o                         
  -1   7   1          2.78          1.90         0.31 o                         
   0   7   1        140.85        131.92         1.91 o                         
   1   7   1         73.07         71.50         1.20 o                         
   2   7   1         54.44         53.89         1.74 o                         
   3   7   1         25.96         27.24         1.41 o                         
   4   7   1         28.79         25.20         2.13 o                         
   5   7   1          4.44          4.85         1.37 o                         
   6   7   1          0.00          2.35         2.46 o                         
   7   7   1          3.22          0.27         1.53 o                         
 -10   8   1          0.42         -0.80         1.30 o                         
  -9   8   1          1.01         -1.02         1.02 o                         
  -8   8   1          0.01          1.81         1.33 o                         
  -7   8   1          4.17          2.86         1.16 o                         
  -6   8   1         31.24         28.88         2.77 o                         
  -5   8   1          4.75          6.41         0.92 o                         
  -4   8   1          1.14          0.71         0.54 o                         
  -3   8   1         22.26         16.94         0.99 o                         
  -2   8   1         88.14         74.15         2.00 o                         
  -1   8   1        391.92        401.19         5.22 o                         
   0   8   1          7.33          5.73         0.77 o                         
   1   8   1          0.14         -0.45         0.45 o                         
   2   8   1         68.23         74.78         2.45 o                         
   3   8   1          3.90          8.24         1.31 o                         
   4   8   1         24.23         29.80         3.34 o                         
   5   8   1          1.58          3.36         1.43 o                         
   6   8   1          0.52         -1.27         1.27 o                         
  -9   9   1          1.31          2.99         1.58 o                         
  -8   9   1          1.27         -0.41         1.16 o                         
  -7   9   1          6.94          5.57         1.61 o                         
  -6   9   1         21.84         26.81         4.92 o                         
  -5   9   1          3.45          5.09         1.29 o                         
  -4   9   1         17.00         15.39         1.61 o                         
  -3   9   1         57.97         50.83         2.18 o                         
  -2   9   1          0.30         -0.57         0.57 o                         
  -1   9   1          8.00         11.25         2.03 o                         
   0   9   1          1.08         -0.45         1.08 o                         
   1   9   1         55.26         62.60         3.25 o                         
   2   9   1          2.13          2.83         1.29 o                         
   3   9   1          4.84          5.43         1.29 o                         
   4   9   1          0.81          0.98         1.04 o                         
   5   9   1          0.26          0.52         1.36 o                         
   6   9   1         13.59         10.23         7.69 o                         
  -9  10   1          0.00         -1.09         1.40 o                         
  -8  10   1          1.08          0.18         1.63 o                         
  -7  10   1          2.78          4.48         1.52 o                         
  -6  10   1         10.08         11.58         2.59 o                         
  -5  10   1         17.24         22.57         4.08 o                         
  -4  10   1          5.55          8.59         2.00 o                         
  -3  10   1          0.77          1.03         1.12 o                         
  -2  10   1         16.78         17.49         2.18 o                         
  -1  10   1          2.54          2.29         1.11 o                         
   0  10   1          2.66          1.03         1.20 o                         
   1  10   1         19.83         23.15         2.65 o                         
   2  10   1         37.75         40.20         3.54 o                         
   3  10   1         10.20          6.50         2.80 o                         
   4  10   1          8.96         10.63         5.62 o                         
  -8  11   1          0.97          0.22         1.79 o                         
  -7  11   1          4.37          6.16         2.26 o                         
  -6  11   1          0.30          1.05         1.76 o                         
  -5  11   1          4.88          9.31         2.45 o                         
  -4  11   1          1.18         -1.26         1.26 o                         
  -3  11   1          1.86          2.44         1.01 o                         
  -2  11   1          0.01          1.99         1.15 o                         
  -1  11   1          3.43          4.96         1.77 o                         
   0  11   1          5.50          2.85         1.94 o                         
   1  11   1         41.45         39.88         3.76 o                         
   2  11   1         30.47         24.82         3.94 o                         
   3  11   1          5.44          8.92         2.87 o                         
  -7  12   1          0.81          6.26         3.16 o                         
  -6  12   1          6.48          6.83         2.45 o                         
  -5  12   1          0.02         -1.25         1.25 o                         
  -4  12   1          0.00         -1.13         1.14 o                         
  -3  12   1          7.21          6.88         1.80 o                         
  -2  12   1          2.39          1.22         1.23 o                         
  -1  12   1          4.61          4.17         1.86 o                         
   0  12   1          0.03         -0.08         2.80 o                         
   1  12   1          4.34          7.50         2.48 o                         
   2  12   1          8.35          4.82         2.46 o                         
  -4  13   1          0.00         -1.55         1.55 o                         
  -3  13   1          1.23         -1.07         1.77 o                         
  -2  13   1          1.16         -1.55         1.55 o                         
  -1  13   1          0.02          0.30         1.44 o                         
   1 -14   2          0.66          3.76         4.06 o                         
   2 -14   2          4.08          5.81         3.48 o                         
   3 -14   2          0.23         -1.59         1.59 o                         
   4 -14   2          1.61          2.18         1.83 o                         
  -2 -13   2          0.02          2.24         2.44 o                         
  -1 -13   2          0.04         -2.65         2.65 o                         
   0 -13   2          1.50         -1.37         1.71 o                         
   1 -13   2          0.66          2.65         1.80 o                         
   2 -13   2          1.43          1.70         1.30 o                         
   3 -13   2          0.09          0.26         1.41 o                         
   4 -13   2         15.56         15.71         3.53 o                         
   5 -13   2          1.21          0.15         1.76 o                         
   6 -13   2          0.01          2.01         1.88 o                         
  -3 -12   2          1.11         -1.46         1.59 o                         
  -2 -12   2          6.96          5.63         2.58 o                         
  -1 -12   2          0.03          2.43         1.62 o                         
   0 -12   2          5.51          4.53         2.30 o                         
   1 -12   2          1.16          3.48         1.50 o                         
   2 -12   2          3.41          5.40         2.10 o                         
   3 -12   2         12.79         18.26         2.37 o                         
   4 -12   2          3.30          4.47         1.76 o                         
   5 -12   2         11.96         12.68         3.05 o                         
   6 -12   2          0.00          1.12         1.68 o                         
   7 -12   2          2.67          3.76         2.13 o                         
   8 -12   2          2.53          5.95         3.73 o                         
  -5 -11   2          2.92         -0.73         2.90 o                         
  -4 -11   2          0.28          1.67         1.54 o                         
  -3 -11   2          0.00          3.33         2.08 o                         
  -2 -11   2          0.45         -1.25         1.25 o                         
  -1 -11   2          2.58          2.78         1.63 o                         
   0 -11   2          2.35          2.39         1.25 o                         
   1 -11   2          0.73          0.42         0.84 o                         
   2 -11   2          0.02          1.09         0.89 o                         
   3 -11   2          3.35          7.09         1.51 o                         
   4 -11   2         69.09         35.81         5.73 o                         
   5 -11   2          4.94          7.70         2.09 o                         
   6 -11   2          0.85          3.39         2.65 o                         
   7 -11   2          0.04          0.98         2.78 o                         
   8 -11   2          0.03         -1.29         1.29 o                         
  -6 -10   2          1.53          2.79         1.56 o                         
  -5 -10   2          0.73          0.13         1.40 o                         
  -4 -10   2          0.03         -0.50         1.14 o                         
  -3 -10   2          0.30         -1.03         1.03 o                         
  -2 -10   2          9.31         10.09         1.87 o                         
  -1 -10   2          1.06          0.93         0.79 o                         
   0 -10   2         33.09         31.66         2.82 o                         
   1 -10   2          0.22         -0.14         0.70 o                         
   2 -10   2         42.97         45.13         2.81 o                         
   3 -10   2         29.93         33.91         2.94 o                         
   4 -10   2          4.07          2.33         0.88 o                         
   5 -10   2         10.36         10.61         1.59 o                         
   6 -10   2          5.60          7.40         1.42 o                         
   7 -10   2          0.25         -0.80         0.80 o                         
   8 -10   2          0.78          0.92         1.02 o                         
   9 -10   2          0.19         -0.22         1.11 o                         
  -7  -9   2          0.00         -1.58         1.58 o                         
  -6  -9   2          1.17          2.02         1.51 o                         
  -5  -9   2          0.35          1.98         1.27 o                         
  -4  -9   2          8.01          7.62         1.72 o                         
  -3  -9   2         34.92         34.68         3.06 o                         
  -2  -9   2          0.16         -0.60         0.70 o                         
  -1  -9   2         11.81         15.39         1.34 o                         
   0  -9   2          1.05          1.43         0.55 o                         
   1  -9   2         10.10         11.69         0.94 o                         
   2  -9   2          3.08          2.68         0.53 o                         
   3  -9   2          0.28          0.27         0.51 o                         
   4  -9   2          0.18         -0.06         0.53 o                         
   5  -9   2          0.01          0.87         0.76 o                         
   6  -9   2         20.42         21.94         2.34 o                         
   7  -9   2          9.54          9.78         1.69 o                         
   8  -9   2          0.11          1.34         1.60 o                         
   9  -9   2          1.52          8.52         2.42 o                         
  10  -9   2          3.64          8.16         3.36 o                         
  -7  -8   2         24.93         28.25         3.36 o                         
  -6  -8   2          5.07          2.76         1.39 o                         
  -5  -8   2          0.06          0.74         1.27 o                         
  -4  -8   2         10.83         14.60         2.11 o                         
  -3  -8   2         19.52         14.89         1.30 o                         
  -2  -8   2          0.08         -0.36         0.36 o                         
  -1  -8   2          3.19          3.58         0.72 o                         
   0  -8   2         23.51         27.65         1.10 o                         
   1  -8   2         63.91         65.89         1.48 o                         
   2  -8   2          3.53          3.50         0.32 o                         
   3  -8   2         39.28         46.76         0.85 o                         
   4  -8   2          4.76          6.03         0.62 o                         
   5  -8   2         18.27         22.14         1.41 o                         
   6  -8   2         53.69         50.42         4.40 o                         
   7  -8   2         27.92         33.89         3.73 o                         
   8  -8   2          1.62          5.64         2.05 o                         
   9  -8   2          3.33          3.20         1.48 o                         
  10  -8   2         10.33         12.65         2.22 o                         
  -8  -7   2         44.49         50.88         4.48 o                         
  -7  -7   2          1.92          2.04         1.91 o                         
  -6  -7   2          2.49          1.55         1.45 o                         
  -5  -7   2          1.31          0.07         0.93 o                         
  -4  -7   2         32.82         31.42         2.19 o                         
  -3  -7   2         94.64        101.42         3.26 o                         
  -2  -7   2         18.26         20.53         1.04 o                         
  -1  -7   2         10.26          9.07         0.69 o                         
   0  -7   2         34.86         33.77         1.06 o                         
   1  -7   2         31.99         24.73         0.70 o                         
   2  -7   2         16.85         18.88         0.83 o                         
   3  -7   2         46.65         47.74         0.98 o                         
   4  -7   2         56.96         62.44         1.22 o                         
   5  -7   2         16.33         17.44         0.80 o                         
   6  -7   2         19.51         14.69         1.14 o                         
   7  -7   2          1.61          2.93         1.43 o                         
   8  -7   2         34.04         39.64         4.11 o                         
   9  -7   2          6.75          7.30         1.74 o                         
  10  -7   2          0.24          1.00         1.30 o                         
  -9  -6   2          1.53          0.16         2.07 o                         
  -8  -6   2          6.38          6.44         2.53 o                         
  -7  -6   2         14.13         12.56         2.12 o                         
  -6  -6   2         18.88         23.68         2.71 o                         
  -5  -6   2         20.23         17.02         1.59 o                         
  -4  -6   2         18.68         16.34         0.81 o                         
  -3  -6   2         49.38         49.92         1.05 o                         
  -2  -6   2        133.47        138.56         2.39 o                         
  -1  -6   2         86.89         98.41         2.50 o                         
   0  -6   2        585.86        632.64         5.97 o                         
   1  -6   2         17.19         12.25         0.67 o                         
   2  -6   2          5.38          7.59         0.43 o                         
   3  -6   2         35.98         40.69         0.96 o                         
   4  -6   2         79.90         74.00         1.30 o                         
   5  -6   2         15.95         21.01         0.51 o                         
   6  -6   2         33.62         23.87         1.16 o                         
   7  -6   2         23.74         23.95         1.74 o                         
   8  -6   2          2.95          4.13         0.97 o                         
   9  -6   2          2.97          5.48         1.61 o                         
  10  -6   2          0.03         -0.59         1.53 o                         
  -9  -5   2          2.63          1.71         1.95 o                         
  -8  -5   2          2.74          1.45         1.39 o                         
  -7  -5   2          4.19          3.50         1.17 o                         
  -6  -5   2        120.88        123.21         3.97 o                         
  -5  -5   2         14.99         14.96         0.89 o                         
  -4  -5   2          5.04          4.15         0.39 o                         
  -3  -5   2         32.13         34.72         0.95 o                         
  -2  -5   2       2150.35       2295.96        21.82 o                         
  -1  -5   2         34.14         39.79         0.91 o                         
   0  -5   2        150.99        172.56         2.11 o                         
   1  -5   2        159.67        154.51         1.94 o                         
   2  -5   2         36.47         32.30         0.78 o                         
   3  -5   2        247.71        249.77         2.86 o                         
   4  -5   2         47.34         54.18         1.03 o                         
   5  -5   2         25.03         25.44         1.01 o                         
   6  -5   2         20.81         18.47         1.04 o                         
   7  -5   2          7.51         10.37         1.10 o                         
   8  -5   2          0.53         -0.60         0.60 o                         
   9  -5   2          5.48         10.39         1.49 o                         
  10  -5   2          1.41         -0.09         0.92 o                         
 -10  -4   2          1.67         -0.23         2.23 o                         
  -9  -4   2          0.00         -0.28         1.79 o                         
  -8  -4   2          8.80         11.39         1.69 o                         
  -7  -4   2          8.67          9.70         1.86 o                         
  -6  -4   2        218.59        224.32         3.77 o                         
  -5  -4   2         26.69         26.92         0.97 o                         
  -4  -4   2        116.95        115.02         1.80 o                         
  -3  -4   2          2.81          0.83         0.35 o                         
  -2  -4   2         95.97        114.57         1.55 o                         
  -1  -4   2       1040.51       1009.52         8.84 o                         
   0  -4   2       1725.19       1672.68        46.28 o                         
   1  -4   2       1482.49       1456.38        22.93 o                         
   2  -4   2        477.00        426.76         4.02 o                         
   3  -4   2        455.61        429.66         4.92 o                         
   4  -4   2          0.13         -0.01         0.17 o                         
   5  -4   2         94.71        106.44         2.24 o                         
   6  -4   2          1.79          1.28         0.40 o                         
   7  -4   2          9.03         10.63         1.11 o                         
   8  -4   2          0.00          2.33         1.30 o                         
   9  -4   2          6.25          6.00         1.20 o                         
  10  -4   2          0.91         -0.68         0.95 o                         
  11  -4   2          0.07         -1.36         1.36 o                         
 -10  -3   2          0.71          1.10         2.51 o                         
  -9  -3   2          2.24          2.75         1.44 o                         
  -8  -3   2         21.12         21.72         2.52 o                         
  -7  -3   2         63.68         72.65         2.42 o                         
  -6  -3   2         62.69         64.64         1.48 o                         
  -5  -3   2          0.70          2.40         0.33 o                         
  -4  -3   2         36.49         31.22         0.82 o                         
  -3  -3   2         22.14         17.99         0.57 o                         
  -2  -3   2        221.69        217.98         2.38 o                         
   0  -3   2       3686.79       3644.83       304.18 o                         
   1  -3   2         23.68         29.13         0.64 o                         
   2  -3   2          4.83          0.97         0.17 o                         
   3  -3   2         11.84         12.32         0.54 o                         
   4  -3   2       1217.40       1262.87        11.15 o                         
   5  -3   2          9.12          5.62         0.35 o                         
   6  -3   2         10.31         14.73         0.66 o                         
   7  -3   2          0.68          1.13         0.56 o                         
   8  -3   2          1.51         -0.51         0.60 o                         
   9  -3   2          6.91          5.64         1.52 o                         
  10  -3   2          2.76          1.18         1.14 o                         
 -10  -2   2          4.96          3.36         1.64 o                         
  -9  -2   2          1.78          1.74         1.48 o                         
  -8  -2   2          1.94          1.96         0.88 o                         
  -7  -2   2         84.27         90.76         2.29 o                         
  -6  -2   2        100.34        108.55         1.96 o                         
  -5  -2   2        364.74        349.38         4.02 o                         
  -4  -2   2         41.54         47.56         1.02 o                         
  -3  -2   2        974.06        992.93         8.86 o                         
  -2  -2   2         82.91         81.32         1.42 o                         
  -1  -2   2       2156.14       2238.28        49.54 o                         
   1  -2   2        106.82        116.99         1.44 o                         
   2  -2   2         80.26         70.49         1.06 o                         
   3  -2   2          0.25          1.00         0.20 o                         
   4  -2   2        111.08        118.33         1.74 o                         
   5  -2   2        117.00        129.67         1.89 o                         
   6  -2   2        123.90        117.91         1.98 o                         
   7  -2   2         41.53         37.67         1.63 o                         
   8  -2   2          3.31          2.61         0.88 o                         
   9  -2   2          1.59          0.28         0.89 o                         
  10  -2   2          2.91          2.95         1.22 o                         
 -11  -1   2          0.00         -0.70         1.84 o                         
 -10  -1   2          8.84         11.10         2.23 o                         
  -9  -1   2          5.11          3.32         1.37 o                         
  -8  -1   2          0.27          0.19         0.68 o                         
  -7  -1   2        110.88        117.10         2.40 o                         
  -6  -1   2         29.34         22.26         0.94 o                         
  -5  -1   2         44.95         58.35         1.58 o                         
  -4  -1   2        122.87        117.16         1.75 o                         
  -3  -1   2        171.20        156.64         1.96 o                         
  -2  -1   2       1878.54       1871.15        35.57 o                         
  -1  -1   2       2471.06       2699.83        58.16 o                         
   0  -1   2       1624.32       1540.31        32.24 o                         
   1  -1   2       1188.24       1136.02        29.91 o                         
   2  -1   2        191.48        163.94         1.84 o                         
   3  -1   2        469.47        459.82         4.56 o                         
   4  -1   2       1471.26       1585.32        13.88 o                         
   5  -1   2         37.67         33.79         0.98 o                         
   6  -1   2          4.33          4.48         0.51 o                         
   7  -1   2         29.44         27.91         1.45 o                         
   8  -1   2          8.69          5.90         1.13 o                         
   9  -1   2          0.04          1.83         1.51 o                         
  10  -1   2          1.52          1.85         1.53 o                         
 -11   0   2          1.00          0.82         2.90 o                         
 -10   0   2          1.74          1.48         2.65 o                         
  -9   0   2          0.14         -0.21         1.21 o                         
  -8   0   2         15.15         10.36         1.34 o                         
  -7   0   2         55.93         58.65         2.08 o                         
  -6   0   2         56.81         44.54         1.45 o                         
  -5   0   2         58.60         72.25         1.41 o                         
  -4   0   2         65.00         50.36         1.04 o                         
  -3   0   2        263.30        213.49         2.45 o                         
  -2   0   2        122.88         77.54         1.13 o                         
  -1   0   2        229.13        251.55         2.51 o                         
   0   0   2       1035.78       1056.97        26.36 o                         
   2   0   2        442.03        447.32         4.33 o                         
   3   0   2         77.78         65.76         1.19 o                         
   4   0   2        166.91        188.31         2.52 o                         
   5   0   2        145.84        150.10         2.40 o                         
   6   0   2        275.44        285.01         3.76 o                         
   7   0   2          2.69          1.63         0.60 o                         
   8   0   2          0.00         -0.32         0.52 o                         
   9   0   2          0.34          0.24         0.92 o                         
  10   0   2          3.45          4.45         1.86 o                         
 -11   1   2          3.36          1.51         2.01 o                         
 -10   1   2          0.91         -0.17         1.21 o                         
  -9   1   2         21.09         20.27         4.30 o                         
  -8   1   2          8.00          9.15         1.47 o                         
  -7   1   2         40.41         44.65         1.41 o                         
  -6   1   2          8.43          6.41         0.52 o                         
  -5   1   2          1.45          4.17         0.39 o                         
  -4   1   2        196.60        191.37         2.70 o                         
  -3   1   2         32.91         29.64         0.71 o                         
  -2   1   2        305.87        306.39         3.64 o                         
   0   1   2       2075.41       2175.66        51.10 o                         
   1   1   2        759.73        731.54         6.52 o                         
   2   1   2        176.73        192.98         2.29 o                         
   3   1   2       1208.99       1185.95        12.75 o                         
   4   1   2        390.12        338.48         4.05 o                         
   5   1   2        259.81        263.56         3.44 o                         
   6   1   2          2.72          2.66         0.49 o                         
   7   1   2        186.51        179.96         3.72 o                         
   8   1   2          7.85          9.68         1.18 o                         
   9   1   2          4.65          3.43         1.25 o                         
  10   1   2         13.48         12.12         3.27 o                         
 -11   2   2          6.67          9.85         2.19 o                         
 -10   2   2          0.68          0.87         1.71 o                         
  -9   2   2          4.02          2.65         0.96 o                         
  -8   2   2          2.51          0.40         0.69 o                         
  -7   2   2          7.05          3.46         0.59 o                         
  -6   2   2         12.09          7.73         0.53 o                         
  -5   2   2        214.02        251.61         3.04 o                         
  -4   2   2         96.19         95.33         1.53 o                         
  -3   2   2         39.87         26.66         0.73 o                         
  -2   2   2         31.16         24.89         0.70 o                         
  -1   2   2       3555.08       3546.44        94.31 o                         
   0   2   2       1045.85       1097.38        10.03 o                         
   1   2   2        377.84        350.19         3.57 o                         
   2   2   2       1121.10       1202.42        10.62 o                         
   3   2   2         18.00         14.65         0.72 o                         
   4   2   2         29.60         30.43         0.97 o                         
   5   2   2         90.51         87.84         2.32 o                         
   6   2   2        259.52        272.14         3.81 o                         
   7   2   2         79.76         83.80         2.91 o                         
   8   2   2          0.38          2.94         1.05 o                         
   9   2   2          0.14          1.55         1.46 o                         
 -11   3   2          0.38         -0.89         2.10 o                         
 -10   3   2          0.11          1.53         1.62 o                         
  -9   3   2          6.32          3.79         1.15 o                         
  -8   3   2         40.41         33.65         2.28 o                         
  -7   3   2         16.35         14.60         1.09 o                         
  -6   3   2         63.23         73.71         1.39 o                         
  -5   3   2         90.36        100.81         1.65 o                         
  -4   3   2         22.81         19.10         0.65 o                         
  -3   3   2          1.48          3.79         0.33 o                         
  -2   3   2         13.74          6.76         0.38 o                         
  -1   3   2       1675.69       1678.57        20.16 o                         
   0   3   2        153.89        158.50         1.98 o                         
   1   3   2        103.56         92.52         1.45 o                         
   2   3   2        536.00        590.48         5.80 o                         
   3   3   2        428.77        437.97         4.75 o                         
   4   3   2          9.02         11.52         0.72 o                         
   5   3   2         27.95         26.87         1.16 o                         
   6   3   2          0.12          0.28         0.56 o                         
   7   3   2          3.98          4.45         0.94 o                         
   8   3   2          8.03         11.43         2.05 o                         
   9   3   2          0.01         -2.61         2.61 o                         
 -11   4   2          0.03         -0.40         2.21 o                         
 -10   4   2          2.64          2.95         1.37 o                         
  -9   4   2          0.46          0.44         0.82 o                         
  -8   4   2          1.33          0.17         0.67 o                         
  -7   4   2          1.17         -0.15         0.43 o                         
  -6   4   2          4.89          5.79         0.45 o                         
  -5   4   2        168.95        192.90         2.54 o                         
  -4   4   2         78.02         77.96         1.36 o                         
  -3   4   2          7.57          5.28         0.36 o                         
  -2   4   2         81.42         95.45         1.43 o                         
  -1   4   2        733.46        748.56         6.96 o                         
   0   4   2        339.53        312.58         3.42 o                         
   1   4   2          5.52          4.94         0.40 o                         
   2   4   2        165.76        153.06         2.19 o                         
   3   4   2         15.06         14.34         0.73 o                         
   4   4   2         17.43         19.18         0.95 o                         
   5   4   2         89.79         91.72         2.25 o                         
   6   4   2          0.21          0.02         0.64 o                         
   7   4   2         24.39         31.18         2.64 o                         
   8   4   2          0.77         -1.20         1.20 o                         
   9   4   2          2.59         -1.03         2.53 o                         
 -11   5   2          0.19          0.46         2.76 o                         
 -10   5   2          5.33          3.54         1.54 o                         
  -9   5   2          1.79          3.24         1.36 o                         
  -8   5   2         13.82         14.65         2.61 o                         
  -7   5   2         16.48         20.66         2.14 o                         
  -6   5   2         26.55         25.37         1.36 o                         
  -5   5   2        234.62        226.02         2.88 o                         
  -4   5   2          0.00         -0.16         0.18 o                         
  -3   5   2          0.45         -0.09         0.13 o                         
  -2   5   2          6.29          2.62         0.32 o                         
  -1   5   2         41.96         37.96         0.89 o                         
   0   5   2        308.88        310.10         3.52 o                         
   1   5   2         80.62         72.73         1.40 o                         
   2   5   2         16.93         20.71         0.84 o                         
   3   5   2         19.26         21.09         0.93 o                         
   4   5   2        132.77        144.78         3.36 o                         
   5   5   2        155.99        171.57         4.11 o                         
   6   5   2          7.77         11.31         1.59 o                         
   7   5   2          5.66          6.00         1.90 o                         
   8   5   2          0.06         -1.01         1.42 o                         
 -10   6   2          0.04          0.43         1.16 o                         
  -9   6   2          0.08         -0.87         0.87 o                         
  -8   6   2         10.03          8.06         1.86 o                         
  -7   6   2          4.99          4.00         1.26 o                         
  -6   6   2        175.47        168.20         4.60 o                         
  -5   6   2         20.79         30.03         1.00 o                         
  -4   6   2          1.22          0.23         0.31 o                         
  -3   6   2         61.00         60.90         1.58 o                         
  -2   6   2          3.71          4.23         0.52 o                         
  -1   6   2         16.39         19.19         0.69 o                         
   0   6   2         21.61         23.59         0.80 o                         
   1   6   2         62.49         56.78         1.57 o                         
   2   6   2         87.83        100.40         1.81 o                         
   3   6   2          6.68          6.17         0.62 o                         
   4   6   2         12.92         13.32         1.80 o                         
   5   6   2         11.42         14.85         2.96 o                         
   6   6   2          0.48          1.01         1.35 o                         
   7   6   2          0.03         -0.55         1.65 o                         
 -10   7   2          1.74          3.61         1.89 o                         
  -9   7   2          7.35          8.23         2.33 o                         
  -8   7   2          2.48          2.79         1.29 o                         
  -7   7   2          0.20          1.04         0.84 o                         
  -6   7   2         33.12         48.53         3.18 o                         
  -5   7   2         75.89         66.23         2.29 o                         
  -4   7   2         80.76         92.01         3.68 o                         
  -3   7   2         40.13         33.49         1.28 o                         
  -2   7   2         77.15         74.00         1.58 o                         
  -1   7   2         11.09          9.51         0.65 o                         
   0   7   2         20.01         18.31         0.77 o                         
   1   7   2          4.87          5.64         0.59 o                         
   2   7   2         25.75         27.07         1.47 o                         
   3   7   2         13.13         14.15         1.71 o                         
   4   7   2          5.04          6.50         1.41 o                         
   5   7   2         33.50         32.62         3.10 o                         
   6   7   2         15.66         11.11         2.51 o                         
   7   7   2          0.06          1.00         2.10 o                         
 -10   8   2          0.68          2.53         3.67 o                         
  -9   8   2          0.43          2.06         1.48 o                         
  -8   8   2          1.60          0.87         1.08 o                         
  -7   8   2          2.08          1.28         1.08 o                         
  -6   8   2          5.25          3.43         1.23 o                         
  -5   8   2         80.45         85.09         3.41 o                         
  -4   8   2          7.84          5.88         1.45 o                         
  -3   8   2          0.58          0.10         0.72 o                         
  -2   8   2          5.84          4.85         0.79 o                         
  -1   8   2          2.46          1.81         0.68 o                         
   0   8   2         29.92         30.94         1.62 o                         
   1   8   2        139.93        146.28         3.51 o                         
   2   8   2          2.36          3.55         0.97 o                         
   3   8   2          1.94          3.02         0.99 o                         
   4   8   2          3.35          3.96         1.26 o                         
   5   8   2          1.22          0.64         1.60 o                         
   6   8   2          4.10          1.66         1.81 o                         
  -9   9   2          1.12         -1.43         1.43 o                         
  -8   9   2          0.01         -0.68         1.14 o                         
  -7   9   2          1.92          3.24         2.10 o                         
  -6   9   2          0.06          0.05         0.95 o                         
  -5   9   2          0.09         -0.02         0.87 o                         
  -4   9   2          6.78          4.21         1.01 o                         
  -3   9   2          4.24          5.68         1.40 o                         
  -2   9   2          0.00          1.01         1.22 o                         
  -1   9   2          2.95          1.86         1.10 o                         
   0   9   2         11.00          7.51         1.61 o                         
   1   9   2          0.04         -0.42         0.94 o                         
   2   9   2         40.02         38.89         3.00 o                         
   3   9   2          2.13          4.77         1.29 o                         
   4   9   2          0.73          0.21         1.56 o                         
   5   9   2          0.57         -1.48         1.48 o                         
  -8  10   2          0.00          1.49         1.56 o                         
  -7  10   2          2.34          3.68         2.46 o                         
  -6  10   2          0.02          1.78         1.63 o                         
  -5  10   2          0.36          0.73         1.27 o                         
  -4  10   2          0.02          0.43         1.04 o                         
  -3  10   2          0.11         -0.01         1.22 o                         
  -2  10   2          0.15         -0.93         0.93 o                         
  -1  10   2          0.69          1.67         1.15 o                         
   0  10   2         18.92         23.17         2.60 o                         
   1  10   2          4.31          5.47         1.48 o                         
   2  10   2          3.31          5.84         1.72 o                         
   3  10   2          5.16          2.23         2.66 o                         
   4  10   2          0.18          0.50         2.26 o                         
  -7  11   2          2.90          4.29         1.91 o                         
  -6  11   2          0.58          1.97         1.97 o                         
  -5  11   2          1.03         -1.46         1.46 o                         
  -4  11   2          1.12          0.13         1.58 o                         
  -3  11   2         11.23         10.33         1.97 o                         
  -2  11   2          8.06         10.33         1.94 o                         
  -1  11   2          3.60          2.38         1.38 o                         
   0  11   2          0.54         -1.18         1.18 o                         
   1  11   2          2.26          0.27         1.43 o                         
   2  11   2         18.33         13.25         4.33 o                         
  -6  12   2          1.99          1.14         2.08 o                         
  -5  12   2          3.85          2.93         2.07 o                         
  -4  12   2          1.73          1.13         1.48 o                         
  -3  12   2          0.79         -1.25         1.62 o                         
  -2  12   2          2.57          1.43         1.32 o                         
  -1  12   2          2.04          3.21         1.89 o                         
   0  12   2          0.93         -1.08         1.97 o                         
   1  12   2          0.95          1.50         2.96 o                         
   0 -14   3          0.57         -0.69         1.98 o                         
   1 -14   3          0.47          2.13         2.20 o                         
   2 -14   3          0.00         -2.40         2.40 o                         
   3 -14   3          0.20         -1.18         1.74 o                         
   4 -14   3          0.49          2.65         2.89 o                         
   5 -14   3          0.81         -0.88         1.66 o                         
  -2 -13   3          0.31         -2.05         2.56 o                         
  -1 -13   3          8.72          2.93         2.30 o                         
   0 -13   3          5.43          6.15         2.53 o                         
   1 -13   3          1.53          0.66         1.77 o                         
   2 -13   3          1.75          1.12         1.71 o                         
   3 -13   3          2.77          3.59         1.84 o                         
   4 -13   3          0.87         -0.59         1.48 o                         
   5 -13   3         17.77         19.57         3.37 o                         
   6 -13   3          1.41          3.88         2.04 o                         
  -4 -12   3          1.74          0.42         1.86 o                         
  -3 -12   3          1.08          0.19         1.78 o                         
  -2 -12   3          4.34          6.34         2.60 o                         
  -1 -12   3          3.37          6.40         3.98 o                         
   0 -12   3          1.08          0.82         1.59 o                         
   1 -12   3          1.66          3.79         1.21 o                         
   2 -12   3          0.00         -1.02         1.02 o                         
   3 -12   3          2.46          1.67         1.77 o                         
   4 -12   3         24.63         30.16         3.69 o                         
   5 -12   3          3.97          4.48         2.00 o                         
   6 -12   3          0.03         -0.65         1.51 o                         
   7 -12   3          0.13         -1.28         1.28 o                         
   8 -12   3          0.00         -0.86         1.88 o                         
  -5 -11   3          3.84          5.05         1.85 o                         
  -4 -11   3          1.45          1.25         1.34 o                         
  -3 -11   3          2.50          1.40         2.43 o                         
  -2 -11   3          3.62          4.97         2.13 o                         
  -1 -11   3         34.52         44.68         6.69 o                         
   0 -11   3         34.14         37.95         3.05 o                         
   1 -11   3         19.56         16.99         3.30 o                         
   2 -11   3          0.28         -0.43         0.69 o                         
   3 -11   3         27.94         31.11         2.55 o                         
   4 -11   3         20.15         23.25         4.21 o                         
   5 -11   3         10.56         12.44         2.45 o                         
   6 -11   3          1.91          3.72         2.01 o                         
   7 -11   3          0.01          0.11         1.65 o                         
   8 -11   3          0.42          0.56         2.20 o                         
  -6 -10   3          2.48         -0.54         1.59 o                         
  -5 -10   3          0.15         -1.06         1.38 o                         
  -4 -10   3          0.89         -0.49         1.06 o                         
  -3 -10   3          0.89         -0.62         1.60 o                         
  -2 -10   3          2.57          0.74         1.29 o                         
  -1 -10   3         36.03         43.20         2.69 o                         
   0 -10   3          0.01          0.83         0.70 o                         
   1 -10   3         69.43         68.39         3.21 o                         
   2 -10   3         27.22         26.48         1.71 o                         
   3 -10   3         57.01         58.43         2.59 o                         
   4 -10   3          1.05          1.04         0.77 o                         
   5 -10   3          6.74          8.69         1.49 o                         
   6 -10   3          0.41          0.47         1.14 o                         
   7 -10   3          5.12          7.85         2.33 o                         
   8 -10   3          0.10         -0.34         1.07 o                         
   9 -10   3          1.85          0.54         1.42 o                         
  -7  -9   3          2.64          4.60         1.77 o                         
  -6  -9   3          0.13         -0.12         1.76 o                         
  -5  -9   3          4.74          6.91         1.76 o                         
  -4  -9   3         23.22         17.26         2.36 o                         
  -3  -9   3         37.59         38.62         2.61 o                         
  -2  -9   3          0.15          0.59         0.51 o                         
  -1  -9   3         48.43         57.76         2.13 o                         
   0  -9   3         51.54         48.63         1.58 o                         
   1  -9   3         43.45         38.31         1.76 o                         
   2  -9   3         23.37         19.52         0.90 o                         
   3  -9   3          3.29          1.74         0.52 o                         
   4  -9   3          0.66         -0.10         0.44 o                         
   5  -9   3         35.09         49.98         2.73 o                         
   6  -9   3         19.82         23.07         2.40 o                         
   7  -9   3          1.95          2.31         1.00 o                         
   8  -9   3          2.76          4.90         1.88 o                         
   9  -9   3          2.95          7.83         4.17 o                         
  -8  -8   3          0.59          1.25         1.58 o                         
  -7  -8   3         16.97         23.81         3.16 o                         
  -6  -8   3          7.19          4.00         1.73 o                         
  -5  -8   3          5.45          4.14         1.45 o                         
  -4  -8   3         27.15         33.06         3.03 o                         
  -3  -8   3          0.67         -0.54         0.60 o                         
  -2  -8   3          0.04         -0.27         0.27 o                         
  -1  -8   3          9.06         10.99         0.79 o                         
   0  -8   3         19.89         17.02         0.91 o                         
   1  -8   3          0.01          0.05         0.19 o                         
   2  -8   3         13.80         13.61         0.62 o                         
   3  -8   3          2.40          2.57         0.33 o                         
   4  -8   3         17.98         14.61         0.83 o                         
   5  -8   3         69.31         75.46         2.42 o                         
   6  -8   3         33.02         34.34         3.01 o                         
   7  -8   3          3.77          6.34         1.44 o                         
   8  -8   3          0.10          0.64         1.02 o                         
   9  -8   3          1.63          4.22         1.71 o                         
  10  -8   3          0.08         -0.99         1.23 o                         
  -8  -7   3         18.29         17.74         2.87 o                         
  -7  -7   3         16.68         15.94         2.86 o                         
  -6  -7   3          1.61          1.13         1.02 o                         
  -5  -7   3         12.45         12.57         1.88 o                         
  -4  -7   3         11.92          9.68         1.48 o                         
  -3  -7   3          4.67          3.77         0.39 o                         
  -2  -7   3          8.24         10.44         0.69 o                         
  -1  -7   3          0.24          0.08         0.31 o                         
   0  -7   3         98.29        109.16         1.62 o                         
   1  -7   3          2.57          2.33         0.29 o                         
   2  -7   3        379.37        384.38         4.19 o                         
   3  -7   3          1.53          1.22         0.24 o                         
   4  -7   3         15.60         17.53         0.75 o                         
   5  -7   3         54.89         54.74         1.68 o                         
   6  -7   3         35.19         41.62         2.01 o                         
   7  -7   3          2.02         -0.49         0.49 o                         
   8  -7   3         26.93         27.83         2.74 o                         
   9  -7   3          6.51         11.01         2.96 o                         
  10  -7   3          0.22          2.45         2.00 o                         
  -9  -6   3          6.90          3.28         2.78 o                         
  -8  -6   3         13.92         11.23         2.17 o                         
  -7  -6   3         16.93         18.28         3.55 o                         
  -6  -6   3          0.01          0.07         0.82 o                         
  -5  -6   3          6.55          4.58         0.91 o                         
  -4  -6   3         16.51         19.36         0.78 o                         
  -3  -6   3        104.01        118.13         1.74 o                         
  -2  -6   3          8.68          8.09         0.41 o                         
  -1  -6   3        279.25        281.83         3.03 o                         
   0  -6   3        333.84        337.71         3.63 o                         
   1  -6   3         34.42         32.59         0.81 o                         
   2  -6   3         85.24         92.87         1.48 o                         
   3  -6   3        330.16        322.16         3.67 o                         
   4  -6   3         43.11         49.38         1.12 o                         
   5  -6   3         17.02         10.79         0.52 o                         
   6  -6   3         75.22         80.05         2.20 o                         
   7  -6   3         20.16         26.53         1.90 o                         
   8  -6   3          0.74         -0.25         0.74 o                         
   9  -6   3          1.72          2.12         1.34 o                         
  10  -6   3          0.28         -0.92         1.25 o                         
  -9  -5   3          0.01         -1.33         1.33 o                         
  -8  -5   3          3.74          1.92         1.43 o                         
  -7  -5   3         28.83         25.57         2.22 o                         
  -6  -5   3          0.00         -0.28         0.64 o                         
  -5  -5   3          3.61          5.06         0.47 o                         
  -4  -5   3          1.53          1.74         0.25 o                         
  -3  -5   3        149.84        162.98         2.20 o                         
  -2  -5   3        108.15        105.57         1.71 o                         
  -1  -5   3        108.62        116.02         1.61 o                         
   0  -5   3          7.48          5.86         0.37 o                         
   1  -5   3         72.23         56.25         1.32 o                         
   2  -5   3         85.74         72.36         1.30 o                         
   3  -5   3        344.86        370.11         4.55 o                         
   4  -5   3         38.92         39.62         0.96 o                         
   5  -5   3          2.72          0.93         0.28 o                         
   6  -5   3          3.47          5.21         0.67 o                         
   7  -5   3         10.44         12.40         1.20 o                         
   8  -5   3         11.30         12.81         1.57 o                         
   9  -5   3          3.52          3.77         1.23 o                         
  10  -5   3          0.49         -0.86         1.04 o                         
 -10  -4   3          0.00         -1.21         1.56 o                         
  -9  -4   3          0.20         -1.00         1.14 o                         
  -8  -4   3         11.24          9.56         1.50 o                         
  -7  -4   3         33.95         30.75         2.00 o                         
  -6  -4   3         28.23         27.10         1.22 o                         
  -5  -4   3         13.08         15.26         0.62 o                         
  -4  -4   3         11.60          9.17         0.44 o                         
  -3  -4   3        147.27        169.31         2.69 o                         
  -2  -4   3        463.27        462.58         4.52 o                         
  -1  -4   3         47.84         34.36         0.74 o                         
   0  -4   3        179.55        190.22         2.27 o                         
   1  -4   3        944.22        974.40        18.15 o                         
   2  -4   3         81.92         86.45         1.91 o                         
   3  -4   3        161.47        154.14         2.06 o                         
   4  -4   3         31.00         30.67         0.97 o                         
   5  -4   3        146.57        146.45         2.09 o                         
   6  -4   3         65.45         67.04         1.44 o                         
   7  -4   3         46.36         50.51         2.64 o                         
   8  -4   3         16.67         17.96         1.83 o                         
   9  -4   3          0.12         -0.85         0.85 o                         
  10  -4   3          2.38          2.27         1.11 o                         
 -10  -3   3          1.08         -1.31         1.35 o                         
  -9  -3   3          1.55          2.20         1.17 o                         
  -8  -3   3         15.77         19.40         2.19 o                         
  -7  -3   3         35.97         37.32         1.88 o                         
  -6  -3   3          0.38          2.60         0.46 o                         
  -5  -3   3         40.62         43.43         1.05 o                         
  -4  -3   3        265.56        242.05         2.88 o                         
  -3  -3   3        304.29        298.18         4.16 o                         
  -2  -3   3        155.24        162.41         2.43 o                         
  -1  -3   3         19.59         26.08         0.60 o                         
   0  -3   3        343.67        315.47         3.28 o                         
   1  -3   3        383.62        350.37         3.44 o                         
   2  -3   3         82.48         75.25         1.25 o                         
   3  -3   3          5.50          3.45         0.33 o                         
   4  -3   3          4.89          5.19         0.39 o                         
   5  -3   3          0.00          0.15         0.23 o                         
   6  -3   3        171.02        174.67         2.55 o                         
   7  -3   3          0.63          0.24         0.47 o                         
   8  -3   3          1.22          0.99         0.87 o                         
   9  -3   3          2.22          3.83         1.50 o                         
  10  -3   3          0.65          1.45         1.09 o                         
 -10  -2   3          0.00          2.25         1.77 o                         
  -9  -2   3          8.43         13.94         2.19 o                         
  -8  -2   3          0.00          0.59         0.62 o                         
  -7  -2   3         14.26         18.56         1.15 o                         
  -6  -2   3          0.12          0.07         0.27 o                         
  -5  -2   3        116.00        123.63         1.98 o                         
  -4  -2   3        158.37        171.12         2.29 o                         
  -3  -2   3         59.27         48.71         0.93 o                         
  -2  -2   3         49.99         59.87         0.95 o                         
  -1  -2   3        126.58        128.13         1.67 o                         
   0  -2   3        730.16        666.83         5.76 o                         
   1  -2   3         92.84         88.88         1.30 o                         
   2  -2   3        518.65        451.82         4.45 o                         
   3  -2   3        327.20        310.74         3.28 o                         
   4  -2   3          7.52          6.52         0.48 o                         
   5  -2   3         48.71         43.38         1.14 o                         
   6  -2   3         88.70         81.96         1.83 o                         
   7  -2   3         10.45         13.93         1.80 o                         
   8  -2   3          5.63          5.94         1.14 o                         
   9  -2   3          0.68          1.39         1.36 o                         
  10  -2   3         11.91         14.76         1.93 o                         
 -11  -1   3          0.45          2.45         1.75 o                         
 -10  -1   3          0.84         -0.35         1.31 o                         
  -9  -1   3         15.73         14.24         2.26 o                         
  -8  -1   3          2.25          2.84         0.87 o                         
  -7  -1   3          0.09          0.58         0.60 o                         
  -6  -1   3         23.52         32.22         1.06 o                         
  -5  -1   3         19.67         18.42         0.77 o                         
  -4  -1   3         69.48         68.59         1.28 o                         
  -3  -1   3        247.90        236.35         2.99 o                         
  -2  -1   3        243.56        199.37         2.21 o                         
  -1  -1   3       2271.53       2295.36        52.62 o                         
   0  -1   3          0.48          0.29         0.12 o                         
   1  -1   3         24.43         37.51         0.74 o                         
   2  -1   3         20.51         23.64         0.65 o                         
   3  -1   3        337.19        333.86         3.97 o                         
   4  -1   3         46.18         52.31         1.14 o                         
   5  -1   3         77.29         72.46         1.53 o                         
   6  -1   3        281.37        277.79         3.71 o                         
   7  -1   3         34.63         33.67         2.20 o                         
   8  -1   3         32.87         31.98         2.39 o                         
   9  -1   3         12.63         18.03         1.98 o                         
  10  -1   3          0.02          0.12         1.19 o                         
 -11   0   3          0.57         -1.73         1.73 o                         
 -10   0   3          5.96          8.24         1.96 o                         
  -9   0   3          1.41          1.25         1.09 o                         
  -8   0   3         23.07         24.09         1.88 o                         
  -7   0   3         19.71         26.89         1.34 o                         
  -6   0   3          3.20          1.19         0.32 o                         
  -5   0   3          0.03          0.22         0.26 o                         
  -4   0   3         44.19         41.35         1.07 o                         
  -3   0   3        271.17        250.06         2.87 o                         
  -2   0   3       1314.97       1237.51        12.08 o                         
  -1   0   3        545.03        436.28         4.21 o                         
   0   0   3        334.76        322.13         3.16 o                         
   1   0   3         20.95         20.84         0.51 o                         
   2   0   3        267.15        284.02         3.11 o                         
   3   0   3         61.97         87.23         1.51 o                         
   4   0   3         39.10         29.18         0.93 o                         
   5   0   3         98.64         82.23         1.97 o                         
   6   0   3        125.76        125.98         2.34 o                         
   7   0   3          9.76         10.69         1.10 o                         
   8   0   3         20.26         18.89         1.94 o                         
   9   0   3          9.53         14.53         3.62 o                         
  10   0   3          0.74         -2.52         2.76 o                         
 -11   1   3          0.01          1.58         1.46 o                         
 -10   1   3          2.08          3.56         1.66 o                         
  -9   1   3          8.30          6.98         1.37 o                         
  -8   1   3          0.18         -0.61         0.61 o                         
  -7   1   3          0.14          0.51         0.39 o                         
  -6   1   3          6.17          4.16         0.48 o                         
  -5   1   3         94.04         96.83         1.69 o                         
  -4   1   3        289.61        302.40         3.47 o                         
  -3   1   3         17.47         18.39         0.79 o                         
  -2   1   3         66.27         46.74         0.95 o                         
  -1   1   3        320.94        325.04         3.37 o                         
   0   1   3         42.99         41.68         0.78 o                         
   1   1   3        167.38        172.15         2.07 o                         
   2   1   3          0.95          0.88         0.22 o                         
   3   1   3        262.36        290.06         3.42 o                         
   4   1   3          3.73          3.92         0.43 o                         
   5   1   3          0.08          0.17         0.30 o                         
   6   1   3          3.01          3.13         0.57 o                         
   7   1   3         19.43         15.55         1.45 o                         
   8   1   3          1.96          1.26         0.86 o                         
   9   1   3          0.42         -0.89         0.89 o                         
 -11   2   3          0.52          1.41         1.56 o                         
 -10   2   3          0.89          2.85         1.33 o                         
  -9   2   3          1.82          2.23         1.07 o                         
  -8   2   3          1.57         -0.34         0.59 o                         
  -7   2   3         73.25         67.16         1.77 o                         
  -6   2   3         30.43         36.63         1.07 o                         
  -5   2   3          0.97          1.12         0.29 o                         
  -4   2   3        176.12        152.24         2.23 o                         
  -3   2   3         37.97         28.37         0.85 o                         
  -2   2   3       3069.22       3334.76        81.80 o                         
  -1   2   3        484.24        438.31         4.39 o                         
   0   2   3          0.23          0.51         0.18 o                         
   1   2   3        114.46        138.20         1.89 o                         
   2   2   3        332.09        372.83         4.03 o                         
   3   2   3         20.57         19.00         0.82 o                         
   4   2   3        129.93        136.02         2.34 o                         
   5   2   3         21.76         25.86         1.12 o                         
   6   2   3         34.33         37.04         1.62 o                         
   7   2   3          0.07         -0.20         0.64 o                         
   8   2   3          4.63          4.28         1.17 o                         
   9   2   3          0.58         -0.08         1.28 o                         
 -11   3   3          0.00          0.91         2.11 o                         
 -10   3   3          0.03         -1.53         1.53 o                         
  -9   3   3          4.82          3.79         1.13 o                         
  -8   3   3          4.18          4.04         1.02 o                         
  -7   3   3          6.09          3.88         0.63 o                         
  -6   3   3         59.03         71.98         1.52 o                         
  -5   3   3         18.37         11.71         0.67 o                         
  -4   3   3       1105.57       1091.94        10.03 o                         
  -3   3   3       1245.43       1298.83        13.08 o                         
  -2   3   3        196.46        208.46         2.58 o                         
  -1   3   3        450.95        433.60         4.46 o                         
   0   3   3        365.23        399.92         4.17 o                         
   1   3   3        144.84        141.08         2.03 o                         
   2   3   3         82.69         75.46         1.44 o                         
   3   3   3        118.55        133.86         2.16 o                         
   4   3   3          3.66          4.44         0.52 o                         
   5   3   3         48.68         50.51         1.55 o                         
   6   3   3          0.25          0.68         0.63 o                         
   7   3   3          0.86          2.00         0.97 o                         
   8   3   3          0.74         -0.21         2.48 o                         
   9   3   3          4.12          5.06         2.36 o                         
 -11   4   3          0.08          0.01         1.78 o                         
 -10   4   3          1.92          3.15         1.69 o                         
  -9   4   3          0.05         -1.15         1.15 o                         
  -8   4   3          0.88          1.61         0.82 o                         
  -7   4   3         44.73         52.38         2.56 o                         
  -6   4   3        194.61        173.33         2.75 o                         
  -5   4   3          4.72          4.61         0.43 o                         
  -4   4   3          0.99          1.57         0.29 o                         
  -3   4   3          8.30          7.92         0.49 o                         
  -2   4   3        147.59        169.28         2.32 o                         
  -1   4   3        245.58        270.03         3.20 o                         
   0   4   3        384.65        408.83         4.38 o                         
   1   4   3          7.42          6.37         0.53 o                         
   2   4   3          2.02          1.66         0.33 o                         
   3   4   3          0.01         -0.26         0.26 o                         
   4   4   3         21.53         17.15         0.92 o                         
   5   4   3         30.71         29.89         1.68 o                         
   6   4   3          1.82          1.69         0.72 o                         
   7   4   3          1.19         -0.22         0.83 o                         
   8   4   3          0.04         -1.90         1.90 o                         
 -11   5   3          0.11         -1.54         1.54 o                         
 -10   5   3          0.49          0.58         1.40 o                         
  -9   5   3          0.27         -0.25         1.05 o                         
  -8   5   3          4.48          2.30         1.07 o                         
  -7   5   3          3.58          4.90         1.65 o                         
  -6   5   3         78.96         81.08         3.25 o                         
  -5   5   3          7.02          8.30         0.57 o                         
  -4   5   3         68.50         70.84         1.80 o                         
  -3   5   3         88.16         72.88         1.36 o                         
  -2   5   3        130.83        123.47         1.92 o                         
  -1   5   3         73.88         77.00         1.45 o                         
   0   5   3         64.82         66.40         1.38 o                         
   1   5   3          1.83          0.62         0.30 o                         
   2   5   3         73.79         80.80         1.64 o                         
   3   5   3        146.33        144.00         2.45 o                         
   4   5   3         52.31         51.07         1.90 o                         
   5   5   3         32.64         39.13         3.58 o                         
   6   5   3         12.84         10.94         1.60 o                         
   7   5   3          0.05         -1.05         1.05 o                         
   8   5   3         11.01          7.99         3.16 o                         
 -10   6   3          2.15          6.22         1.91 o                         
  -9   6   3          0.22          2.06         1.27 o                         
  -8   6   3          0.21          2.83         1.46 o                         
  -7   6   3         20.01         19.36         2.45 o                         
  -6   6   3          1.26          4.82         0.99 o                         
  -5   6   3         32.39         24.40         1.47 o                         
  -4   6   3          3.63          6.39         0.38 o                         
  -3   6   3          0.00          0.02         0.19 o                         
  -2   6   3         23.60         21.75         0.82 o                         
  -1   6   3        100.89         96.27         1.66 o                         
   0   6   3          0.01          1.92         0.35 o                         
   1   6   3          0.00          0.89         0.61 o                         
   2   6   3        154.51        172.61         3.00 o                         
   3   6   3         56.92         63.46         2.57 o                         
   4   6   3         51.07         57.82         2.85 o                         
   5   6   3          2.44          4.26         1.29 o                         
   6   6   3          2.80         -0.04         1.35 o                         
   7   6   3          1.36          1.06         1.45 o                         
 -10   7   3          1.13          2.23         1.72 o                         
  -9   7   3          5.59          5.59         1.75 o                         
  -8   7   3          0.26          0.77         3.44 o                         
  -7   7   3          2.57          1.96         1.23 o                         
  -6   7   3          0.12          1.77         1.07 o                         
  -5   7   3          1.16          0.19         0.57 o                         
  -4   7   3          2.42          0.16         0.63 o                         
  -3   7   3         20.57         20.51         1.58 o                         
  -2   7   3          2.62          2.51         0.55 o                         
  -1   7   3          8.93          8.63         0.75 o                         
   0   7   3         80.92         80.67         2.10 o                         
   1   7   3        167.73        169.13         4.27 o                         
   2   7   3         21.60         24.98         2.02 o                         
   3   7   3          0.34          1.10         0.97 o                         
   4   7   3          0.00         -0.74         0.74 o                         
   5   7   3          9.28         10.43         3.51 o                         
   6   7   3         28.37         23.17         4.68 o                         
  -9   8   3          0.33          0.57         1.55 o                         
  -8   8   3          0.01          0.25         1.12 o                         
  -7   8   3          0.89          2.75         1.23 o                         
  -6   8   3          6.51          6.87         1.64 o                         
  -5   8   3          0.98         -0.16         0.95 o                         
  -4   8   3         17.64         18.86         1.80 o                         
  -3   8   3         16.00         16.34         1.36 o                         
  -2   8   3          0.77          0.22         0.59 o                         
  -1   8   3          1.12         -0.23         0.69 o                         
   0   8   3         66.20         62.08         2.71 o                         
   1   8   3        143.14        152.18         4.82 o                         
   2   8   3         35.11         40.15         3.81 o                         
   3   8   3          0.05         -0.10         1.22 o                         
   4   8   3          3.29          6.31         1.78 o                         
   5   8   3         17.61         16.75         3.10 o                         
  -9   9   3          0.09         -0.01         1.45 o                         
  -8   9   3          2.10          2.08         1.53 o                         
  -7   9   3          1.93          4.70         2.60 o                         
  -6   9   3          0.14         -0.38         0.84 o                         
  -5   9   3          3.89          5.54         1.37 o                         
  -4   9   3          1.17         -1.22         1.76 o                         
  -3   9   3          8.73          6.95         2.10 o                         
  -2   9   3         14.15          9.99         1.78 o                         
  -1   9   3         11.41         18.82         2.34 o                         
   0   9   3         45.91         50.37         5.60 o                         
   1   9   3         33.43         42.62         3.55 o                         
   2   9   3         15.94         19.76         2.53 o                         
   3   9   3         17.25         17.13         3.16 o                         
   4   9   3          3.95          5.69         2.66 o                         
  -8  10   3          0.86          1.37         5.01 o                         
  -7  10   3          1.79          3.50         2.28 o                         
  -6  10   3          2.16          4.77         1.84 o                         
  -5  10   3          0.11         -1.15         1.15 o                         
  -4  10   3          4.42          1.26         1.78 o                         
  -3  10   3          9.59         10.16         1.68 o                         
  -2  10   3          0.00          1.45         1.26 o                         
  -1  10   3          0.20         -0.87         1.02 o                         
   0  10   3          0.58         -0.48         1.52 o                         
   1  10   3         19.91         23.34         3.65 o                         
   2  10   3          4.14          2.88         1.87 o                         
   3  10   3          4.98          7.05         3.69 o                         
  -7  11   3          0.93          0.32         2.41 o                         
  -6  11   3         13.61         16.33         6.14 o                         
  -5  11   3          0.00          0.92         2.53 o                         
  -4  11   3          0.68          0.54         1.53 o                         
  -3  11   3          0.03          0.45         1.45 o                         
  -2  11   3         10.52         10.19         2.26 o                         
  -1  11   3          0.03          1.20         1.44 o                         
   0  11   3          0.01          0.03         1.48 o                         
   1  11   3          0.31          2.80         1.83 o                         
   2  11   3          0.00         -1.96         1.96 o                         
  -5  12   3          0.13         -0.87         1.63 o                         
  -4  12   3          2.50          0.71         2.08 o                         
  -3  12   3          0.54         -1.38         2.78 o                         
  -2  12   3          1.68          2.63         2.06 o                         
  -1  12   3          1.15         -1.32         2.46 o                         
  -1 -14   4          0.18          0.74         2.34 o                         
   0 -14   4          1.67          0.09         1.92 o                         
   1 -14   4          0.46         -2.50         2.50 o                         
   2 -14   4          0.01         -1.74         1.74 o                         
   3 -14   4          7.33          8.92         4.19 o                         
   4 -14   4          1.33         -0.67         2.68 o                         
   5 -14   4          1.02         -1.44         1.44 o                         
  -3 -13   4          2.24         -1.96         2.11 o                         
  -2 -13   4          2.18         -0.75         1.77 o                         
  -1 -13   4          0.01         -1.74         2.02 o                         
   0 -13   4          0.45         -2.47         2.50 o                         
   1 -13   4         10.32          8.84         2.68 o                         
   2 -13   4          1.93          2.79         1.54 o                         
   3 -13   4          0.10          0.63         1.53 o                         
   4 -13   4         12.22          9.29         3.51 o                         
   5 -13   4          0.20          0.39         1.63 o                         
   6 -13   4          0.87          1.70         1.97 o                         
  -4 -12   4          7.10          9.22         2.76 o                         
  -3 -12   4          0.50          3.13         2.43 o                         
  -2 -12   4          0.98          0.03         1.66 o                         
  -1 -12   4         13.25         14.45         3.04 o                         
   0 -12   4          2.08          3.93         1.76 o                         
   1 -12   4          0.96          0.17         1.12 o                         
   2 -12   4          1.34          0.73         1.10 o                         
   3 -12   4          6.21          6.84         1.93 o                         
   4 -12   4          1.37          1.60         2.82 o                         
   5 -12   4          0.94          0.59         1.70 o                         
   6 -12   4          3.20          4.87         2.25 o                         
   7 -12   4          0.63          0.43         1.48 o                         
   8 -12   4          0.09          2.89         2.16 o                         
  -5 -11   4          4.05          5.76         2.06 o                         
  -4 -11   4          6.08          3.62         1.63 o                         
  -3 -11   4          1.96          2.01         1.32 o                         
  -2 -11   4          6.41          4.95         1.60 o                         
  -1 -11   4          2.15          0.38         2.30 o                         
   0 -11   4          9.07          9.12         1.56 o                         
   1 -11   4          2.45          2.27         1.35 o                         
   2 -11   4          2.83          2.45         1.10 o                         
   3 -11   4          1.13          0.79         1.09 o                         
   4 -11   4          0.40          2.70         1.23 o                         
   5 -11   4          0.12          0.26         1.33 o                         
   6 -11   4          2.32          4.52         1.19 o                         
   7 -11   4          1.73          1.54         1.09 o                         
   8 -11   4          0.12         -1.30         1.42 o                         
  -6 -10   4          2.36          0.40         1.67 o                         
  -5 -10   4          1.12         -1.21         1.21 o                         
  -4 -10   4          5.64          6.49         1.71 o                         
  -3 -10   4          2.37          3.12         1.52 o                         
  -2 -10   4          1.86          0.32         1.06 o                         
  -1 -10   4          0.45          0.12         0.67 o                         
   0 -10   4         23.34         34.46         2.34 o                         
   1 -10   4         25.52         22.26         1.42 o                         
   2 -10   4         23.21         24.21         1.72 o                         
   3 -10   4          9.49         14.66         2.54 o                         
   4 -10   4         10.93         10.99         1.49 o                         
   5 -10   4          2.68          3.89         1.11 o                         
   6 -10   4          0.04          0.08         0.74 o                         
   7 -10   4          6.43          9.81         1.92 o                         
   8 -10   4          0.33          0.76         1.21 o                         
   9 -10   4          0.11         -0.71         1.34 o                         
  -7  -9   4          1.65          4.20         2.14 o                         
  -6  -9   4          0.01         -0.53         1.31 o                         
  -5  -9   4          2.68          2.33         1.35 o                         
  -4  -9   4         29.12         27.18         2.96 o                         
  -3  -9   4          2.12          2.90         1.02 o                         
  -2  -9   4          0.13         -0.73         0.73 o                         
  -1  -9   4          4.28          6.09         0.82 o                         
   0  -9   4        131.67        127.57         2.66 o                         
   1  -9   4         48.66         51.29         1.33 o                         
   2  -9   4         23.20         22.68         1.04 o                         
   3  -9   4          2.30          1.38         0.53 o                         
   4  -9   4         14.09         14.97         1.29 o                         
   5  -9   4          4.76          5.28         0.91 o                         
   6  -9   4          0.37          3.05         1.47 o                         
   7  -9   4          4.18          4.02         1.25 o                         
   8  -9   4          1.25          0.42         1.05 o                         
   9  -9   4          2.44         -1.18         2.29 o                         
  -8  -8   4          0.04          0.35         1.58 o                         
  -7  -8   4          0.00         -2.02         2.02 o                         
  -6  -8   4          2.32          1.80         1.30 o                         
  -5  -8   4          0.43         -0.22         0.97 o                         
  -4  -8   4          2.98          4.74         1.38 o                         
  -3  -8   4         19.47         23.15         1.99 o                         
  -2  -8   4          4.21          2.14         0.43 o                         
  -1  -8   4          5.11          7.61         0.34 o                         
   0  -8   4         42.52         34.47         0.93 o                         
   1  -8   4         28.29         25.33         0.91 o                         
   2  -8   4          0.01         -0.08         0.24 o                         
   3  -8   4          4.57          6.19         0.53 o                         
   4  -8   4          7.07          5.55         0.55 o                         
   5  -8   4          2.89          4.84         0.81 o                         
   6  -8   4         27.72         26.69         4.15 o                         
   7  -8   4          3.09          0.67         0.88 o                         
   8  -8   4          0.06          1.10         1.03 o                         
   9  -8   4          0.00         -1.61         1.71 o                         
  10  -8   4          1.15          1.56         1.66 o                         
  -8  -7   4          0.35         -1.18         1.28 o                         
  -7  -7   4          0.79         -0.16         2.51 o                         
  -6  -7   4          2.31          4.85         1.90 o                         
  -5  -7   4          3.17          1.35         1.16 o                         
  -4  -7   4          2.88          1.87         0.61 o                         
  -3  -7   4          0.06         -0.22         0.22 o                         
  -2  -7   4        234.45        233.83         2.86 o                         
  -1  -7   4         20.60         17.17         0.72 o                         
   0  -7   4         31.65         39.50         0.91 o                         
   1  -7   4         22.78         22.57         0.98 o                         
   2  -7   4          6.36          5.28         0.45 o                         
   3  -7   4        135.90        137.79         2.19 o                         
   4  -7   4          0.00         -0.17         0.26 o                         
   5  -7   4         11.98         13.21         0.91 o                         
   6  -7   4         36.62         40.62         2.06 o                         
   7  -7   4          0.00          0.29         0.60 o                         
   8  -7   4          0.55          2.48         1.24 o                         
   9  -7   4          1.31         -0.42         1.05 o                         
  10  -7   4          0.00          0.84         1.57 o                         
  -9  -6   4          1.30         -0.39         1.75 o                         
  -8  -6   4          6.23         11.06         2.65 o                         
  -7  -6   4          2.15          1.80         1.88 o                         
  -6  -6   4         18.82         17.36         1.81 o                         
  -5  -6   4          0.15         -0.17         0.66 o                         
  -4  -6   4         24.90         22.70         1.32 o                         
  -3  -6   4          0.00         -0.10         0.28 o                         
  -2  -6   4         29.95         23.50         0.71 o                         
  -1  -6   4       1636.45       1662.08        13.94 o                         
   0  -6   4         54.14         59.92         1.27 o                         
   1  -6   4        290.85        339.14         4.28 o                         
   2  -6   4         11.25          8.97         0.57 o                         
   3  -6   4        123.47        113.31         1.79 o                         
   4  -6   4         22.42         23.47         0.86 o                         
   5  -6   4         39.89         36.92         1.04 o                         
   6  -6   4         20.82         25.32         1.49 o                         
   7  -6   4          2.07          2.48         0.84 o                         
   8  -6   4          4.15          5.93         1.13 o                         
   9  -6   4          4.92          3.16         1.46 o                         
  10  -6   4          0.75          2.90         1.95 o                         
  -9  -5   4          0.48         -1.48         1.48 o                         
  -8  -5   4          0.15          2.87         1.20 o                         
  -7  -5   4          0.43          0.94         0.82 o                         
  -6  -5   4          0.45         -0.67         0.67 o                         
  -5  -5   4         43.71         47.42         1.55 o                         
  -4  -5   4          0.04          0.15         0.33 o                         
  -3  -5   4          7.56          6.46         0.60 o                         
  -2  -5   4        416.69        432.30         4.45 o                         
  -1  -5   4       2058.10       2123.62        21.61 o                         
   0  -5   4        452.08        388.51         5.48 o                         
   1  -5   4          0.88         -0.08         0.18 o                         
   2  -5   4        291.70        282.43         3.34 o                         
   3  -5   4          4.82          1.67         0.31 o                         
   4  -5   4        128.44        133.75         1.99 o                         
   5  -5   4        138.95        138.02         2.15 o                         
   6  -5   4        155.21        162.76         3.52 o                         
   7  -5   4          0.87          1.08         0.72 o                         
   8  -5   4          1.29         -0.49         1.41 o                         
   9  -5   4          1.17         -0.81         0.85 o                         
  10  -5   4          0.53          0.70         1.40 o                         
 -10  -4   4          2.07          0.69         1.99 o                         
  -9  -4   4          0.00         -0.99         1.36 o                         
  -8  -4   4          4.61          6.16         1.30 o                         
  -7  -4   4         34.26         40.00         2.42 o                         
  -6  -4   4         50.37         47.50         1.93 o                         
  -5  -4   4         17.84         16.46         1.03 o                         
  -4  -4   4         42.32         39.15         1.28 o                         
  -3  -4   4        917.87        959.12        10.28 o                         
  -2  -4   4        136.47        117.22         2.13 o                         
  -1  -4   4        379.99        401.04         4.15 o                         
   0  -4   4         65.69         59.45         1.08 o                         
   1  -4   4          0.20          2.59         0.33 o                         
   2  -4   4        806.67        830.50         7.81 o                         
   3  -4   4        103.49        108.87         1.78 o                         
   4  -4   4         72.34         58.49         1.19 o                         
   5  -4   4         91.40         99.69         1.73 o                         
   6  -4   4          8.79          8.07         0.74 o                         
   7  -4   4          0.06         -0.53         0.55 o                         
   8  -4   4          0.11          0.47         0.98 o                         
   9  -4   4          3.27          1.35         0.97 o                         
  10  -4   4          0.03          0.55         2.40 o                         
 -10  -3   4          5.87         10.49         2.45 o                         
  -9  -3   4          2.11         -1.10         1.39 o                         
  -8  -3   4         10.78         15.88         1.91 o                         
  -7  -3   4         35.52         41.56         1.93 o                         
  -6  -3   4         43.93         40.15         1.25 o                         
  -5  -3   4        218.61        229.37         2.96 o                         
  -4  -3   4         99.45         89.17         1.38 o                         
  -3  -3   4        501.49        473.79         5.73 o                         
  -2  -3   4         61.19         79.73         1.25 o                         
  -1  -3   4          8.86          7.46         0.44 o                         
   0  -3   4       1112.73       1140.69         9.68 o                         
   1  -3   4        526.73        483.45         4.85 o                         
   2  -3   4          0.08          1.44         0.23 o                         
   3  -3   4          3.17          5.58         0.44 o                         
   4  -3   4          6.41          7.67         0.65 o                         
   5  -3   4          6.31          5.91         0.50 o                         
   6  -3   4         33.63         36.78         1.29 o                         
   7  -3   4          4.27          1.02         0.66 o                         
   8  -3   4          3.54          4.78         1.10 o                         
   9  -3   4          0.08          0.24         0.83 o                         
  10  -3   4          1.19          0.19         1.19 o                         
 -10  -2   4          3.91          3.67         2.28 o                         
  -9  -2   4          8.86         11.01         1.99 o                         
  -8  -2   4         10.59          8.69         1.44 o                         
  -7  -2   4         28.55         30.09         1.43 o                         
  -6  -2   4        191.26        192.06         2.84 o                         
  -5  -2   4          3.65          4.91         0.45 o                         
  -4  -2   4          0.52          0.24         0.17 o                         
  -3  -2   4          8.39          7.49         0.43 o                         
  -2  -2   4       1064.99       1111.20         9.94 o                         
  -1  -2   4        140.08        129.04         1.77 o                         
   0  -2   4          0.57          1.41         0.19 o                         
   1  -2   4         95.05         98.01         1.49 o                         
   2  -2   4        209.22        186.99         2.36 o                         
   3  -2   4        354.46        321.47         3.67 o                         
   4  -2   4         74.84         70.58         1.47 o                         
   5  -2   4        125.06        122.75         2.15 o                         
   6  -2   4        127.78        129.65         2.54 o                         
   7  -2   4         12.75         12.45         1.37 o                         
   8  -2   4         16.74         16.17         1.81 o                         
   9  -2   4          0.12         -0.85         0.85 o                         
  10  -2   4          0.31          1.38         1.22 o                         
 -11  -1   4          0.15         -0.65         2.14 o                         
 -10  -1   4          1.70          3.73         1.61 o                         
  -9  -1   4         15.35          4.26         1.77 o                         
  -8  -1   4         12.05         10.44         1.30 o                         
  -7  -1   4        102.22        109.32         2.79 o                         
  -6  -1   4        128.56        165.99         3.13 o                         
  -5  -1   4        109.84        113.57         1.93 o                         
  -4  -1   4        175.29        178.39         2.34 o                         
  -3  -1   4         10.40         14.67         0.73 o                         
  -2  -1   4        439.48        401.66         4.18 o                         
  -1  -1   4         93.93         73.06         1.23 o                         
   0  -1   4        202.06        221.82         2.39 o                         
   1  -1   4       1948.24       2069.52        55.21 o                         
   2  -1   4        154.70        156.94         2.19 o                         
   3  -1   4        215.87        227.31         2.88 o                         
   4  -1   4        126.10        128.41         2.11 o                         
   5  -1   4         57.54         63.74         1.52 o                         
   6  -1   4        223.25        207.67         3.84 o                         
   7  -1   4         68.56         72.94         4.02 o                         
   8  -1   4          1.61          0.92         0.82 o                         
   9  -1   4          0.04         -0.94         0.94 o                         
  10  -1   4          3.10         -1.04         1.32 o                         
 -11   0   4          8.79         11.11         2.79 o                         
 -10   0   4          0.66          0.29         1.26 o                         
  -9   0   4          3.91          3.85         1.61 o                         
  -8   0   4         34.64         39.76         2.50 o                         
  -7   0   4         90.34         79.95         2.14 o                         
  -6   0   4          1.34          1.67         0.42 o                         
  -5   0   4          6.42          2.39         0.37 o                         
  -4   0   4        108.33         98.27         1.70 o                         
  -3   0   4          0.35          2.98         0.32 o                         
  -2   0   4        338.76        301.83         3.36 o                         
  -1   0   4        558.11        503.41         4.95 o                         
   0   0   4        373.58        425.99         4.94 o                         
   1   0   4         65.39         84.34         2.19 o                         
   2   0   4       1397.26       1466.19        13.18 o                         
   3   0   4        167.42        180.94         2.50 o                         
   4   0   4        197.39        168.25         2.54 o                         
   5   0   4          0.35          1.02         0.38 o                         
   6   0   4         71.88         72.74         2.03 o                         
   7   0   4          0.04         -0.74         0.74 o                         
   8   0   4          0.92          0.81         0.86 o                         
   9   0   4          1.11         -0.54         0.95 o                         
 -11   1   4          3.57          3.14         1.60 o                         
 -10   1   4          0.03          0.85         1.67 o                         
  -9   1   4          2.20          5.00         1.25 o                         
  -8   1   4          0.06          0.84         0.89 o                         
  -7   1   4         48.42         41.82         1.54 o                         
  -6   1   4         71.05         84.39         1.73 o                         
  -5   1   4          9.75          8.63         0.76 o                         
  -4   1   4         28.84         28.77         0.90 o                         
  -3   1   4         42.86         39.19         0.98 o                         
  -2   1   4         40.82         34.87         0.91 o                         
  -1   1   4        475.03        483.22         4.83 o                         
   0   1   4        409.36        400.12         3.88 o                         
   1   1   4         97.02        108.20         1.56 o                         
   2   1   4        523.17        546.29         5.52 o                         
   3   1   4        142.20        144.26         2.20 o                         
   4   1   4         53.64         50.32         1.30 o                         
   5   1   4          5.02          3.33         0.54 o                         
   6   1   4          0.61          0.73         0.54 o                         
   7   1   4         67.60         74.16         2.83 o                         
   8   1   4          0.22         -0.06         0.79 o                         
   9   1   4          0.00         -1.08         1.11 o                         
 -11   2   4          2.04          5.58         2.63 o                         
 -10   2   4          0.57          0.29         1.32 o                         
  -9   2   4          0.38          1.40         0.96 o                         
  -8   2   4         12.16         12.81         1.43 o                         
  -7   2   4         78.23         74.38         2.17 o                         
  -6   2   4        105.06        101.18         1.93 o                         
  -5   2   4          6.54          6.41         0.54 o                         
  -4   2   4         46.05         65.69         1.45 o                         
  -3   2   4         27.47         23.56         0.81 o                         
  -2   2   4         28.07         22.54         0.91 o                         
  -1   2   4       1010.98       1061.70        12.27 o                         
   0   2   4        127.51         90.01         1.47 o                         
   1   2   4        189.24        189.93         2.46 o                         
   2   2   4         13.19         15.44         0.70 o                         
   3   2   4          0.00         -0.22         0.25 o                         
   4   2   4         18.89         20.74         1.23 o                         
   5   2   4         17.24         13.38         1.01 o                         
   6   2   4          0.00         -0.81         0.81 o                         
   7   2   4          1.70          1.01         0.83 o                         
   8   2   4          0.00          1.41         1.80 o                         
   9   2   4          0.09         -1.60         1.80 o                         
 -11   3   4          2.71          2.24         4.79 o                         
 -10   3   4          2.47          0.99         1.75 o                         
  -9   3   4          1.08          2.38         1.69 o                         
  -8   3   4          0.51          0.55         0.99 o                         
  -7   3   4          5.45          4.60         0.66 o                         
  -6   3   4         77.59         91.36         1.97 o                         
  -5   3   4        172.96        144.14         2.30 o                         
  -4   3   4          5.82          5.56         0.47 o                         
  -3   3   4          5.36          3.81         0.42 o                         
  -2   3   4          4.53         12.49         0.65 o                         
  -1   3   4        449.36        450.07         4.78 o                         
   0   3   4        588.39        519.96         5.33 o                         
   1   3   4        108.44        131.49         2.04 o                         
   2   3   4          0.23          0.44         0.28 o                         
   3   3   4         11.25         11.20         0.73 o                         
   4   3   4         64.85         70.74         1.70 o                         
   5   3   4         80.61         87.52         2.82 o                         
   6   3   4          0.02          0.30         0.83 o                         
   7   3   4          0.00         -0.64         0.89 o                         
   8   3   4          0.92          1.90         2.16 o                         
 -11   4   4          0.10         -0.94         1.83 o                         
 -10   4   4          0.08         -0.35         1.46 o                         
  -9   4   4          0.58          3.05         1.50 o                         
  -8   4   4         12.34         12.71         3.43 o                         
  -7   4   4         23.04         28.31         2.18 o                         
  -6   4   4        170.16        147.62         2.68 o                         
  -5   4   4          0.09          1.45         0.34 o                         
  -4   4   4         13.09         13.50         0.74 o                         
  -3   4   4         46.66         55.29         1.26 o                         
  -2   4   4        388.86        388.59         4.37 o                         
  -1   4   4        213.25        215.65         2.88 o                         
   0   4   4        140.96        147.86         2.78 o                         
   1   4   4         57.90         60.45         1.38 o                         
   2   4   4         76.33         76.93         1.54 o                         
   3   4   4         12.78         11.43         0.77 o                         
   4   4   4        149.76        142.28         3.31 o                         
   5   4   4         10.43         15.42         1.55 o                         
   6   4   4          0.30         -0.80         0.80 o                         
   7   4   4          0.36          0.47         1.73 o                         
   8   4   4          2.49         11.35         3.89 o                         
 -10   5   4          5.28         10.65         2.85 o                         
  -9   5   4          1.41          2.34         1.40 o                         
  -8   5   4          0.00          0.60         0.96 o                         
  -7   5   4          1.02         -0.23         0.92 o                         
  -6   5   4         78.29         88.20         2.77 o                         
  -5   5   4        141.97        141.54         3.02 o                         
  -4   5   4          0.09         -0.26         0.26 o                         
  -3   5   4          8.03         11.51         0.66 o                         
  -2   5   4         13.71         18.50         0.84 o                         
  -1   5   4         16.73         11.32         0.70 o                         
   0   5   4        111.33        106.08         1.91 o                         
   1   5   4         39.50         35.47         1.13 o                         
   2   5   4         31.07         31.98         1.20 o                         
   3   5   4          0.09          0.65         0.47 o                         
   4   5   4         12.70         17.53         1.46 o                         
   5   5   4         27.54         21.03         2.34 o                         
   6   5   4          7.37          9.58         1.86 o                         
   7   5   4          0.02         -0.55         1.42 o                         
 -10   6   4          0.01         -1.54         2.06 o                         
  -9   6   4          0.01          0.26         1.28 o                         
  -8   6   4          6.13          7.47         1.93 o                         
  -7   6   4          2.12          5.05         1.35 o                         
  -6   6   4          0.76         -0.11         0.67 o                         
  -5   6   4          0.45         -0.40         0.56 o                         
  -4   6   4          0.41          0.13         0.50 o                         
  -3   6   4          5.75          7.29         0.63 o                         
  -2   6   4          0.52          1.03         0.36 o                         
  -1   6   4         63.90         66.44         1.52 o                         
   0   6   4          0.68          0.69         0.39 o                         
   1   6   4          6.04          8.24         0.79 o                         
   2   6   4         70.91         77.78         2.23 o                         
   3   6   4         21.32         26.26         2.13 o                         
   4   6   4          0.06         -0.14         0.86 o                         
   5   6   4          0.53          0.99         1.16 o                         
   6   6   4          0.35          0.00         1.47 o                         
 -10   7   4          0.49          1.69         1.52 o                         
  -9   7   4          0.43         -0.09         1.70 o                         
  -8   7   4          1.65         -1.03         1.74 o                         
  -7   7   4          0.00          0.40         1.06 o                         
  -6   7   4          0.36         -0.47         0.99 o                         
  -5   7   4          5.98          7.07         1.02 o                         
  -4   7   4         22.62         20.06         1.38 o                         
  -3   7   4          0.51         -0.54         0.54 o                         
  -2   7   4          3.89          3.25         0.73 o                         
  -1   7   4         55.42         54.38         2.03 o                         
   0   7   4         26.76         24.51         1.80 o                         
   1   7   4        120.23        126.07         3.93 o                         
   2   7   4          5.57          5.98         1.38 o                         
   3   7   4         17.35         15.47         3.39 o                         
   4   7   4          1.84          1.53         1.44 o                         
   5   7   4          8.48         14.84         4.19 o                         
   6   7   4          3.05          5.14         2.29 o                         
  -9   8   4          2.54         -0.36         2.79 o                         
  -8   8   4          0.09          1.69         1.45 o                         
  -7   8   4          0.01         -0.28         0.86 o                         
  -6   8   4          1.05         -0.01         1.28 o                         
  -5   8   4          0.05          1.80         1.47 o                         
  -4   8   4          1.57          0.07         0.72 o                         
  -3   8   4         22.64         25.37         2.11 o                         
  -2   8   4          0.34         -0.75         0.75 o                         
  -1   8   4          4.31          2.70         1.47 o                         
   0   8   4          1.33          1.22         0.95 o                         
   1   8   4          4.06          3.94         1.45 o                         
   2   8   4         13.36         12.98         1.85 o                         
   3   8   4          0.50          1.89         1.00 o                         
   4   8   4          0.35         -1.23         1.23 o                         
   5   8   4          1.93         -2.07         3.71 o                         
  -8   9   4          0.31         -0.78         1.42 o                         
  -7   9   4          3.24          4.26         1.63 o                         
  -6   9   4          0.39         -1.02         1.02 o                         
  -5   9   4          0.08         -0.47         3.19 o                         
  -4   9   4          3.45          0.86         1.51 o                         
  -3   9   4         30.33         28.34         2.96 o                         
  -2   9   4          3.79          2.15         1.45 o                         
  -1   9   4          5.74          6.49         1.49 o                         
   0   9   4          0.63         -1.16         1.16 o                         
   1   9   4          8.39          6.21         2.14 o                         
   2   9   4         10.26          7.11         3.10 o                         
   3   9   4          0.18         -1.40         1.40 o                         
   4   9   4          0.01         -0.93         1.80 o                         
  -7  10   4          0.03         -1.61         1.61 o                         
  -6  10   4          1.82         -0.72         2.43 o                         
  -5  10   4          2.69          1.54         1.78 o                         
  -4  10   4          5.76          5.75         2.59 o                         
  -3  10   4          0.13         -2.05         2.05 o                         
  -2  10   4          1.67          4.29         2.80 o                         
  -1  10   4          5.77          7.26         2.47 o                         
   0  10   4          1.29          3.02         1.79 o                         
   1  10   4          0.94         -0.90         1.46 o                         
   2  10   4          2.04          0.24         3.24 o                         
  -6  11   4          0.69         -0.80         2.70 o                         
  -5  11   4          4.59          5.46         2.01 o                         
  -4  11   4          0.04         -0.61         1.52 o                         
  -3  11   4          0.17         -1.38         1.38 o                         
  -2  11   4          2.32          3.49         4.83 o                         
  -1  11   4          1.34         -0.65         1.65 o                         
   0  11   4          1.23         -1.96         1.96 o                         
  -1 -14   5          0.92         -0.63         1.99 o                         
   0 -14   5         10.45         11.96         5.69 o                         
   1 -14   5          0.00         -0.90         3.29 o                         
   2 -14   5          0.63          0.71         2.48 o                         
   3 -14   5          4.28         -0.50         2.86 o                         
   4 -14   5          4.85          4.56         1.74 o                         
   5 -14   5          0.02         -1.12         1.50 o                         
  -3 -13   5          0.27          0.38         2.58 o                         
  -2 -13   5          0.86          1.63         2.50 o                         
  -1 -13   5          7.14          2.93         2.30 o                         
   0 -13   5          6.73          6.09         3.61 o                         
   1 -13   5          0.03         -0.07         1.78 o                         
   2 -13   5          0.13         -0.57         1.63 o                         
   3 -13   5          0.20          0.33         1.26 o                         
   4 -13   5          0.01          1.29         1.38 o                         
   5 -13   5          1.00          3.30         1.46 o                         
   6 -13   5          1.78          5.61         2.93 o                         
  -4 -12   5          0.38          4.97         2.28 o                         
  -3 -12   5          3.35          1.18         2.15 o                         
  -2 -12   5          0.50         -0.67         1.35 o                         
  -1 -12   5          1.17          0.90         3.13 o                         
   0 -12   5          0.67          3.26         1.81 o                         
   1 -12   5          0.50          0.50         1.27 o                         
   2 -12   5          0.20          0.68         0.94 o                         
   3 -12   5         18.21         17.77         2.35 o                         
   4 -12   5          0.49          0.19         0.88 o                         
   5 -12   5          0.91          1.41         1.81 o                         
   6 -12   5          3.29         10.62         3.49 o                         
   7 -12   5          0.11         -0.31         1.75 o                         
  -5 -11   5          0.12         -0.13         1.75 o                         
  -4 -11   5          0.28          0.75         1.58 o                         
  -3 -11   5          2.16          1.75         2.08 o                         
  -2 -11   5          4.33          6.93         1.77 o                         
  -1 -11   5         19.04         16.67         2.24 o                         
   0 -11   5          8.43          6.22         1.91 o                         
   1 -11   5         18.63         17.44         2.10 o                         
   2 -11   5         20.39         15.24         2.06 o                         
   3 -11   5         53.72         51.77         5.00 o                         
   4 -11   5          0.42          1.95         1.46 o                         
   5 -11   5          0.30          0.49         0.87 o                         
   6 -11   5          3.78          3.18         1.85 o                         
   7 -11   5          3.68          0.82         1.12 o                         
   8 -11   5          0.50         -1.57         1.57 o                         
  -6 -10   5          0.21          0.63         2.54 o                         
  -5 -10   5          0.09         -1.34         1.34 o                         
  -4 -10   5         13.05         17.12         2.83 o                         
  -3 -10   5          1.35          1.03         1.81 o                         
  -2 -10   5         13.85          8.83         1.66 o                         
  -1 -10   5         25.98         26.23         2.68 o                         
   0 -10   5         47.43         52.00         2.51 o                         
   1 -10   5          2.00          0.32         0.52 o                         
   2 -10   5         13.90         10.74         0.88 o                         
   3 -10   5          0.01          0.74         0.58 o                         
   4 -10   5          1.05          0.11         0.68 o                         
   5 -10   5         14.77         12.19         1.70 o                         
   6 -10   5          2.95          2.64         1.10 o                         
   7 -10   5          5.91          3.30         1.22 o                         
   8 -10   5          0.38         -0.42         0.97 o                         
   9 -10   5          1.14          2.61         2.07 o                         
  -7  -9   5          0.25         -0.59         1.43 o                         
  -6  -9   5          4.55          0.79         1.49 o                         
  -5  -9   5          0.07          0.42         1.07 o                         
  -4  -9   5          0.13         -0.53         0.91 o                         
  -3  -9   5          0.00         -0.14         0.99 o                         
  -2  -9   5          2.38          4.21         0.99 o                         
  -1  -9   5         26.10         22.20         1.47 o                         
   0  -9   5          2.13          1.65         0.39 o                         
   1  -9   5         14.68         16.11         0.89 o                         
   2  -9   5        141.35        134.34         2.56 o                         
   3  -9   5          5.95          6.89         0.68 o                         
   4  -9   5          0.34         -0.36         0.36 o                         
   5  -9   5          2.74          1.22         0.81 o                         
   6  -9   5         11.78         13.81         1.87 o                         
   7  -9   5          0.01         -0.62         0.83 o                         
   8  -9   5          5.91          6.67         1.63 o                         
   9  -9   5          7.75         11.84         5.79 o                         
  -8  -8   5          0.07          1.51         1.57 o                         
  -7  -8   5          2.15          5.26         1.95 o                         
  -6  -8   5          2.95          4.81         1.59 o                         
  -5  -8   5          3.25          1.75         1.21 o                         
  -4  -8   5          0.30         -0.36         0.77 o                         
  -3  -8   5          3.58          2.34         1.64 o                         
  -2  -8   5         98.04         99.78         3.56 o                         
  -1  -8   5        181.12        167.77         2.42 o                         
   0  -8   5        160.11        153.02         2.33 o                         
   1  -8   5         69.90         67.48         1.83 o                         
   2  -8   5          1.21          0.56         0.29 o                         
   3  -8   5         14.44         14.88         0.96 o                         
   4  -8   5         14.36         14.09         1.04 o                         
   5  -8   5          4.37          2.60         0.67 o                         
   6  -8   5         32.95         41.19         2.29 o                         
   7  -8   5          8.24          7.23         1.55 o                         
   8  -8   5          1.73          0.78         0.91 o                         
   9  -8   5          6.39          6.26         1.98 o                         
  -8  -7   5          0.48          0.76         1.84 o                         
  -7  -7   5          0.10          1.13         1.34 o                         
  -6  -7   5          1.68          0.83         1.12 o                         
  -5  -7   5          2.18         -0.90         0.90 o                         
  -4  -7   5          3.63          2.64         0.82 o                         
  -3  -7   5         44.89         44.09         1.41 o                         
  -2  -7   5          6.36          5.32         0.43 o                         
  -1  -7   5        165.27        164.84         2.40 o                         
   0  -7   5          1.36          1.88         0.29 o                         
   1  -7   5         30.28         28.44         0.96 o                         
   2  -7   5         74.72         84.05         1.66 o                         
   3  -7   5         10.59         10.23         0.69 o                         
   4  -7   5         38.29         39.41         1.19 o                         
   5  -7   5         15.74         14.80         0.96 o                         
   6  -7   5         27.79         26.64         1.90 o                         
   7  -7   5          0.00         -0.43         0.94 o                         
   8  -7   5          0.71          0.48         0.91 o                         
   9  -7   5          0.07         -1.02         1.30 o                         
  10  -7   5          4.02          2.38         1.67 o                         
  -9  -6   5          0.45          0.99         1.73 o                         
  -8  -6   5          0.63         -0.16         1.44 o                         
  -7  -6   5          1.01          2.12         1.18 o                         
  -6  -6   5         28.39         33.30         3.03 o                         
  -5  -6   5         44.13         50.98         2.98 o                         
  -4  -6   5          2.96          3.97         0.64 o                         
  -3  -6   5          0.48          0.07         0.40 o                         
  -2  -6   5        112.10        107.29         1.81 o                         
  -1  -6   5         34.05         38.50         1.29 o                         
   0  -6   5         88.75        101.21         1.77 o                         
   1  -6   5         15.81         15.67         0.79 o                         
   2  -6   5          2.04          3.29         0.38 o                         
   3  -6   5         27.73         28.89         0.99 o                         
   4  -6   5        106.32        101.94         1.92 o                         
   5  -6   5        138.40        143.93         2.79 o                         
   6  -6   5          2.70          2.79         0.65 o                         
   7  -6   5         46.02         49.34         2.52 o                         
   8  -6   5         16.54         18.22         1.87 o                         
   9  -6   5          2.03          1.76         1.05 o                         
  10  -6   5          1.01          4.73         1.84 o                         
  -9  -5   5          0.74         -0.11         1.31 o                         
  -8  -5   5          8.74         11.69         2.68 o                         
  -7  -5   5          5.99          1.80         0.93 o                         
  -6  -5   5          1.12          0.39         0.75 o                         
  -5  -5   5         23.32         25.26         1.49 o                         
  -4  -5   5         63.90         61.30         2.89 o                         
  -3  -5   5        151.10        152.23         2.77 o                         
  -2  -5   5         93.79        101.09         1.55 o                         
  -1  -5   5        102.91        100.60         1.81 o                         
   0  -5   5         13.56         13.95         0.67 o                         
   1  -5   5        376.33        364.94         4.18 o                         
   2  -5   5         34.85         36.86         0.97 o                         
   3  -5   5         10.09         11.55         0.68 o                         
   4  -5   5          0.15         -0.04         0.23 o                         
   5  -5   5         36.03         35.43         1.15 o                         
   6  -5   5        137.86        141.81         3.33 o                         
   7  -5   5         44.63         46.39         3.33 o                         
   8  -5   5          2.52          2.28         1.00 o                         
   9  -5   5         10.54         15.82         2.00 o                         
  10  -5   5          0.00         -1.13         1.13 o                         
 -10  -4   5          0.14          0.57         2.65 o                         
  -9  -4   5          2.52         -0.34         2.05 o                         
  -8  -4   5          6.06          4.64         1.19 o                         
  -7  -4   5          5.40          2.99         1.38 o                         
  -6  -4   5         23.03         18.90         1.40 o                         
  -5  -4   5         52.90         53.93         1.68 o                         
  -4  -4   5         11.27         10.02         0.80 o                         
  -3  -4   5         67.75         81.52         1.90 o                         
  -2  -4   5          8.28          5.23         0.39 o                         
  -1  -4   5        372.56        373.01         4.10 o                         
   0  -4   5          4.88          5.92         0.45 o                         
   1  -4   5         60.14         67.40         1.59 o                         
   2  -4   5         78.89         74.54         1.47 o                         
   3  -4   5         17.71         19.82         0.83 o                         
   4  -4   5         12.74         13.14         0.77 o                         
   5  -4   5        529.40        510.10         5.69 o                         
   6  -4   5         31.06         30.99         1.36 o                         
   7  -4   5          0.26          0.39         0.82 o                         
   8  -4   5          1.38          1.37         0.91 o                         
   9  -4   5          0.00         -0.28         0.96 o                         
  10  -4   5          7.97          7.37         1.67 o                         
 -10  -3   5          4.10          2.95         1.74 o                         
  -9  -3   5          2.30          4.41         1.60 o                         
  -8  -3   5          0.61          4.18         1.74 o                         
  -7  -3   5          3.86          2.02         0.81 o                         
  -6  -3   5          3.71          5.55         0.71 o                         
  -5  -3   5          2.15          1.26         0.27 o                         
  -4  -3   5          2.04          0.96         0.32 o                         
  -3  -3   5          3.87          8.78         0.46 o                         
  -2  -3   5          0.06          0.50         0.20 o                         
  -1  -3   5         39.87         40.20         0.97 o                         
   0  -3   5         41.08         47.10         1.07 o                         
   1  -3   5         74.02         77.63         1.36 o                         
   2  -3   5         25.34         16.32         0.70 o                         
   3  -3   5          3.98          2.35         0.36 o                         
   4  -3   5         12.07         17.42         0.84 o                         
   5  -3   5        143.46        147.28         2.46 o                         
   6  -3   5         28.11         28.82         1.56 o                         
   7  -3   5          2.25          3.06         1.29 o                         
   8  -3   5          2.86          2.04         1.67 o                         
   9  -3   5          3.77          2.24         1.21 o                         
  10  -3   5          0.00         -1.13         1.13 o                         
 -10  -2   5          1.48          0.70         2.03 o                         
  -9  -2   5          2.43          1.47         1.42 o                         
  -8  -2   5          7.37          9.56         1.99 o                         
  -7  -2   5          2.71          3.03         0.92 o                         
  -6  -2   5          8.43          6.88         0.61 o                         
  -5  -2   5         18.78         17.60         0.78 o                         
  -4  -2   5          5.96          9.06         0.52 o                         
  -3  -2   5         81.56         72.90         1.39 o                         
  -2  -2   5        172.31        164.96         2.28 o                         
  -1  -2   5        458.49        455.24         4.73 o                         
   0  -2   5        309.53        319.42         3.55 o                         
   1  -2   5         25.76         28.33         0.78 o                         
   2  -2   5          0.78          1.61         0.29 o                         
   3  -2   5        400.59        436.67         4.77 o                         
   4  -2   5        136.00        133.33         2.22 o                         
   5  -2   5          0.89          0.82         0.37 o                         
   6  -2   5         19.41         20.45         1.51 o                         
   7  -2   5          3.22          1.31         0.97 o                         
   8  -2   5          3.21          0.83         1.07 o                         
   9  -2   5          2.70          3.40         1.35 o                         
 -10  -1   5          0.62          1.14         1.42 o                         
  -9  -1   5          2.15          3.45         1.72 o                         
  -8  -1   5          0.01          1.10         1.31 o                         
  -7  -1   5          0.01         -0.49         0.49 o                         
  -6  -1   5          2.39          4.20         0.50 o                         
  -5  -1   5         18.54         28.19         0.98 o                         
  -4  -1   5        160.05        189.12         2.66 o                         
  -3  -1   5         54.34         47.72         1.20 o                         
  -2  -1   5        477.37        507.29         5.24 o                         
  -1  -1   5          2.52          4.85         0.40 o                         
   0  -1   5         80.09         97.84         1.48 o                         
   1  -1   5         85.66         91.34         1.43 o                         
   2  -1   5        246.50        274.63         3.24 o                         
   3  -1   5          1.06          3.43         0.39 o                         
   4  -1   5         14.97         13.08         0.77 o                         
   5  -1   5          3.06          5.14         0.59 o                         
   6  -1   5          0.19         -0.50         0.53 o                         
   7  -1   5         18.57         23.38         2.12 o                         
   8  -1   5          0.18         -0.82         0.92 o                         
   9  -1   5          2.22          2.05         1.06 o                         
 -11   0   5          1.70          3.57         2.36 o                         
 -10   0   5          0.49          0.58         1.27 o                         
  -9   0   5          1.07          0.40         2.42 o                         
  -8   0   5          5.38          2.84         0.97 o                         
  -7   0   5         28.86         33.40         1.68 o                         
  -6   0   5          0.39         -0.15         0.32 o                         
  -5   0   5         20.92         16.04         0.80 o                         
  -4   0   5          9.20          6.87         0.56 o                         
  -3   0   5        109.19        125.17         1.92 o                         
  -2   0   5        773.06        775.59         7.44 o                         
  -1   0   5         37.19         24.88         0.75 o                         
   0   0   5          7.45          4.74         0.49 o                         
   1   0   5         58.61         62.95         1.51 o                         
   2   0   5        200.32        206.21         2.62 o                         
   3   0   5         30.18         35.00         1.24 o                         
   4   0   5         83.47         99.16         1.91 o                         
   5   0   5          4.04          1.45         0.47 o                         
   6   0   5         13.03         11.58         1.82 o                         
   7   0   5          0.08         -0.18         0.59 o                         
   8   0   5         11.09         14.82         2.13 o                         
   9   0   5          0.50         -1.19         1.19 o                         
 -11   1   5          0.51         -0.57         1.63 o                         
 -10   1   5          0.08         -0.33         1.29 o                         
  -9   1   5          0.01          0.64         1.11 o                         
  -8   1   5          1.26          0.95         0.86 o                         
  -7   1   5         91.69         81.65         2.22 o                         
  -6   1   5         30.98         32.78         1.18 o                         
  -5   1   5          9.49         12.99         0.79 o                         
  -4   1   5        272.06        275.35         3.35 o                         
  -3   1   5        801.53        868.20         8.34 o                         
  -2   1   5         42.62         51.73         1.20 o                         
  -1   1   5          6.62          6.22         0.46 o                         
   0   1   5         47.34         51.88         0.95 o                         
   1   1   5        329.87        327.47         6.38 o                         
   2   1   5        274.56        281.94         3.38 o                         
   3   1   5         16.58         21.26         0.89 o                         
   4   1   5          0.02         -0.29         0.29 o                         
   5   1   5         27.67         25.12         1.45 o                         
   6   1   5          0.38         -0.51         0.51 o                         
   7   1   5          0.12         -0.71         0.71 o                         
   8   1   5          3.51          6.90         1.92 o                         
   9   1   5          5.29          6.16         2.90 o                         
 -11   2   5          0.63         -0.03         2.40 o                         
 -10   2   5          0.92          0.81         1.25 o                         
  -9   2   5          5.10          3.07         1.07 o                         
  -8   2   5          1.81          0.75         0.83 o                         
  -7   2   5         37.85         45.07         2.39 o                         
  -6   2   5         39.65         34.66         1.23 o                         
  -5   2   5         57.74         70.62         1.60 o                         
  -4   2   5          0.19          2.49         0.43 o                         
  -3   2   5         14.62         19.47         0.91 o                         
  -2   2   5        194.89        225.89         2.95 o                         
  -1   2   5         72.87         65.05         1.34 o                         
   0   2   5        453.55        458.46         4.62 o                         
   1   2   5          0.02         -0.02         0.20 o                         
   2   2   5          6.34          6.17         0.51 o                         
   3   2   5          4.49          2.57         0.40 o                         
   4   2   5         18.66         22.57         1.21 o                         
   5   2   5          3.16          0.62         0.58 o                         
   6   2   5          2.61          1.69         0.77 o                         
   7   2   5          2.50          2.11         0.90 o                         
   8   2   5          4.41          3.61         2.83 o                         
 -11   3   5          0.01         -1.48         2.91 o                         
 -10   3   5          1.10          0.05         2.06 o                         
  -9   3   5          0.03         -1.18         1.43 o                         
  -8   3   5          0.54          0.92         0.74 o                         
  -7   3   5         17.84         18.25         1.34 o                         
  -6   3   5         20.00         16.11         1.00 o                         
  -5   3   5          1.18          0.26         0.34 o                         
  -4   3   5         16.16         20.91         0.97 o                         
  -3   3   5         26.56         26.66         0.93 o                         
  -2   3   5        115.20        116.00         2.10 o                         
  -1   3   5         92.89         93.66         2.02 o                         
   0   3   5         35.38         31.98         0.97 o                         
   1   3   5         30.00         33.50         1.01 o                         
   2   3   5         57.25         64.83         1.49 o                         
   3   3   5         64.60         70.51         1.75 o                         
   4   3   5          0.93          0.74         0.58 o                         
   5   3   5         17.20         16.04         1.67 o                         
   6   3   5         11.58         11.96         2.39 o                         
   7   3   5          1.47         -0.84         0.93 o                         
   8   3   5          7.85          6.59         3.33 o                         
 -10   4   5          0.30          0.24         1.54 o                         
  -9   4   5          3.68          6.02         1.56 o                         
  -8   4   5          0.75          2.17         1.09 o                         
  -7   4   5          0.17          0.62         0.81 o                         
  -6   4   5         16.69         14.60         1.30 o                         
  -5   4   5         85.65         83.14         1.80 o                         
  -4   4   5          3.06          3.13         0.43 o                         
  -3   4   5          0.67          0.32         0.28 o                         
  -2   4   5          5.76          8.64         0.64 o                         
  -1   4   5          2.05          2.52         0.39 o                         
   0   4   5        131.36        122.86         2.10 o                         
   1   4   5          4.45          4.12         0.48 o                         
   2   4   5         32.47         34.66         1.40 o                         
   3   4   5         54.16         50.68         2.45 o                         
   4   4   5         96.06         92.14         3.76 o                         
   5   4   5         18.93         23.05         2.27 o                         
   6   4   5          4.45          5.35         1.58 o                         
   7   4   5          7.40         11.17         4.36 o                         
 -10   5   5          4.20          6.47         1.86 o                         
  -9   5   5          0.48         -1.16         1.16 o                         
  -8   5   5          0.48         -0.57         1.23 o                         
  -7   5   5         26.59         23.88         2.67 o                         
  -6   5   5          4.71          3.51         0.97 o                         
  -5   5   5         22.92         24.73         1.40 o                         
  -4   5   5          9.93         11.28         1.38 o                         
  -3   5   5          0.00          0.43         0.33 o                         
  -2   5   5          9.32          4.51         0.53 o                         
  -1   5   5        146.72        133.30         2.30 o                         
   0   5   5        376.74        363.84         5.50 o                         
   1   5   5        271.44        277.16         4.82 o                         
   2   5   5         54.40         53.47         2.24 o                         
   3   5   5          0.01         -0.69         0.73 o                         
   4   5   5          1.54          0.05         1.17 o                         
   5   5   5          9.57          7.51         1.79 o                         
   6   5   5         18.65         19.00         2.55 o                         
   7   5   5          0.88          1.14         1.96 o                         
 -10   6   5          0.12          0.36         1.64 o                         
  -9   6   5          1.92          0.72         1.33 o                         
  -8   6   5          1.92          1.56         1.18 o                         
  -7   6   5          0.78          1.66         1.13 o                         
  -6   6   5          2.06          0.97         1.40 o                         
  -5   6   5          4.19          4.87         1.01 o                         
  -4   6   5         68.65         52.89         1.95 o                         
  -3   6   5          2.13          0.46         0.49 o                         
  -2   6   5         12.46         12.43         0.91 o                         
  -1   6   5          1.43          1.74         0.63 o                         
   0   6   5        102.89        104.50         3.10 o                         
   1   6   5        143.71        164.74         3.95 o                         
   2   6   5          0.34          0.82         1.00 o                         
   3   6   5          0.26          0.25         1.04 o                         
   4   6   5          0.50         -0.70         0.70 o                         
   5   6   5          6.15          6.11         1.78 o                         
   6   6   5          0.52         -1.27         1.36 o                         
  -9   7   5          0.45          1.04         3.31 o                         
  -8   7   5          1.74          5.45         1.61 o                         
  -7   7   5          1.42          0.70         1.25 o                         
  -6   7   5          5.91          9.56         1.81 o                         
  -5   7   5          4.11          2.00         0.87 o                         
  -4   7   5          1.41          4.76         1.31 o                         
  -3   7   5          2.05          1.27         0.75 o                         
  -2   7   5          9.83         10.00         1.22 o                         
  -1   7   5          1.91          3.99         1.10 o                         
   0   7   5        163.16        159.83         4.48 o                         
   1   7   5          4.29          2.05         1.78 o                         
   2   7   5         14.48         18.50         2.21 o                         
   3   7   5          7.66         10.19         1.82 o                         
   4   7   5          0.26          0.05         2.06 o                         
   5   7   5          5.38          3.95         1.92 o                         
  -9   8   5          0.03         -0.13         2.16 o                         
  -8   8   5          5.79          8.24         2.87 o                         
  -7   8   5          0.04          0.24         1.26 o                         
  -6   8   5          1.73         -0.13         1.79 o                         
  -5   8   5          2.83          2.21         0.95 o                         
  -4   8   5         13.83         13.71         2.10 o                         
  -3   8   5          2.63          1.92         1.02 o                         
  -2   8   5         11.65          7.17         1.52 o                         
  -1   8   5          0.26          0.33         1.14 o                         
   0   8   5         12.52         11.83         2.38 o                         
   1   8   5         20.35         15.91         2.77 o                         
   2   8   5          3.94          2.80         1.61 o                         
   3   8   5          1.86          1.17         1.74 o                         
   4   8   5          0.60         -0.55         3.91 o                         
  -8   9   5          0.22         -1.89         1.89 o                         
  -7   9   5          1.81          0.00         1.45 o                         
  -6   9   5          1.28         -0.68         4.71 o                         
  -5   9   5          0.49          4.22         1.90 o                         
  -4   9   5          0.02         -1.20         1.20 o                         
  -3   9   5          1.72         -0.34         1.33 o                         
  -2   9   5          1.92          1.72         1.66 o                         
  -1   9   5          0.59          0.76         1.56 o                         
   0   9   5          1.76          1.17         2.26 o                         
   1   9   5          0.15          1.41         1.77 o                         
   2   9   5          0.13         -1.59         1.59 o                         
   3   9   5          0.65          0.22         2.18 o                         
  -6  10   5          1.76         -1.68         1.68 o                         
  -5  10   5          0.15         -0.69         1.49 o                         
  -4  10   5          0.28         -2.08         3.16 o                         
  -3  10   5          0.01         -0.99         2.15 o                         
  -2  10   5          5.12          6.95         2.33 o                         
  -1  10   5          5.70          0.89         1.76 o                         
   0  10   5          0.58         -0.46         2.76 o                         
   1  10   5          0.00          3.15         1.85 o                         
  -4  11   5          2.62          3.59         3.13 o                         
  -3  11   5          0.09          1.75         2.26 o                         
  -2  11   5          2.01          3.00         4.09 o                         
  -1 -14   6          4.05          3.85         2.58 o                         
   0 -14   6          3.81          3.29         2.25 o                         
   1 -14   6          0.00          0.41         2.00 o                         
   2 -14   6          0.30         -3.03         3.03 o                         
   3 -14   6          0.21         -1.83         2.20 o                         
   4 -14   6          4.08          5.33         5.39 o                         
   5 -14   6          2.42         -1.73         2.23 o                         
  -3 -13   6          0.62          1.76         2.02 o                         
  -2 -13   6          6.30          2.24         3.58 o                         
  -1 -13   6          8.13         11.92         3.46 o                         
   0 -13   6          0.72          1.15         1.85 o                         
   1 -13   6          0.15         -1.28         1.28 o                         
   2 -13   6          0.27          2.57         1.57 o                         
   3 -13   6          0.89          0.92         1.53 o                         
   4 -13   6          0.57         -1.29         1.29 o                         
   5 -13   6          0.23          2.96         1.39 o                         
   6 -13   6          0.04         -3.06         3.23 o                         
  -4 -12   6          0.15         -1.48         1.48 o                         
  -3 -12   6          0.87         -1.20         1.20 o                         
  -2 -12   6          3.15          4.22         2.09 o                         
  -1 -12   6          0.65          0.69         1.61 o                         
   0 -12   6          7.75         11.36         2.44 o                         
   1 -12   6         10.34          4.91         2.01 o                         
   2 -12   6          4.26          2.52         1.28 o                         
   3 -12   6          0.52          1.66         1.10 o                         
   4 -12   6          0.87         -0.62         0.62 o                         
   5 -12   6          4.17          8.22         3.86 o                         
   6 -12   6          0.10          2.72         1.70 o                         
   7 -12   6          0.75          0.12         1.62 o                         
  -5 -11   6          0.01         -1.30         1.30 o                         
  -4 -11   6          2.81          1.83         1.56 o                         
  -3 -11   6          1.64          0.64         1.40 o                         
  -2 -11   6          1.67          5.31         1.51 o                         
  -1 -11   6          8.63          9.48         1.96 o                         
   0 -11   6         43.02         49.53         3.61 o                         
   1 -11   6         12.99         15.83         2.02 o                         
   2 -11   6         12.49         12.72         1.85 o                         
   3 -11   6          0.47          0.67         0.95 o                         
   4 -11   6         26.07         25.11         3.31 o                         
   5 -11   6          8.30          9.72         1.58 o                         
   6 -11   6         10.68         13.59         2.00 o                         
   7 -11   6          0.22          1.72         1.19 o                         
   8 -11   6          0.11         -1.24         1.24 o                         
  -6 -10   6          1.21          3.22         1.58 o                         
  -5 -10   6          2.11          0.56         1.32 o                         
  -4 -10   6          0.99          0.51         1.24 o                         
  -3 -10   6          0.02         -0.46         0.98 o                         
  -2 -10   6         36.57         37.29         3.40 o                         
  -1 -10   6          1.08         -0.88         0.88 o                         
   0 -10   6         63.59         59.30         2.76 o                         
   1 -10   6         17.97         16.97         1.96 o                         
   2 -10   6          4.39          5.46         0.70 o                         
   3 -10   6         23.19         20.41         1.61 o                         
   4 -10   6         16.37         17.63         1.70 o                         
   5 -10   6          2.48          3.59         1.55 o                         
   6 -10   6          0.76          2.75         1.44 o                         
   7 -10   6          5.02          6.42         1.39 o                         
   8 -10   6          0.16         -1.43         1.43 o                         
  -7  -9   6          3.25         -1.66         2.52 o                         
  -6  -9   6         13.90         14.70         2.99 o                         
  -5  -9   6          0.66          0.36         1.06 o                         
  -4  -9   6          0.08          0.11         1.12 o                         
  -3  -9   6         16.63         24.22         2.70 o                         
  -2  -9   6         24.30         26.61         2.80 o                         
  -1  -9   6         65.67         67.61         2.36 o                         
   0  -9   6         28.93         41.31         1.79 o                         
   1  -9   6         20.05         19.18         1.05 o                         
   2  -9   6         39.03         39.99         1.52 o                         
   3  -9   6         10.03          9.01         0.91 o                         
   4  -9   6          1.11         -0.23         0.69 o                         
   5  -9   6          4.52          5.11         0.95 o                         
   6  -9   6         12.38         11.65         2.34 o                         
   7  -9   6          4.27          7.71         1.57 o                         
   8  -9   6          0.00         -0.75         0.75 o                         
   9  -9   6          0.75          1.60         1.43 o                         
  -8  -8   6          4.48          8.76         2.16 o                         
  -7  -8   6          5.96          6.84         1.99 o                         
  -6  -8   6          0.03          0.07         1.18 o                         
  -5  -8   6          2.25          0.69         1.17 o                         
  -4  -8   6          0.00          1.27         1.13 o                         
  -3  -8   6          6.23         10.80         1.20 o                         
  -2  -8   6        247.77        252.83         5.20 o                         
  -1  -8   6        480.41        475.33         5.36 o                         
   0  -8   6         27.86         28.11         1.03 o                         
   1  -8   6         43.35         37.03         1.51 o                         
   2  -8   6          0.06          0.48         0.35 o                         
   3  -8   6          4.60          6.65         0.63 o                         
   4  -8   6         10.05          7.87         0.88 o                         
   5  -8   6         29.08         29.99         1.94 o                         
   6  -8   6          5.44          4.12         0.98 o                         
   7  -8   6          2.35          4.35         1.36 o                         
   8  -8   6          0.05         -0.45         0.95 o                         
   9  -8   6          0.92         -0.06         1.57 o                         
  -8  -7   6          3.89          5.21         2.03 o                         
  -7  -7   6          1.31         -0.08         1.04 o                         
  -6  -7   6          2.50         -0.02         1.00 o                         
  -5  -7   6         75.67         83.11         3.48 o                         
  -4  -7   6         42.00         44.42         2.79 o                         
  -3  -7   6          1.09          0.25         0.41 o                         
  -2  -7   6        314.86        321.98         3.84 o                         
  -1  -7   6         74.10         71.16         1.52 o                         
   0  -7   6        157.07        141.85         2.33 o                         
   1  -7   6        113.12        109.50         2.00 o                         
   2  -7   6         11.87         16.12         0.81 o                         
   3  -7   6         85.85         71.47         1.63 o                         
   4  -7   6          6.23          5.07         0.57 o                         
   5  -7   6          1.85          0.88         0.51 o                         
   6  -7   6         25.42         23.20         1.85 o                         
   7  -7   6          4.55          2.07         0.94 o                         
   8  -7   6          1.43          0.51         0.89 o                         
   9  -7   6          0.12         -0.32         1.84 o                         
  -9  -6   6          0.01          3.60         1.82 o                         
  -8  -6   6          0.70          0.13         1.27 o                         
  -7  -6   6          0.23          0.85         1.33 o                         
  -6  -6   6         17.06         18.54         2.18 o                         
  -5  -6   6         24.80         22.04         2.00 o                         
  -4  -6   6          0.29          0.14         0.41 o                         
  -3  -6   6         13.16         15.70         1.03 o                         
  -2  -6   6          4.40          4.76         0.49 o                         
  -1  -6   6        509.16        496.42         5.16 o                         
   0  -6   6          0.51         16.56         1.42 o                         
   1  -6   6          5.34          3.04         0.40 o                         
   2  -6   6          1.27          2.71         0.41 o                         
   3  -6   6         16.91         15.04         0.86 o                         
   4  -6   6         51.37         55.59         1.47 o                         
   5  -6   6         43.57         45.77         2.07 o                         
   6  -6   6         32.54         29.15         1.75 o                         
   7  -6   6          5.88          8.47         1.33 o                         
   8  -6   6          1.79          2.83         1.08 o                         
   9  -6   6          0.94          3.00         1.24 o                         
  -9  -5   6          1.23         -1.09         2.85 o                         
  -8  -5   6          8.46         11.26         1.81 o                         
  -7  -5   6          1.57          0.94         1.57 o                         
  -6  -5   6          0.02         -0.37         0.74 o                         
  -5  -5   6         35.25         34.37         1.80 o                         
  -4  -5   6         10.20          8.55         0.83 o                         
  -3  -5   6         32.20         29.34         1.30 o                         
  -2  -5   6         11.67         11.56         0.58 o                         
  -1  -5   6         33.08         30.41         0.96 o                         
   0  -5   6         38.06         46.05         1.40 o                         
   1  -5   6        261.83        263.07         3.25 o                         
   2  -5   6         17.93         11.46         0.87 o                         
   3  -5   6          3.16          2.21         0.38 o                         
   4  -5   6          0.00         -0.26         0.26 o                         
   5  -5   6         32.56         35.19         1.39 o                         
   6  -5   6         69.11         72.65         2.65 o                         
   7  -5   6         15.84         13.97         1.60 o                         
   8  -5   6          0.07         -0.86         0.86 o                         
   9  -5   6          5.52          4.99         2.26 o                         
 -10  -4   6          0.49         -2.41         2.41 o                         
  -9  -4   6          1.41         -0.36         1.10 o                         
  -8  -4   6          2.80          4.47         1.37 o                         
  -7  -4   6          0.59          0.87         0.90 o                         
  -6  -4   6          6.79          6.52         0.94 o                         
  -5  -4   6         90.15        103.57         2.62 o                         
  -4  -4   6         13.19         14.01         1.00 o                         
  -3  -4   6         25.82         27.11         0.79 o                         
  -2  -4   6         98.81        114.68         2.03 o                         
  -1  -4   6          1.11          1.33         0.30 o                         
   0  -4   6         64.15         73.69         1.50 o                         
   1  -4   6         13.44         17.82         0.83 o                         
   2  -4   6         57.00         52.25         1.24 o                         
   3  -4   6         69.11         77.39         1.57 o                         
   4  -4   6         31.67         24.58         1.09 o                         
   5  -4   6        829.40        825.41         9.35 o                         
   6  -4   6         47.24         45.61         2.41 o                         
   7  -4   6         11.05         14.22         1.55 o                         
   8  -4   6          0.47          0.64         0.91 o                         
   9  -4   6          1.64          3.07         1.44 o                         
 -10  -3   6          6.37          9.46         2.40 o                         
  -9  -3   6          8.14          7.42         1.96 o                         
  -8  -3   6          0.44          0.62         0.88 o                         
  -7  -3   6          3.64          1.93         0.89 o                         
  -6  -3   6         31.90         41.24         1.96 o                         
  -5  -3   6          4.09          2.76         0.39 o                         
  -4  -3   6         69.58         64.17         1.30 o                         
  -3  -3   6         15.61         14.21         0.67 o                         
  -2  -3   6         85.40         73.74         1.47 o                         
  -1  -3   6         27.16         34.25         0.98 o                         
   0  -3   6         10.78         12.97         0.70 o                         
   1  -3   6       2604.57       2814.87        31.02 o                         
   2  -3   6         43.92         44.01         1.16 o                         
   3  -3   6         57.66         48.81         1.38 o                         
   4  -3   6          3.41          5.43         0.59 o                         
   5  -3   6         27.68         32.09         1.42 o                         
   6  -3   6         41.30         42.96         1.99 o                         
   7  -3   6          2.83          2.15         0.90 o                         
   8  -3   6          3.02          2.18         1.02 o                         
   9  -3   6          3.13          2.90         1.34 o                         
 -10  -2   6          0.23         -1.50         1.57 o                         
  -9  -2   6          0.72          1.83         1.91 o                         
  -8  -2   6          9.05         10.87         1.69 o                         
  -7  -2   6         15.63         13.28         1.58 o                         
  -6  -2   6          2.05          0.65         0.44 o                         
  -5  -2   6         31.30         29.72         1.40 o                         
  -4  -2   6        209.56        227.03         3.09 o                         
  -3  -2   6         71.57         80.74         1.60 o                         
  -2  -2   6          3.41          1.49         0.30 o                         
  -1  -2   6        243.93        279.46         3.75 o                         
   0  -2   6        120.24        132.00         2.08 o                         
   1  -2   6         26.36         27.64         0.81 o                         
   2  -2   6        157.31        156.35         2.20 o                         
   3  -2   6          0.41          0.07         0.27 o                         
   4  -2   6          3.82          1.55         0.39 o                         
   5  -2   6         82.09         92.39         2.51 o                         
   6  -2   6         50.93         50.21         2.17 o                         
   7  -2   6          2.43          4.95         2.70 o                         
   8  -2   6          0.00         -0.24         1.04 o                         
   9  -2   6          0.52         -0.63         1.00 o                         
 -10  -1   6          0.48          0.05         1.42 o                         
  -9  -1   6          6.60          5.64         2.91 o                         
  -8  -1   6          3.47          4.99         1.22 o                         
  -7  -1   6         29.28         26.28         1.81 o                         
  -6  -1   6          0.46          0.88         0.39 o                         
  -5  -1   6         16.95         24.64         1.03 o                         
  -4  -1   6         38.02         42.42         1.19 o                         
  -3  -1   6         31.46         32.01         1.02 o                         
  -2  -1   6        188.07        184.07         3.61 o                         
  -1  -1   6          3.60          4.17         0.40 o                         
   0  -1   6         24.57         20.33         0.62 o                         
   1  -1   6        182.53        194.03         3.17 o                         
   2  -1   6        137.41        152.66         3.05 o                         
   3  -1   6         12.82         12.18         0.66 o                         
   4  -1   6          2.06          1.09         0.37 o                         
   5  -1   6          4.53          4.69         0.83 o                         
   6  -1   6         19.95         21.25         1.66 o                         
   7  -1   6         54.59         62.62         5.17 o                         
   8  -1   6          0.78         -0.31         1.20 o                         
   9  -1   6          0.23         -1.00         1.00 o                         
 -10   0   6          0.46         -0.58         1.38 o                         
  -9   0   6          3.02          7.08         2.24 o                         
  -8   0   6         23.93         26.22         2.84 o                         
  -7   0   6        224.51        258.11         5.51 o                         
  -6   0   6         75.34         71.05         1.81 o                         
  -5   0   6         36.40         44.02         1.63 o                         
  -4   0   6        153.75        164.10         2.59 o                         
  -3   0   6          1.07          2.03         0.35 o                         
  -2   0   6          5.15          5.42         0.52 o                         
  -1   0   6          2.00          0.14         0.19 o                         
   0   0   6        118.91        142.75         2.60 o                         
   1   0   6         43.23         43.12         1.27 o                         
   2   0   6         59.98         73.15         1.85 o                         
   3   0   6          0.17          6.50         0.71 o                         
   4   0   6          0.01         -0.38         0.38 o                         
   5   0   6         58.12         50.35         1.93 o                         
   6   0   6         22.24         18.70         1.84 o                         
   7   0   6         16.85         17.04         4.30 o                         
   8   0   6          0.42          0.01         1.12 o                         
 -10   1   6          0.33         -1.48         1.48 o                         
  -9   1   6          5.70          5.78         1.99 o                         
  -8   1   6          3.02          1.30         1.02 o                         
  -7   1   6          9.84         16.39         1.36 o                         
  -6   1   6         51.76         63.36         1.75 o                         
  -5   1   6          0.11         -0.11         0.40 o                         
  -4   1   6         15.94         14.35         0.83 o                         
  -3   1   6        413.54        435.92         4.97 o                         
  -2   1   6         19.60         21.08         0.90 o                         
  -1   1   6         25.01         27.31         0.88 o                         
   0   1   6         20.01         18.69         1.01 o                         
   1   1   6        181.77        176.36         3.05 o                         
   2   1   6         53.03         53.90         1.61 o                         
   3   1   6          3.37          4.42         0.47 o                         
   4   1   6         13.23          9.29         0.89 o                         
   5   1   6          0.61         -0.27         0.56 o                         
   6   1   6          0.04          1.07         0.75 o                         
   7   1   6          3.67          4.19         1.92 o                         
   8   1   6         15.33         15.67         2.22 o                         
 -10   2   6          0.00         -1.68         1.77 o                         
  -9   2   6          0.71          0.24         1.27 o                         
  -8   2   6          1.79          0.54         0.98 o                         
  -7   2   6        165.39        186.71         4.31 o                         
  -6   2   6        208.50        209.90         3.47 o                         
  -5   2   6         40.32         43.31         1.26 o                         
  -4   2   6         20.03         27.99         1.11 o                         
  -3   2   6        122.67        139.18         2.35 o                         
  -2   2   6        114.96        125.36         2.13 o                         
  -1   2   6        244.05        265.69         3.38 o                         
   0   2   6         98.21         88.91         1.57 o                         
   1   2   6         14.88         14.03         0.76 o                         
   2   2   6         36.30         37.89         1.25 o                         
   3   2   6         41.93         42.48         1.45 o                         
   4   2   6        101.59         89.10         3.57 o                         
   5   2   6          1.78          2.19         0.76 o                         
   6   2   6         14.39         14.04         1.70 o                         
   7   2   6          0.15         -0.70         0.94 o                         
   8   2   6          1.94          1.34         1.80 o                         
 -10   3   6          2.94          1.04         2.22 o                         
  -9   3   6          1.05          0.13         1.41 o                         
  -8   3   6          5.89          4.80         1.38 o                         
  -7   3   6          0.69          1.79         0.73 o                         
  -6   3   6          2.07          2.13         0.61 o                         
  -5   3   6         72.05         88.87         1.98 o                         
  -4   3   6         11.71         13.08         0.84 o                         
  -3   3   6          0.77         11.61         1.09 o                         
  -2   3   6          0.05         -0.26         0.26 o                         
  -1   3   6        205.18        205.37         2.93 o                         
   0   3   6         18.38         20.21         0.87 o                         
   1   3   6          7.61          8.95         0.64 o                         
   2   3   6         51.28         47.73         1.61 o                         
   3   3   6          0.14          1.24         0.66 o                         
   4   3   6          1.16          1.49         0.74 o                         
   5   3   6         18.58         16.18         1.70 o                         
   6   3   6          1.45         -0.67         1.00 o                         
   7   3   6          2.16          3.52         1.65 o                         
 -10   4   6          0.41          0.42         1.88 o                         
  -9   4   6          0.32          0.84         1.32 o                         
  -8   4   6          1.52         -0.24         1.23 o                         
  -7   4   6         10.04          8.82         1.65 o                         
  -6   4   6          1.63          1.02         0.70 o                         
  -5   4   6          0.14          0.31         0.51 o                         
  -4   4   6          0.73          1.08         0.43 o                         
  -3   4   6          6.18          5.89         0.59 o                         
  -2   4   6          0.72         -0.31         0.31 o                         
  -1   4   6         44.34         44.65         1.30 o                         
   0   4   6         65.26         67.47         1.84 o                         
   1   4   6         32.38         29.38         1.34 o                         
   2   4   6         32.04         32.79         1.71 o                         
   3   4   6         33.88         36.07         2.62 o                         
   4   4   6          0.53          0.06         1.22 o                         
   5   4   6          0.53         -0.35         0.99 o                         
   6   4   6          3.48          2.06         1.48 o                         
   7   4   6          0.00         -1.31         1.31 o                         
 -10   5   6          0.26         -1.46         1.79 o                         
  -9   5   6          0.17         -1.31         1.31 o                         
  -8   5   6          0.00          0.93         1.21 o                         
  -7   5   6          6.53          5.17         2.15 o                         
  -6   5   6          0.29         -0.73         0.73 o                         
  -5   5   6         17.42         11.51         1.42 o                         
  -4   5   6         25.19         25.20         1.72 o                         
  -3   5   6          3.18          0.69         0.45 o                         
  -2   5   6         34.93         30.78         1.66 o                         
  -1   5   6        169.98        172.60         4.84 o                         
   0   5   6          4.92          2.84         0.64 o                         
   1   5   6        150.96        161.36         3.98 o                         
   2   5   6          1.68          2.21         0.78 o                         
   3   5   6         47.13         48.28         2.91 o                         
   4   5   6          0.00          1.64         1.16 o                         
   5   5   6          8.67         12.90         3.07 o                         
   6   5   6          0.85         -0.21         1.63 o                         
  -9   6   6          2.13          5.66         3.61 o                         
  -8   6   6          0.27          2.64         1.68 o                         
  -7   6   6          0.04         -0.96         1.26 o                         
  -6   6   6          0.71          0.23         0.99 o                         
  -5   6   6          0.50          7.11         1.63 o                         
  -4   6   6          0.77         -0.64         0.64 o                         
  -3   6   6         63.85         68.78         2.62 o                         
  -2   6   6          0.21          0.74         0.62 o                         
  -1   6   6          9.50          6.73         1.27 o                         
   0   6   6         65.42         67.28         3.37 o                         
   1   6   6          2.05          1.71         1.00 o                         
   2   6   6         15.47         16.39         2.17 o                         
   3   6   6          5.88          4.73         1.53 o                         
   4   6   6          0.14          1.62         1.75 o                         
   5   6   6         11.36         13.31         2.60 o                         
  -9   7   6          0.04         -1.57         1.57 o                         
  -8   7   6          1.23          0.18         1.55 o                         
  -7   7   6          0.36         -1.01         1.01 o                         
  -6   7   6          3.31          2.50         1.48 o                         
  -5   7   6          0.45          0.58         0.96 o                         
  -4   7   6         30.29         26.67         2.26 o                         
  -3   7   6          9.46         11.68         1.52 o                         
  -2   7   6          0.58          0.27         0.82 o                         
  -1   7   6          1.99          0.01         1.30 o                         
   0   7   6          3.11          4.38         1.51 o                         
   1   7   6          9.80         10.97         2.29 o                         
   2   7   6          0.78          1.16         1.14 o                         
   3   7   6          1.71          3.20         1.55 o                         
   4   7   6          0.32         -0.11         1.43 o                         
  -8   8   6          0.43         -0.30         1.85 o                         
  -7   8   6          0.01         -1.37         1.37 o                         
  -6   8   6          0.10         -0.23         1.24 o                         
  -5   8   6          0.85          0.82         1.11 o                         
  -4   8   6          1.17         -0.95         1.36 o                         
  -3   8   6          0.20          0.52         1.33 o                         
  -2   8   6         11.12         13.02         4.51 o                         
  -1   8   6         11.83         11.87         2.75 o                         
   0   8   6          1.02          1.18         2.15 o                         
   1   8   6          0.89         -0.46         1.06 o                         
   2   8   6          8.84          8.50         2.41 o                         
   3   8   6          0.05         -1.36         1.36 o                         
  -7   9   6          0.00          0.62         1.89 o                         
  -6   9   6          0.04         -0.77         1.70 o                         
  -5   9   6          2.79          3.86         2.56 o                         
  -4   9   6          0.18          0.19         1.90 o                         
  -3   9   6          0.31          0.76         1.75 o                         
  -2   9   6          0.09         -1.80         1.80 o                         
  -1   9   6          9.93         10.59         3.05 o                         
   0   9   6          1.77          4.79         2.02 o                         
   1   9   6          2.00          4.69         3.46 o                         
  -5  10   6          0.14          1.26         2.06 o                         
  -4  10   6          1.10          1.93         2.40 o                         
  -3  10   6          0.49          2.58         2.05 o                         
  -2  10   6          1.12         -1.96         1.96 o                         
  -1  10   6          0.07         -1.96         1.96 o                         
  -1 -14   7          0.70         -0.53         2.53 o                         
   0 -14   7          0.51          3.07         2.04 o                         
   1 -14   7          2.43          3.20         3.06 o                         
   2 -14   7          0.36          1.58         2.14 o                         
   3 -14   7          0.35          2.33         2.99 o                         
   4 -14   7          0.23         -0.80         2.36 o                         
  -3 -13   7          3.27          5.46         2.48 o                         
  -2 -13   7          2.27          1.48         2.20 o                         
  -1 -13   7          2.54          6.42         2.15 o                         
   0 -13   7          0.00         -1.43         1.43 o                         
   1 -13   7          2.92          4.81         2.15 o                         
   2 -13   7          0.56          1.45         2.03 o                         
   3 -13   7          5.98          0.27         1.44 o                         
   4 -13   7          0.06          2.30         1.47 o                         
   5 -13   7          0.33          0.15         1.34 o                         
   6 -13   7          1.10         -1.08         3.28 o                         
  -4 -12   7          0.31          3.73         3.17 o                         
  -3 -12   7          0.67          1.98         1.66 o                         
  -2 -12   7          6.63         11.12         2.69 o                         
  -1 -12   7          0.72         -0.14         1.56 o                         
   0 -12   7          0.00          0.27         1.60 o                         
   1 -12   7          0.03         -0.91         1.36 o                         
   2 -12   7         10.73         10.08         2.93 o                         
   3 -12   7          6.87          4.44         1.47 o                         
   4 -12   7          0.06         -1.36         1.36 o                         
   5 -12   7          0.16          2.76         2.63 o                         
   6 -12   7         10.02          8.49         2.46 o                         
   7 -12   7          1.02          3.29         1.77 o                         
  -5 -11   7          0.01          0.02         1.43 o                         
  -4 -11   7          1.66          2.63         1.83 o                         
  -3 -11   7          3.99          6.03         1.54 o                         
  -2 -11   7          2.68          0.13         1.15 o                         
  -1 -11   7         18.47         22.61         3.42 o                         
   0 -11   7          2.38          0.31         1.13 o                         
   1 -11   7          4.18          3.37         1.08 o                         
   2 -11   7         15.65         13.31         1.96 o                         
   3 -11   7          7.56          8.06         1.64 o                         
   4 -11   7          0.52         -0.93         0.93 o                         
   5 -11   7          0.34          0.16         0.99 o                         
   6 -11   7          0.66         -0.29         0.93 o                         
   7 -11   7          0.86          0.35         1.25 o                         
  -6 -10   7          0.09         -0.99         2.00 o                         
  -5 -10   7          0.09         -0.41         1.37 o                         
  -4 -10   7          3.24          1.70         1.88 o                         
  -3 -10   7         31.21         34.88         3.49 o                         
  -2 -10   7          2.87          2.69         1.63 o                         
  -1 -10   7         23.34         24.24         4.75 o                         
   0 -10   7         25.99         23.18         1.93 o                         
   1 -10   7         26.64         27.76         1.74 o                         
   2 -10   7          0.57          0.99         0.73 o                         
   3 -10   7         10.86          9.49         0.97 o                         
   4 -10   7          0.28          0.69         1.15 o                         
   5 -10   7          7.86          7.72         1.47 o                         
   6 -10   7          0.48         -0.10         0.86 o                         
   7 -10   7          5.49          2.27         1.49 o                         
   8 -10   7          0.24         -1.48         2.09 o                         
  -7  -9   7          0.16          2.14         1.65 o                         
  -6  -9   7          0.19          1.26         1.73 o                         
  -5  -9   7          6.43          7.88         2.03 o                         
  -4  -9   7         18.28         21.92         3.43 o                         
  -3  -9   7          0.03         -0.44         1.04 o                         
  -2  -9   7          7.91          7.33         1.74 o                         
  -1  -9   7        164.54        175.08         4.29 o                         
   0  -9   7          2.90          2.16         0.52 o                         
   1  -9   7          0.51         -0.40         0.42 o                         
   2  -9   7          0.90          0.00         0.37 o                         
   3  -9   7         23.67         23.11         1.35 o                         
   4  -9   7          0.16         -0.17         0.53 o                         
   5  -9   7          2.69          1.28         0.87 o                         
   6  -9   7          0.92          1.78         1.10 o                         
   7  -9   7          3.15          1.97         1.19 o                         
   8  -9   7          0.01         -0.94         1.09 o                         
  -8  -8   7          1.06          2.85         2.36 o                         
  -7  -8   7          0.49          0.31         1.43 o                         
  -6  -8   7         27.15         36.65         6.61 o                         
  -5  -8   7          6.19          3.70         1.52 o                         
  -4  -8   7          0.52          0.24         0.99 o                         
  -3  -8   7          1.31          1.66         1.00 o                         
  -2  -8   7         38.64         34.06         2.02 o                         
  -1  -8   7         14.29         16.72         0.95 o                         
   0  -8   7         29.39         27.78         1.12 o                         
   1  -8   7          1.17          2.06         0.60 o                         
   2  -8   7         23.22         19.81         1.17 o                         
   3  -8   7          3.94          4.19         0.54 o                         
   4  -8   7          0.61          0.38         0.54 o                         
   5  -8   7         54.94         58.85         2.65 o                         
   6  -8   7          0.67         -0.70         0.70 o                         
   7  -8   7          0.20          0.22         0.76 o                         
   8  -8   7          0.53         -0.49         1.13 o                         
   9  -8   7          0.66         -1.18         1.18 o                         
  -8  -7   7          0.13         -0.37         1.95 o                         
  -7  -7   7          2.50          5.17         1.74 o                         
  -6  -7   7          0.11         -0.65         1.15 o                         
  -5  -7   7          1.30          0.80         0.93 o                         
  -4  -7   7         17.28         21.85         3.63 o                         
  -3  -7   7         31.25         30.60         1.54 o                         
  -2  -7   7        426.21        436.55         5.40 o                         
  -1  -7   7         26.97         25.08         1.03 o                         
   0  -7   7          0.41         10.02         1.00 o                         
   1  -7   7          4.75          4.28         0.49 o                         
   2  -7   7         58.61         47.57         1.34 o                         
   3  -7   7         14.11         11.11         0.79 o                         
   4  -7   7         27.19         28.33         1.49 o                         
   5  -7   7          5.82          5.75         0.88 o                         
   6  -7   7          4.05          3.35         0.91 o                         
   7  -7   7         15.67         10.80         1.52 o                         
   8  -7   7          8.61          9.86         1.65 o                         
   9  -7   7          5.38          6.96         2.33 o                         
  -9  -6   7          0.14         -0.88         5.17 o                         
  -8  -6   7          2.82          0.91         1.36 o                         
  -7  -6   7          0.01          0.69         1.33 o                         
  -6  -6   7         22.45         14.32         1.76 o                         
  -5  -6   7         18.48         20.66         2.05 o                         
  -4  -6   7         18.18         18.53         1.55 o                         
  -3  -6   7         36.23         38.99         1.55 o                         
  -2  -6   7         70.77         71.32         1.59 o                         
  -1  -6   7          1.44          0.50         0.31 o                         
   0  -6   7          0.28          1.09         0.32 o                         
   1  -6   7          8.06          5.74         0.56 o                         
   2  -6   7         10.08          6.44         0.62 o                         
   3  -6   7          5.44          8.24         0.72 o                         
   4  -6   7        136.82        146.90         3.02 o                         
   5  -6   7        204.17        218.67         5.32 o                         
   6  -6   7          0.07         -0.63         0.73 o                         
   7  -6   7          1.61          0.86         0.87 o                         
   8  -6   7          2.11          0.83         1.27 o                         
   9  -6   7          0.05          1.04         1.19 o                         
  -9  -5   7          0.01         -0.70         1.40 o                         
  -8  -5   7          0.36          2.47         1.32 o                         
  -7  -5   7          1.40          3.61         1.47 o                         
  -6  -5   7          2.63          1.72         1.06 o                         
  -5  -5   7          7.61         27.56         2.93 o                         
  -4  -5   7          0.84          0.27         0.45 o                         
  -3  -5   7          2.16          3.41         0.40 o                         
  -2  -5   7         24.64         24.73         0.91 o                         
  -1  -5   7          0.08         -0.17         0.23 o                         
   0  -5   7          1.80          1.60         0.35 o                         
   1  -5   7         32.18         36.03         1.13 o                         
   2  -5   7         31.09         36.99         1.18 o                         
   3  -5   7          0.22          0.00         0.39 o                         
   4  -5   7          3.21          3.11         0.55 o                         
   5  -5   7          0.02          1.03         0.61 o                         
   6  -5   7          0.02          0.26         0.77 o                         
   7  -5   7          1.87          1.22         0.87 o                         
   8  -5   7          1.66          2.89         1.17 o                         
   9  -5   7          1.52          2.49         1.51 o                         
 -10  -4   7          0.19         -0.57         2.36 o                         
  -9  -4   7          0.31         -1.37         1.37 o                         
  -8  -4   7          0.32         -0.84         0.87 o                         
  -7  -4   7          2.31          0.03         0.69 o                         
  -6  -4   7          4.76          3.51         1.39 o                         
  -5  -4   7          5.52          8.31         1.15 o                         
  -4  -4   7          0.01         -0.13         0.29 o                         
  -3  -4   7         40.48         40.12         1.11 o                         
  -2  -4   7         26.49         28.49         1.00 o                         
  -1  -4   7         68.67         78.36         1.62 o                         
   0  -4   7         22.16         29.05         1.04 o                         
   1  -4   7          3.75          3.20         0.44 o                         
   2  -4   7         60.14         61.59         1.41 o                         
   3  -4   7         39.42         38.22         1.25 o                         
   4  -4   7        165.11        155.90         3.57 o                         
   5  -4   7          2.23          1.33         0.63 o                         
   6  -4   7         12.84         14.20         1.62 o                         
   7  -4   7          2.36          1.58         1.03 o                         
   8  -4   7          0.72          1.49         1.00 o                         
   9  -4   7          0.02         -1.25         1.26 o                         
 -10  -3   7          0.01         -0.68         1.37 o                         
  -9  -3   7          2.28          0.66         1.63 o                         
  -8  -3   7          1.83          2.58         1.14 o                         
  -7  -3   7          4.98          4.49         1.33 o                         
  -6  -3   7          8.16         10.94         1.36 o                         
  -5  -3   7         10.52         14.44         0.92 o                         
  -4  -3   7         89.53         96.75         1.86 o                         
  -3  -3   7         34.59         27.41         1.00 o                         
  -2  -3   7        119.96        147.98         2.38 o                         
  -1  -3   7         72.81         84.10         1.68 o                         
   0  -3   7        230.59        251.59         3.04 o                         
   1  -3   7          1.70          1.59         0.33 o                         
   2  -3   7        111.93        108.49         1.95 o                         
   3  -3   7         73.66         62.55         1.43 o                         
   4  -3   7        290.22        281.95         4.51 o                         
   5  -3   7          1.95          3.01         0.75 o                         
   6  -3   7          0.64          0.25         0.68 o                         
   7  -3   7          1.60          2.13         1.25 o                         
   8  -3   7          5.73          6.32         1.58 o                         
   9  -3   7          0.64         -1.11         1.11 o                         
 -10  -2   7          1.42         -1.49         1.49 o                         
  -9  -2   7          0.02          0.49         1.72 o                         
  -8  -2   7         11.90          9.39         1.59 o                         
  -7  -2   7         18.22         21.73         2.19 o                         
  -6  -2   7          0.54          1.16         0.56 o                         
  -5  -2   7         27.02         25.50         1.08 o                         
  -4  -2   7          3.99          3.73         0.47 o                         
  -3  -2   7        176.77        187.78         2.83 o                         
  -2  -2   7          0.17          0.53         0.27 o                         
  -1  -2   7          0.98          0.28         0.26 o                         
   0  -2   7         31.72         27.41         0.89 o                         
   1  -2   7         26.39         34.68         0.90 o                         
   2  -2   7         36.77         39.45         0.99 o                         
   3  -2   7         14.07         11.56         0.68 o                         
   4  -2   7          0.42          0.25         0.56 o                         
   5  -2   7          0.15          0.68         0.49 o                         
   6  -2   7          7.80          6.48         1.18 o                         
   7  -2   7          4.22          5.92         1.70 o                         
   8  -2   7          7.41         10.18         1.94 o                         
   9  -2   7          0.87          0.15         1.27 o                         
 -10  -1   7          0.49         -1.86         1.86 o                         
  -9  -1   7          0.62         -1.21         1.21 o                         
  -8  -1   7          0.68          1.79         1.17 o                         
  -7  -1   7         94.59        109.35         4.97 o                         
  -6  -1   7          8.07         11.69         0.99 o                         
  -5  -1   7          5.46          2.69         0.48 o                         
  -4  -1   7          1.33          0.89         0.34 o                         
  -3  -1   7        113.68        128.27         2.26 o                         
  -2  -1   7         35.64         28.76         1.03 o                         
  -1  -1   7         23.94         19.28         0.78 o                         
   0  -1   7          4.18          7.57         0.71 o                         
   1  -1   7         14.96         11.43         0.86 o                         
   2  -1   7        102.22         88.56         2.59 o                         
   3  -1   7         13.22         10.19         0.59 o                         
   4  -1   7          7.70          7.09         0.95 o                         
   5  -1   7         11.86         10.11         1.42 o                         
   6  -1   7          5.47          1.55         0.83 o                         
   7  -1   7          5.14          5.67         2.45 o                         
   8  -1   7          1.49          2.47         2.06 o                         
 -10   0   7          0.05          2.01         2.44 o                         
  -9   0   7          8.18          8.00         1.90 o                         
  -8   0   7         34.16         38.46         4.63 o                         
  -7   0   7          0.06          0.79         0.74 o                         
  -6   0   7          0.00          0.50         0.57 o                         
  -5   0   7          0.24          0.72         0.37 o                         
  -4   0   7         22.17         18.95         1.01 o                         
  -3   0   7         14.42         12.26         0.79 o                         
  -2   0   7         91.46         98.33         1.88 o                         
  -1   0   7          0.50         -0.01         0.26 o                         
   0   0   7         53.15         56.72         1.66 o                         
   1   0   7          5.36          2.80         0.57 o                         
   2   0   7          6.98          6.82         1.80 o                         
   3   0   7         40.88         43.53         1.70 o                         
   4   0   7          6.81          6.51         1.02 o                         
   5   0   7         19.30         14.72         1.61 o                         
   6   0   7          3.69          1.62         0.87 o                         
   7   0   7          2.44          2.48         1.20 o                         
   8   0   7          4.25          3.14         1.40 o                         
 -10   1   7          3.52          1.97         1.40 o                         
  -9   1   7          3.42          1.70         1.60 o                         
  -8   1   7          0.45         -0.89         1.02 o                         
  -7   1   7          1.61         -0.24         0.98 o                         
  -6   1   7         30.88         24.80         1.31 o                         
  -5   1   7         10.23          6.10         0.69 o                         
  -4   1   7          0.06          0.31         0.34 o                         
  -3   1   7          8.26          5.70         0.57 o                         
  -2   1   7          2.00          0.77         0.37 o                         
  -1   1   7        299.71        286.34         3.67 o                         
   0   1   7          9.54          9.01         0.80 o                         
   1   1   7          2.23          2.05         0.54 o                         
   2   1   7          9.19         10.00         0.90 o                         
   3   1   7          1.37          0.12         0.62 o                         
   4   1   7         53.62         49.26         2.45 o                         
   5   1   7          0.31         -0.10         0.72 o                         
   6   1   7          7.96          8.36         1.37 o                         
   7   1   7          0.01         -0.71         1.02 o                         
   8   1   7          0.03         -0.82         1.34 o                         
 -10   2   7          0.13         -3.25         3.51 o                         
  -9   2   7          0.12         -0.13         1.82 o                         
  -8   2   7          4.47          4.72         1.23 o                         
  -7   2   7          1.02          1.76         0.85 o                         
  -6   2   7         19.68         18.87         1.25 o                         
  -5   2   7         16.23         16.73         1.04 o                         
  -4   2   7          6.46          4.17         0.76 o                         
  -3   2   7         57.35         44.69         1.39 o                         
  -2   2   7         97.88         88.41         1.83 o                         
  -1   2   7         50.25         45.53         1.20 o                         
   0   2   7        354.78        334.74         4.98 o                         
   1   2   7          5.69          9.15         0.81 o                         
   2   2   7         42.73         45.24         2.10 o                         
   3   2   7          5.86          7.12         1.04 o                         
   4   2   7         43.54         37.44         2.58 o                         
   5   2   7          6.33          5.95         1.27 o                         
   6   2   7          0.32         -0.09         0.83 o                         
   7   2   7          0.09          1.12         1.20 o                         
 -10   3   7          0.75          2.01         2.19 o                         
  -9   3   7          0.06          0.43         1.47 o                         
  -8   3   7          0.42         -0.96         1.07 o                         
  -7   3   7          3.74          2.40         0.94 o                         
  -6   3   7          7.70          9.29         1.70 o                         
  -5   3   7          0.01          0.55         0.63 o                         
  -4   3   7          3.81          7.09         0.72 o                         
  -3   3   7          1.90          2.53         0.48 o                         
  -2   3   7         25.20         19.62         1.11 o                         
  -1   3   7        238.31        228.31         3.49 o                         
   0   3   7        497.28        504.83         8.25 o                         
   1   3   7         27.64         25.05         1.53 o                         
   2   3   7         19.47         18.06         1.59 o                         
   3   3   7          4.41          4.01         1.00 o                         
   4   3   7          1.67          0.93         1.60 o                         
   5   3   7         21.98         22.81         2.10 o                         
   6   3   7          0.11         -1.55         1.55 o                         
 -10   4   7          0.00         -0.18         2.76 o                         
  -9   4   7          0.05         -1.16         1.36 o                         
  -8   4   7          4.23          2.58         1.71 o                         
  -7   4   7          0.91         -0.68         1.09 o                         
  -6   4   7          6.07          9.80         1.59 o                         
  -5   4   7         19.41         23.89         1.53 o                         
  -4   4   7         18.32         12.12         1.11 o                         
  -3   4   7         20.12         16.25         1.18 o                         
  -2   4   7         16.76         13.96         1.08 o                         
  -1   4   7         10.37          8.23         1.03 o                         
   0   4   7         63.29         67.87         2.88 o                         
   1   4   7         32.02         26.46         1.58 o                         
   2   4   7          2.97          1.65         0.99 o                         
   3   4   7          9.74          9.69         1.38 o                         
   4   4   7         31.63         30.72         2.46 o                         
   5   4   7          0.73         -1.33         1.64 o                         
   6   4   7          1.18         -1.22         1.22 o                         
  -9   5   7          0.12         -0.64         1.76 o                         
  -8   5   7          1.84          0.71         2.08 o                         
  -7   5   7          2.60          4.22         1.62 o                         
  -6   5   7          0.06         -0.65         0.86 o                         
  -5   5   7         12.49         16.79         1.85 o                         
  -4   5   7          1.50          2.53         1.03 o                         
  -3   5   7          0.09          0.43         0.57 o                         
  -2   5   7          4.95          6.76         1.39 o                         
  -1   5   7          0.59          2.13         0.91 o                         
   0   5   7         84.86         77.01         3.13 o                         
   1   5   7          2.38          2.95         0.96 o                         
   2   5   7          4.17          4.80         0.91 o                         
   3   5   7          0.13         -0.98         0.98 o                         
   4   5   7          0.63          0.49         1.16 o                         
   5   5   7          4.98          8.14         1.83 o                         
  -9   6   7          0.15          0.48         1.68 o                         
  -8   6   7          5.38          7.09         2.52 o                         
  -7   6   7          1.92         -0.65         0.99 o                         
  -6   6   7          4.87          1.80         1.76 o                         
  -5   6   7          2.33          1.99         0.98 o                         
  -4   6   7          6.09          5.23         1.14 o                         
  -3   6   7          0.56          1.10         1.77 o                         
  -2   6   7         25.11         22.30         3.09 o                         
  -1   6   7          2.51          3.95         1.68 o                         
   0   6   7         61.87         71.24         5.26 o                         
   1   6   7         15.62         17.74         2.17 o                         
   2   6   7          1.39          0.94         1.23 o                         
   3   6   7          1.99          0.72         1.29 o                         
   4   6   7          5.58          3.62         1.59 o                         
  -8   7   7          0.55         -1.93         1.93 o                         
  -7   7   7          1.15         -0.26         1.67 o                         
  -6   7   7          0.52         -1.11         1.11 o                         
  -5   7   7          3.36          4.63         1.56 o                         
  -4   7   7          0.10          0.85         1.31 o                         
  -3   7   7          0.48          0.35         1.10 o                         
  -2   7   7          3.64          3.16         1.81 o                         
  -1   7   7          1.45          2.04         1.51 o                         
   0   7   7          1.69          3.01         1.52 o                         
   1   7   7          0.01         -0.93         1.44 o                         
   2   7   7          0.30          1.29         1.82 o                         
   3   7   7          5.98          3.44         1.94 o                         
  -7   8   7          0.00          1.37         3.63 o                         
  -6   8   7          0.00         -0.94         1.59 o                         
  -5   8   7          0.04         -1.96         1.96 o                         
  -4   8   7          0.09         -1.65         4.76 o                         
  -3   8   7          1.00         -0.97         2.53 o                         
  -2   8   7          0.00          0.40         2.16 o                         
  -1   8   7          7.42          5.08         2.43 o                         
   0   8   7          0.00          1.58         1.86 o                         
   1   8   7          0.02         -0.98         1.57 o                         
   2   8   7          8.50         12.70         2.76 o                         
  -6   9   7          0.05          3.03         2.70 o                         
  -5   9   7          4.94          7.25         3.39 o                         
  -4   9   7          0.03          2.57         1.60 o                         
  -3   9   7          0.27          2.10         2.01 o                         
  -2   9   7          1.07         -1.78         1.78 o                         
  -1   9   7          8.20          5.98         2.29 o                         
   0   9   7          0.38          0.22         2.07 o                         
  -1 -14   8          0.17         -1.75         1.75 o                         
   0 -14   8          0.43          3.67         2.24 o                         
   1 -14   8          1.38          4.40         2.42 o                         
   2 -14   8          0.34          2.89         3.16 o                         
   3 -14   8          1.98          2.46         2.50 o                         
   4 -14   8          1.79          3.06         3.03 o                         
  -3 -13   8          2.48          2.47         2.47 o                         
  -2 -13   8          0.21          0.69         1.91 o                         
  -1 -13   8          7.32          6.09         2.98 o                         
   0 -13   8          4.37          6.93         2.45 o                         
   1 -13   8          0.10          1.88         2.08 o                         
   2 -13   8          1.07          2.41         1.80 o                         
   3 -13   8          0.09         -0.73         1.93 o                         
   4 -13   8          1.97          1.76         1.33 o                         
   5 -13   8          0.74         -1.21         1.21 o                         
  -4 -12   8          1.89          5.20         2.00 o                         
  -3 -12   8          2.32          2.35         1.78 o                         
  -2 -12   8         37.16         43.00         5.91 o                         
  -1 -12   8          0.01         -1.01         1.55 o                         
   0 -12   8          0.39          0.10         1.24 o                         
   1 -12   8          0.13         -0.05         1.17 o                         
   2 -12   8          3.09          1.81         1.88 o                         
   3 -12   8          2.07          0.77         1.09 o                         
   4 -12   8          2.07          1.94         1.38 o                         
   5 -12   8          4.07          4.99         1.63 o                         
   6 -12   8          0.53         -1.47         1.47 o                         
  -5 -11   8          0.15         -0.15         1.82 o                         
  -4 -11   8          3.89          4.89         2.86 o                         
  -3 -11   8         31.47         25.81         3.24 o                         
  -2 -11   8         17.86         19.85         2.68 o                         
  -1 -11   8          2.85          1.20         1.35 o                         
   0 -11   8          4.15          5.30         2.05 o                         
   1 -11   8          0.09         -0.65         0.86 o                         
   2 -11   8          6.49          8.17         1.51 o                         
   3 -11   8          1.01          0.01         1.09 o                         
   4 -11   8          0.03         -0.82         0.82 o                         
   5 -11   8          0.40         -0.81         0.81 o                         
   6 -11   8          1.03          1.43         1.08 o                         
   7 -11   8          0.80         -1.03         1.03 o                         
  -6 -10   8          0.07         -0.23         1.71 o                         
  -5 -10   8          0.17          1.97         1.52 o                         
  -4 -10   8          0.13          1.92         1.34 o                         
  -3 -10   8          2.59          3.57         1.53 o                         
  -2 -10   8         42.75         39.68         3.74 o                         
  -1 -10   8         23.45         26.26         2.90 o                         
   0 -10   8          8.29          8.92         1.76 o                         
   1 -10   8         10.24         12.00         1.23 o                         
   2 -10   8          4.28          3.29         0.82 o                         
   3 -10   8          2.64          3.23         0.67 o                         
   4 -10   8          2.58          3.92         0.90 o                         
   5 -10   8         13.22         20.67         3.31 o                         
   6 -10   8          3.18          3.83         2.47 o                         
   7 -10   8          0.79         -0.97         1.25 o                         
   8 -10   8          1.63          0.87         1.52 o                         
  -7  -9   8          0.28          0.28         1.49 o                         
  -6  -9   8          0.66         -0.12         1.34 o                         
  -5  -9   8          2.27          4.81         1.59 o                         
  -4  -9   8          5.42          2.74         1.33 o                         
  -3  -9   8         22.48         18.82         2.91 o                         
  -2  -9   8         34.89         33.24         2.60 o                         
  -1  -9   8         87.70         95.56         3.63 o                         
   0  -9   8         40.27         43.81         1.70 o                         
   1  -9   8         32.12         32.62         1.55 o                         
   2  -9   8          0.11         -0.69         0.69 o                         
   3  -9   8         49.14         51.73         2.36 o                         
   4  -9   8         14.95         14.17         1.27 o                         
   5  -9   8         17.23         19.67         2.25 o                         
   6  -9   8          1.25          2.06         1.25 o                         
   7  -9   8          0.45          0.99         1.22 o                         
   8  -9   8          0.07          0.43         1.11 o                         
  -8  -8   8          0.06         -1.51         1.51 o                         
  -7  -8   8          0.38          1.66         1.53 o                         
  -6  -8   8          2.20         -0.13         1.19 o                         
  -5  -8   8         24.91         15.15         4.28 o                         
  -4  -8   8          1.70          1.56         1.22 o                         
  -3  -8   8         25.11         18.92         1.94 o                         
  -2  -8   8         61.40         72.50         3.86 o                         
  -1  -8   8        312.72        315.78         4.79 o                         
   0  -8   8         11.44         13.14         1.05 o                         
   1  -8   8          4.76          3.67         0.54 o                         
   2  -8   8         21.43         19.83         1.06 o                         
   3  -8   8         99.44         97.15         2.30 o                         
   4  -8   8         23.38         27.24         1.75 o                         
   5  -8   8          7.67          7.61         1.14 o                         
   6  -8   8          1.63          0.35         0.76 o                         
   7  -8   8          0.31          0.85         0.87 o                         
   8  -8   8          0.22         -1.33         1.33 o                         
  -8  -7   8          0.12         -2.13         2.13 o                         
  -7  -7   8          1.43         -0.77         1.66 o                         
  -6  -7   8          2.84          5.51         1.73 o                         
  -5  -7   8          1.89          2.34         1.09 o                         
  -4  -7   8          8.64          9.92         1.48 o                         
  -3  -7   8         35.51         38.29         2.15 o                         
  -2  -7   8          0.63          1.29         0.46 o                         
  -1  -7   8         74.98         69.62         1.62 o                         
   0  -7   8          1.23          0.91         0.39 o                         
   1  -7   8        133.70        136.18         2.36 o                         
   2  -7   8         88.88         95.65         1.98 o                         
   3  -7   8          6.28          6.12         0.62 o                         
   4  -7   8         26.96         28.15         3.11 o                         
   5  -7   8          3.36          2.65         1.14 o                         
   6  -7   8         52.66         64.62         3.11 o                         
   7  -7   8          8.07          8.42         1.56 o                         
   8  -7   8          0.59         -0.13         0.94 o                         
  -9  -6   8          0.00         -1.21         3.18 o                         
  -8  -6   8          0.57          0.75         1.80 o                         
  -7  -6   8          2.01          2.27         1.42 o                         
  -6  -6   8          6.47          4.85         1.17 o                         
  -5  -6   8         15.09         69.40         6.86 o                         
  -4  -6   8          0.13         -0.33         0.48 o                         
  -3  -6   8          8.77          9.58         1.09 o                         
  -2  -6   8         54.67         54.18         1.38 o                         
  -1  -6   8          0.07          0.07         0.31 o                         
   0  -6   8        325.07        333.73         4.37 o                         
   1  -6   8          6.20          5.38         0.60 o                         
   2  -6   8          0.01          0.44         0.36 o                         
   3  -6   8          1.34          2.34         0.56 o                         
   4  -6   8         41.73         43.48         1.95 o                         
   5  -6   8        378.62        399.91         7.23 o                         
   6  -6   8          8.16         13.12         1.63 o                         
   7  -6   8          1.03         -0.93         0.93 o                         
   8  -6   8          0.98         -0.30         1.04 o                         
  -9  -5   8          1.55          2.47         2.38 o                         
  -8  -5   8          0.30         -0.44         0.89 o                         
  -7  -5   8          0.25          0.17         0.87 o                         
  -6  -5   8          0.56         -0.15         0.76 o                         
  -5  -5   8         11.07          8.54         1.09 o                         
  -4  -5   8         24.67         25.71         1.81 o                         
  -3  -5   8          4.43          5.35         0.63 o                         
  -2  -5   8         60.29         65.20         1.57 o                         
  -1  -5   8          0.28          0.43         0.27 o                         
   0  -5   8          0.17         -0.12         0.29 o                         
   1  -5   8        174.52        189.34         3.12 o                         
   2  -5   8         56.72         53.09         1.48 o                         
   3  -5   8         99.76        102.80         3.55 o                         
   4  -5   8         81.17         92.71         2.63 o                         
   5  -5   8         46.20         51.35         2.25 o                         
   6  -5   8          4.94          4.44         1.26 o                         
   7  -5   8          2.50          1.76         0.86 o                         
   8  -5   8          9.90         10.14         1.96 o                         
  -9  -4   8          2.41         -0.85         1.55 o                         
  -8  -4   8          0.01          0.51         1.18 o                         
  -7  -4   8          0.08          0.31         0.91 o                         
  -6  -4   8          1.34          1.21         0.94 o                         
  -5  -4   8          1.19          0.37         0.60 o                         
  -4  -4   8         24.34         24.92         1.26 o                         
  -3  -4   8          0.34         -0.16         0.29 o                         
  -2  -4   8         61.38         65.11         1.57 o                         
  -1  -4   8          0.39         -0.29         0.29 o                         
   0  -4   8         38.16         35.61         1.36 o                         
   1  -4   8          0.15          0.12         0.29 o                         
   2  -4   8          0.35          0.29         0.31 o                         
   3  -4   8         12.56         14.11         0.99 o                         
   4  -4   8          2.00          2.03         0.60 o                         
   5  -4   8         24.46         25.27         2.04 o                         
   6  -4   8         44.81         39.77         3.36 o                         
   7  -4   8          4.16          1.26         1.32 o                         
   8  -4   8          0.91         -0.40         0.97 o                         
 -10  -3   8          0.11          1.66         1.91 o                         
  -9  -3   8          7.40          9.38         2.28 o                         
  -8  -3   8          2.50          3.33         1.32 o                         
  -7  -3   8          5.53          7.46         1.49 o                         
  -6  -3   8         52.87         74.79         3.39 o                         
  -5  -3   8          9.59         10.63         1.01 o                         
  -4  -3   8         10.59         11.17         0.78 o                         
  -3  -3   8         33.77         33.98         1.52 o                         
  -2  -3   8          1.36         -0.26         0.26 o                         
  -1  -3   8          3.01          3.98         0.48 o                         
   0  -3   8          0.30          0.43         0.27 o                         
   1  -3   8         10.59         11.46         0.69 o                         
   2  -3   8          4.27          4.99         0.51 o                         
   3  -3   8         14.01         11.03         0.94 o                         
   4  -3   8        120.94        116.40         3.35 o                         
   5  -3   8          9.90          8.87         1.33 o                         
   6  -3   8         20.69         28.85         3.49 o                         
   7  -3   8          4.09          2.14         1.23 o                         
   8  -3   8          3.10          2.63         1.31 o                         
 -10  -2   8          0.12          2.13         1.87 o                         
  -9  -2   8          9.80         12.33         2.45 o                         
  -8  -2   8          3.95          1.99         1.05 o                         
  -7  -2   8         81.22         93.91         4.88 o                         
  -6  -2   8          0.38          0.88         0.92 o                         
  -5  -2   8          0.09         -0.27         0.47 o                         
  -4  -2   8         17.83         16.73         1.01 o                         
  -3  -2   8         13.17         14.24         0.88 o                         
  -2  -2   8          2.13          2.02         0.43 o                         
  -1  -2   8          2.57          2.37         0.36 o                         
   0  -2   8        167.85        171.42         2.51 o                         
   1  -2   8         96.51        100.27         2.38 o                         
   2  -2   8          0.23          0.60         0.46 o                         
   3  -2   8         51.05         44.34         1.93 o                         
   4  -2   8         41.03         49.81         3.55 o                         
   5  -2   8          0.01         -0.36         0.68 o                         
   6  -2   8         18.68         19.39         2.34 o                         
   7  -2   8          0.25          1.00         1.09 o                         
   8  -2   8          0.79          0.03         2.46 o                         
 -10  -1   8          0.01         -1.43         1.43 o                         
  -9  -1   8          0.02         -0.36         1.30 o                         
  -8  -1   8          8.44         10.63         2.83 o                         
  -7  -1   8          0.03         -0.73         0.73 o                         
  -6  -1   8         39.80         45.06         2.69 o                         
  -5  -1   8         11.98          9.15         0.85 o                         
  -4  -1   8         17.05         14.87         0.95 o                         
  -3  -1   8        103.47        119.73         2.18 o                         
  -2  -1   8         23.31         23.10         1.02 o                         
  -1  -1   8          1.75          0.94         0.28 o                         
   0  -1   8          2.66          2.66         0.52 o                         
   1  -1   8         18.11         23.60         1.36 o                         
   2  -1   8          0.00          0.97         0.63 o                         
   3  -1   8          8.22          7.98         0.99 o                         
   4  -1   8         88.65         91.28         3.89 o                         
   5  -1   8          8.43         10.91         2.21 o                         
   6  -1   8          4.38          5.34         1.47 o                         
   7  -1   8          4.19          4.64         1.52 o                         
   8  -1   8          9.69          8.28         1.99 o                         
 -10   0   8          0.72          2.59         1.65 o                         
  -9   0   8          0.35         -0.85         1.37 o                         
  -8   0   8          1.36          0.39         1.42 o                         
  -7   0   8         95.18        105.55         4.96 o                         
  -6   0   8         15.10         18.99         1.40 o                         
  -5   0   8         33.55         39.64         1.57 o                         
  -4   0   8          7.18         11.04         0.84 o                         
  -3   0   8        216.39        222.38         3.33 o                         
  -2   0   8         21.66         21.73         0.96 o                         
  -1   0   8          1.71          2.32         0.32 o                         
   0   0   8        134.02        126.63         2.76 o                         
   1   0   8         66.92         59.33         1.92 o                         
   2   0   8         47.35         42.58         2.07 o                         
   3   0   8         10.64          7.76         1.11 o                         
   4   0   8          0.33          1.02         0.72 o                         
   5   0   8          5.17          6.28         1.23 o                         
   6   0   8          1.01         -0.48         0.72 o                         
   7   0   8          1.38          0.06         1.24 o                         
 -10   1   8          1.25          6.17         3.89 o                         
  -9   1   8          0.74          4.21         1.72 o                         
  -8   1   8          3.41          4.24         1.73 o                         
  -7   1   8          3.51          1.11         1.33 o                         
  -6   1   8         30.35         35.82         1.83 o                         
  -5   1   8        117.23        119.60         2.97 o                         
  -4   1   8         47.89         50.04         1.62 o                         
  -3   1   8         40.73         41.87         1.49 o                         
  -2   1   8         15.16         17.18         0.92 o                         
  -1   1   8        172.60        172.31         2.81 o                         
   0   1   8        371.28        372.70         5.52 o                         
   1   1   8         11.62          9.04         1.31 o                         
   2   1   8         31.08         32.74         2.61 o                         
   3   1   8          0.37          0.54         0.66 o                         
   4   1   8          1.46          1.54         0.80 o                         
   5   1   8         18.18         20.70         2.05 o                         
   6   1   8          2.61          1.45         1.66 o                         
   7   1   8          0.24         -1.18         1.29 o                         
 -10   2   8          0.59         -1.78         2.26 o                         
  -9   2   8          0.35          0.33         2.71 o                         
  -8   2   8         13.03         14.22         2.34 o                         
  -7   2   8          2.51          2.27         1.06 o                         
  -6   2   8         29.59         34.21         2.32 o                         
  -5   2   8          0.27          0.57         0.59 o                         
  -4   2   8          2.38          2.02         0.59 o                         
  -3   2   8          0.02         -0.44         0.44 o                         
  -2   2   8        177.88        198.13         3.52 o                         
  -1   2   8         41.04         49.73         2.06 o                         
   0   2   8         18.66         16.59         1.40 o                         
   1   2   8          0.68          0.55         0.66 o                         
   2   2   8         12.77          9.91         1.42 o                         
   3   2   8         13.50         12.49         2.13 o                         
   4   2   8          0.08          1.73         1.08 o                         
   5   2   8          4.34          2.07         1.00 o                         
   6   2   8         10.16         15.13         1.95 o                         
  -9   3   8          2.05          4.89         3.26 o                         
  -8   3   8          9.01         16.36         2.47 o                         
  -7   3   8         20.32         21.69         4.09 o                         
  -6   3   8          0.31         -0.69         0.87 o                         
  -5   3   8          3.16          0.93         0.75 o                         
  -4   3   8        101.72        119.32         5.83 o                         
  -3   3   8          4.67          0.76         0.57 o                         
  -2   3   8         28.24         27.76         1.90 o                         
  -1   3   8          0.23          0.35         0.57 o                         
   0   3   8          0.04          0.20         0.63 o                         
   1   3   8        110.27        117.15         4.04 o                         
   2   3   8          5.89          6.44         1.26 o                         
   3   3   8         23.11         19.96         1.98 o                         
   4   3   8          2.00          2.84         1.17 o                         
   5   3   8          7.77          6.16         1.40 o                         
   6   3   8          0.31          1.08         1.96 o                         
  -9   4   8          0.17          0.21         1.81 o                         
  -8   4   8          1.55         -0.29         1.35 o                         
  -7   4   8         11.22         12.74         2.20 o                         
  -6   4   8          0.00         -0.62         0.82 o                         
  -5   4   8          1.90          3.66         1.21 o                         
  -4   4   8         10.40          8.29         1.33 o                         
  -3   4   8          3.17          2.35         0.96 o                         
  -2   4   8         12.75         12.83         1.67 o                         
  -1   4   8          8.01          3.05         1.22 o                         
   0   4   8         45.37         50.03         2.67 o                         
   1   4   8         16.26         13.74         1.66 o                         
   2   4   8          0.18         -0.89         1.11 o                         
   3   4   8         12.83         13.07         1.74 o                         
   4   4   8          0.26         -0.72         1.06 o                         
   5   4   8          6.28          4.60         1.76 o                         
  -9   5   8          1.29         -1.33         1.91 o                         
  -8   5   8          3.65          6.63         1.99 o                         
  -7   5   8          2.39          1.75         1.47 o                         
  -6   5   8          0.47         -0.10         1.23 o                         
  -5   5   8          1.65          0.76         1.14 o                         
  -4   5   8         14.27         19.53         2.57 o                         
  -3   5   8          2.18          2.03         1.63 o                         
  -2   5   8          0.30          1.51         0.97 o                         
  -1   5   8          2.13          1.59         0.79 o                         
   0   5   8          4.99          6.48         1.30 o                         
   1   5   8          7.75          9.43         1.89 o                         
   2   5   8          0.51          1.55         1.16 o                         
   3   5   8          0.12         -0.44         1.14 o                         
   4   5   8          3.07          4.08         3.12 o                         
  -8   6   8          0.77          0.82         1.82 o                         
  -7   6   8          1.16         -1.40         1.40 o                         
  -6   6   8          0.10          1.38         1.75 o                         
  -5   6   8          0.38          1.60         1.28 o                         
  -4   6   8          3.39          6.38         2.00 o                         
  -3   6   8          0.12          0.61         1.08 o                         
  -2   6   8         13.45         14.79         2.17 o                         
  -1   6   8          6.01          1.82         1.33 o                         
   0   6   8          0.00         -0.78         0.78 o                         
   1   6   8          0.05          3.33         3.16 o                         
   2   6   8          8.17          9.70         2.14 o                         
   3   6   8          0.32         -1.25         1.46 o                         
  -7   7   8          0.00          0.29         2.31 o                         
  -6   7   8          0.09         -1.85         1.85 o                         
  -5   7   8          0.50         -1.20         1.20 o                         
  -4   7   8          0.48          0.67         1.32 o                         
  -3   7   8          2.65         -0.20         1.48 o                         
  -2   7   8          8.39          8.32         2.51 o                         
  -1   7   8         25.53         27.43         5.66 o                         
   0   7   8          1.50          0.42         1.92 o                         
   1   7   8          3.29          2.42         2.00 o                         
   2   7   8          3.37          2.49         2.68 o                         
  -6   8   8          3.64          7.52         3.86 o                         
  -5   8   8          0.00         -2.33         2.33 o                         
  -4   8   8          0.94          0.97         2.46 o                         
  -3   8   8          0.07         -0.62         2.36 o                         
  -2   8   8          2.76         -0.43         1.65 o                         
  -1   8   8          0.10          1.33         4.51 o                         
   0   8   8          2.33          1.74         1.55 o                         
   0 -14   9          0.03         -2.52         3.74 o                         
   1 -14   9          0.14          0.43         5.36 o                         
   2 -14   9          0.89          5.59         3.46 o                         
   3 -14   9          0.11         -2.13         2.13 o                         
  -2 -13   9          0.00          1.35         2.89 o                         
  -1 -13   9          0.92         -2.83         2.83 o                         
   0 -13   9          0.48          0.75         1.88 o                         
   1 -13   9          7.52          9.26         2.60 o                         
   2 -13   9          0.04         -1.90         3.29 o                         
   3 -13   9          0.27          3.29         2.36 o                         
   4 -13   9          1.36          1.72         1.53 o                         
   5 -13   9          0.78          0.37         2.81 o                         
  -4 -12   9          1.25          1.55         2.01 o                         
  -3 -12   9          3.45          4.46         1.95 o                         
  -2 -12   9          7.17          7.23         2.07 o                         
  -1 -12   9          3.52          1.67         1.43 o                         
   0 -12   9          0.25          1.89         2.16 o                         
   1 -12   9          0.06          0.45         4.41 o                         
   2 -12   9          0.20         -0.38         1.03 o                         
   3 -12   9          0.37          0.47         0.99 o                         
   4 -12   9          0.91          0.38         1.31 o                         
   5 -12   9          0.06         -1.43         1.66 o                         
   6 -12   9          0.25         -1.17         1.17 o                         
  -5 -11   9          3.95          1.26         2.73 o                         
  -4 -11   9         24.76         24.32         3.47 o                         
  -3 -11   9          1.86         -1.18         1.18 o                         
  -2 -11   9          4.05          3.79         1.80 o                         
  -1 -11   9          6.35          5.01         1.74 o                         
   0 -11   9          5.29          5.19         1.74 o                         
   1 -11   9          0.02          0.10         0.80 o                         
   2 -11   9          2.46          4.23         1.29 o                         
   3 -11   9          4.74          2.58         1.03 o                         
   4 -11   9          0.00         -0.74         2.48 o                         
   5 -11   9         13.60         13.44         1.78 o                         
   6 -11   9          0.02          0.15         1.58 o                         
  -6 -10   9          8.83          9.20         2.61 o                         
  -5 -10   9          1.89          1.97         1.74 o                         
  -4 -10   9          3.56          2.39         1.70 o                         
  -3 -10   9          2.04          2.65         1.24 o                         
  -2 -10   9          0.32          2.05         1.28 o                         
  -1 -10   9          1.54          4.63         1.49 o                         
   0 -10   9          2.88          2.64         1.33 o                         
   1 -10   9          0.03         -0.47         0.47 o                         
   2 -10   9          8.62          7.47         1.04 o                         
   3 -10   9          0.02          0.15         0.57 o                         
   4 -10   9          6.07          7.89         1.21 o                         
   5 -10   9          1.23          2.29         1.21 o                         
   6 -10   9          2.06          1.35         1.24 o                         
   7 -10   9          2.19         -0.88         1.41 o                         
  -7  -9   9          5.22          2.93         1.85 o                         
  -6  -9   9          0.01         -0.95         1.86 o                         
  -5  -9   9          0.01          1.15         1.52 o                         
  -4  -9   9          0.30         -0.34         0.93 o                         
  -3  -9   9          6.27          7.81         1.79 o                         
  -2  -9   9        111.38        114.97         5.05 o                         
  -1  -9   9          5.14          3.06         1.18 o                         
   0  -9   9          0.19          2.61         0.73 o                         
   1  -9   9          9.86          7.49         1.23 o                         
   2  -9   9         55.92         57.93         2.50 o                         
   3  -9   9          2.92          3.41         0.88 o                         
   4  -9   9         74.89         85.09         2.95 o                         
   5  -9   9         10.05         12.20         1.49 o                         
   6  -9   9          0.04         -0.90         0.90 o                         
   7  -9   9          0.61         -0.67         3.51 o                         
  -7  -8   9          0.07          0.06         2.72 o                         
  -6  -8   9          1.06          0.40         1.37 o                         
  -5  -8   9          4.34          4.24         1.32 o                         
  -4  -8   9         11.44         16.48         1.95 o                         
  -3  -8   9         30.05         25.52         2.35 o                         
  -2  -8   9        131.84        139.04         4.17 o                         
  -1  -8   9          7.89          6.04         0.92 o                         
   0  -8   9         11.71         13.08         1.10 o                         
   1  -8   9         55.17         55.56         1.77 o                         
   2  -8   9        149.32        145.69         3.56 o                         
   3  -8   9          7.74          9.23         1.08 o                         
   4  -8   9         26.73         32.21         2.07 o                         
   5  -8   9          1.65          2.71         1.45 o                         
   6  -8   9          0.82          2.44         1.00 o                         
   7  -8   9          0.10         -1.00         1.29 o                         
   8  -8   9          2.22          0.88         1.71 o                         
  -8  -7   9          0.33         -0.88         1.36 o                         
  -7  -7   9          0.57         -0.04         3.24 o                         
  -6  -7   9          1.42         -1.05         1.05 o                         
  -5  -7   9         11.62         10.04         1.65 o                         
  -4  -7   9          9.15          9.01         1.68 o                         
  -3  -7   9         12.35         12.37         1.46 o                         
  -2  -7   9         20.18         17.59         1.34 o                         
  -1  -7   9         28.50         34.12         1.44 o                         
   0  -7   9         24.68         24.17         1.30 o                         
   1  -7   9         35.18         37.12         1.46 o                         
   2  -7   9          2.54          2.82         0.66 o                         
   3  -7   9         55.44         61.14         3.06 o                         
   4  -7   9         17.68         16.77         1.42 o                         
   5  -7   9          1.65          4.28         0.96 o                         
   6  -7   9          4.12          6.21         1.43 o                         
   7  -7   9          3.62          6.48         2.20 o                         
   8  -7   9          9.20          9.81         1.90 o                         
  -8  -6   9          1.08         -0.71         1.30 o                         
  -7  -6   9          0.00         -0.80         0.80 o                         
  -6  -6   9          0.21         -0.56         0.73 o                         
  -5  -6   9          1.12          1.25         0.91 o                         
  -4  -6   9         10.34         10.26         1.24 o                         
  -3  -6   9         55.50         63.13         2.34 o                         
  -2  -6   9         23.93         23.47         1.38 o                         
  -1  -6   9         66.87         71.78         1.90 o                         
   0  -6   9          0.22          0.38         0.39 o                         
   1  -6   9         58.88         58.81         1.72 o                         
   2  -6   9          3.43          2.80         0.59 o                         
   3  -6   9         43.33         45.77         2.40 o                         
   4  -6   9         19.25         15.99         1.47 o                         
   5  -6   9          0.19         -0.78         0.78 o                         
   6  -6   9          1.44          1.34         1.03 o                         
   7  -6   9         11.52         15.70         1.93 o                         
   8  -6   9          3.90          4.28         1.53 o                         
  -9  -5   9          0.42         -1.60         1.60 o                         
  -8  -5   9          1.36          3.40         1.49 o                         
  -7  -5   9          9.08          7.09         1.58 o                         
  -6  -5   9          0.18         -0.79         0.81 o                         
  -5  -5   9          2.60          1.11         0.95 o                         
  -4  -5   9         69.27         67.16         2.72 o                         
  -3  -5   9         10.55         10.23         0.96 o                         
  -2  -5   9          3.64          4.16         0.62 o                         
  -1  -5   9         20.70         18.56         1.05 o                         
   0  -5   9          0.26         -0.33         0.33 o                         
   1  -5   9          5.33          3.32         0.59 o                         
   2  -5   9         19.96         18.76         1.29 o                         
   3  -5   9         21.27         19.57         1.41 o                         
   4  -5   9        103.83        112.56         3.79 o                         
   5  -5   9          1.69          1.50         0.81 o                         
   6  -5   9          1.08          1.29         1.01 o                         
   7  -5   9          0.01          0.64         1.72 o                         
   8  -5   9          8.76         12.97         1.91 o                         
  -9  -4   9          0.14         -2.24         2.30 o                         
  -8  -4   9         13.55         15.11         2.01 o                         
  -7  -4   9          0.45          0.50         0.94 o                         
  -6  -4   9         21.74         18.61         2.10 o                         
  -5  -4   9          3.19          2.48         0.95 o                         
  -4  -4   9          0.46          1.57         1.13 o                         
  -3  -4   9        104.85        104.11         2.94 o                         
  -2  -4   9          0.00         -0.30         0.30 o                         
  -1  -4   9          0.33          1.10         0.51 o                         
   0  -4   9          5.65          4.63         0.55 o                         
   1  -4   9         14.34         14.12         0.97 o                         
   2  -4   9         41.24         40.26         1.51 o                         
   3  -4   9         25.11         24.15         1.76 o                         
   4  -4   9         43.05         48.74         2.45 o                         
   5  -4   9          4.47          4.18         0.95 o                         
   6  -4   9          0.45          0.95         1.05 o                         
   7  -4   9          9.79         13.26         2.20 o                         
   8  -4   9          0.04         -1.10         1.10 o                         
  -9  -3   9          1.74          2.38         1.85 o                         
  -8  -3   9          2.24         -0.34         1.21 o                         
  -7  -3   9          8.59         12.18         1.82 o                         
  -6  -3   9          0.80          2.12         1.01 o                         
  -5  -3   9          1.64          0.22         0.75 o                         
  -4  -3   9         16.74         14.23         1.36 o                         
  -3  -3   9          0.87          3.41         0.53 o                         
  -2  -3   9          0.03          0.09         0.33 o                         
  -1  -3   9          6.63          4.39         0.49 o                         
   0  -3   9          4.70          3.52         0.50 o                         
   1  -3   9         19.95         19.98         1.31 o                         
   2  -3   9          1.68          1.45         0.74 o                         
   3  -3   9          3.41         16.11         2.36 o                         
   4  -3   9          3.22          2.97         0.96 o                         
   5  -3   9         13.56         12.24         1.54 o                         
   6  -3   9          4.65          2.52         1.32 o                         
   7  -3   9          6.68         11.20         2.08 o                         
   8  -3   9          0.50         -1.57         1.57 o                         
  -9  -2   9          0.41          1.16         1.43 o                         
  -8  -2   9          8.81          8.01         1.73 o                         
  -7  -2   9         12.19         14.56         1.86 o                         
  -6  -2   9          0.04         -0.71         0.71 o                         
  -5  -2   9          0.00         -0.52         0.52 o                         
  -4  -2   9          6.57          4.92         1.04 o                         
  -3  -2   9         18.00         19.39         1.15 o                         
  -2  -2   9         71.14         66.83         1.61 o                         
  -1  -2   9          0.46          0.63         0.39 o                         
   0  -2   9          0.08         -0.25         0.44 o                         
   1  -2   9          3.16          3.22         0.97 o                         
   2  -2   9         48.16         50.15         2.56 o                         
   3  -2   9        147.84        143.72         4.00 o                         
   4  -2   9          2.84          3.02         0.96 o                         
   5  -2   9         12.65         15.70         1.74 o                         
   6  -2   9          1.41          1.41         1.26 o                         
   7  -2   9          2.00          2.26         1.36 o                         
  -9  -1   9          4.22         10.25         2.85 o                         
  -8  -1   9          4.87          4.64         1.59 o                         
  -7  -1   9          0.30          1.08         1.13 o                         
  -6  -1   9         10.21         10.25         1.34 o                         
  -5  -1   9          5.87          7.93         1.07 o                         
  -4  -1   9          1.33          1.68         0.85 o                         
  -3  -1   9          4.24          0.79         0.65 o                         
  -2  -1   9          0.08         -0.23         0.45 o                         
  -1  -1   9        309.48        286.46         6.98 o                         
   0  -1   9         65.09         81.40         2.64 o                         
   1  -1   9         45.81         50.31         2.58 o                         
   2  -1   9         20.55         23.67         2.11 o                         
   3  -1   9          4.98          6.32         1.13 o                         
   4  -1   9         18.97         13.36         2.01 o                         
   5  -1   9          0.26          5.63         1.69 o                         
   6  -1   9          0.22         -0.28         0.85 o                         
   7  -1   9          1.25          0.79         1.59 o                         
  -9   0   9          0.17         -1.59         1.59 o                         
  -8   0   9          2.92          3.32         1.87 o                         
  -7   0   9          0.18         -0.71         0.71 o                         
  -6   0   9         10.41         13.94         1.58 o                         
  -5   0   9          8.31         11.77         1.43 o                         
  -4   0   9          2.14          2.15         0.72 o                         
  -3   0   9         90.63         86.06         3.47 o                         
  -2   0   9        183.30        183.91         3.59 o                         
  -1   0   9         94.41         96.09         3.72 o                         
   0   0   9        120.66        121.40         4.01 o                         
   1   0   9          6.23          8.74         1.36 o                         
   2   0   9         48.74         55.71         2.86 o                         
   3   0   9         50.95         55.26         2.53 o                         
   4   0   9         17.23         16.69         1.81 o                         
   5   0   9          0.05         -0.21         0.75 o                         
   6   0   9          0.53         -0.94         1.19 o                         
   7   0   9          1.74          3.15         1.91 o                         
  -9   1   9          0.25          2.68         2.17 o                         
  -8   1   9          1.14          1.49         1.45 o                         
  -7   1   9          0.19         -0.66         0.86 o                         
  -6   1   9          5.33          8.11         1.25 o                         
  -5   1   9         14.25         10.85         1.42 o                         
  -4   1   9         10.16          8.15         1.00 o                         
  -3   1   9          0.06         -0.54         0.54 o                         
  -2   1   9         16.27         19.35         1.68 o                         
  -1   1   9        162.62        169.38         4.39 o                         
   0   1   9        181.56        185.73         5.23 o                         
   1   1   9         13.11         12.64         1.61 o                         
   2   1   9          1.22          0.87         0.88 o                         
   3   1   9          2.05          1.85         1.32 o                         
   4   1   9          1.71          2.68         1.01 o                         
   5   1   9         21.58         20.34         2.18 o                         
   6   1   9          2.54          1.87         1.39 o                         
  -9   2   9          0.09         -1.37         3.44 o                         
  -8   2   9          0.33          1.29         1.98 o                         
  -7   2   9          0.08          0.47         0.89 o                         
  -6   2   9          0.00          0.40         0.89 o                         
  -5   2   9          9.05          8.85         1.25 o                         
  -4   2   9          0.26          8.62         3.09 o                         
  -3   2   9          9.95         12.86         1.87 o                         
  -2   2   9          3.10          0.94         0.73 o                         
  -1   2   9         27.71         21.32         1.99 o                         
   0   2   9          2.31          3.97         1.14 o                         
   1   2   9         11.38         13.06         2.38 o                         
   2   2   9          7.65          6.76         1.34 o                         
   3   2   9         18.03         23.05         2.33 o                         
   4   2   9         63.96         70.55         3.44 o                         
   5   2   9          3.63          6.18         1.49 o                         
  -9   3   9          0.05          1.11         2.16 o                         
  -8   3   9          4.36          7.30         2.06 o                         
  -7   3   9          1.21          1.09         1.02 o                         
  -6   3   9          4.33          3.41         1.28 o                         
  -5   3   9          3.20          4.90         1.19 o                         
  -4   3   9          0.02          0.50         0.87 o                         
  -3   3   9          3.90          2.90         0.95 o                         
  -2   3   9          2.37          3.15         1.11 o                         
  -1   3   9          3.54          1.23         1.46 o                         
   0   3   9          2.67          1.08         0.86 o                         
   1   3   9         11.35         11.37         1.59 o                         
   2   3   9          5.62          5.27         1.22 o                         
   3   3   9         10.75         18.29         2.89 o                         
   4   3   9          5.33          3.91         1.94 o                         
   5   3   9          1.35          1.17         1.50 o                         
  -8   4   9          0.52         -0.47         1.99 o                         
  -7   4   9          5.67         14.71         4.39 o                         
  -6   4   9          0.98          1.31         1.41 o                         
  -5   4   9          0.51          0.78         1.32 o                         
  -4   4   9          1.15          2.41         1.28 o                         
  -3   4   9          2.88          3.64         1.05 o                         
  -2   4   9          7.65          7.60         1.45 o                         
  -1   4   9          5.86          5.47         1.17 o                         
   0   4   9         10.51         12.30         1.70 o                         
   1   4   9          5.01          1.39         1.08 o                         
   2   4   9          5.31          8.95         1.46 o                         
   3   4   9          2.83          4.19         1.50 o                         
   4   4   9          0.04         -1.09         1.09 o                         
  -8   5   9          0.17          1.71         1.81 o                         
  -7   5   9          3.99          5.40         2.47 o                         
  -6   5   9          2.15          2.41         2.69 o                         
  -5   5   9          3.64          4.10         1.41 o                         
  -4   5   9          0.91          1.20         2.35 o                         
  -3   5   9          1.90          0.65         0.92 o                         
  -2   5   9          3.47          3.18         1.42 o                         
  -1   5   9          0.20         -0.74         1.12 o                         
   0   5   9          8.54          7.56         1.53 o                         
   1   5   9          0.11          0.51         1.25 o                         
   2   5   9          9.91         13.12         2.26 o                         
   3   5   9          0.53         -0.63         1.55 o                         
  -7   6   9          0.40         -0.80         2.31 o                         
  -6   6   9          1.07          3.96         2.46 o                         
  -5   6   9          0.06         -0.60         1.25 o                         
  -4   6   9          0.16         -0.35         1.30 o                         
  -3   6   9          0.48          1.25         1.60 o                         
  -2   6   9          0.70         -1.16         1.47 o                         
  -1   6   9          0.87         -0.94         1.50 o                         
   0   6   9          0.00          0.70         2.40 o                         
   1   6   9          2.30         -0.13         2.20 o                         
   2   6   9         11.36         13.62         5.13 o                         
  -6   7   9          0.04          1.90         2.73 o                         
  -5   7   9          0.57          1.77         1.80 o                         
  -4   7   9          0.02         -1.40         1.40 o                         
  -3   7   9          0.88         -3.07         3.21 o                         
  -2   7   9          0.24          0.01         1.50 o                         
  -1   7   9         15.68         23.68         6.49 o                         
   0   7   9          0.41         -0.79         3.08 o                         
  -2 -13  10          0.02         -1.92         1.92 o                         
  -1 -13  10          0.58          3.95         2.29 o                         
   0 -13  10          0.41         -1.47         1.47 o                         
   1 -13  10          0.35         -0.44         1.53 o                         
   2 -13  10          0.79          1.38         1.62 o                         
   3 -13  10          0.69         -1.13         2.23 o                         
   4 -13  10          0.31         -1.70         1.70 o                         
  -4 -12  10          3.22          1.22         1.84 o                         
  -3 -12  10          1.88         -0.33         2.36 o                         
  -2 -12  10          0.03         -1.28         1.58 o                         
  -1 -12  10          1.54         -0.36         1.37 o                         
   0 -12  10          1.42         -0.88         1.19 o                         
   1 -12  10          0.01         -0.93         1.39 o                         
   2 -12  10          2.28         -0.93         1.46 o                         
   3 -12  10          5.35          5.32         2.70 o                         
   4 -12  10          1.11          2.35         2.71 o                         
   5 -12  10          1.16          1.21         1.77 o                         
  -5 -11  10          1.68          1.68         2.38 o                         
  -4 -11  10          3.25          5.21         2.03 o                         
  -3 -11  10          0.15         -0.77         1.06 o                         
  -2 -11  10          2.58          1.22         1.54 o                         
  -1 -11  10          3.53          2.10         1.48 o                         
   0 -11  10          2.83          2.58         1.23 o                         
   1 -11  10          1.48          0.66         0.85 o                         
   2 -11  10          5.67          4.71         1.34 o                         
   3 -11  10          8.38         10.71         1.63 o                         
   4 -11  10          2.99          1.65         1.05 o                         
   5 -11  10          4.81          5.35         2.99 o                         
   6 -11  10          0.05         -0.02         1.38 o                         
  -6 -10  10          1.78          1.20         1.97 o                         
  -5 -10  10          0.83          4.75         2.33 o                         
  -4 -10  10          0.12         -1.13         1.13 o                         
  -3 -10  10          0.00         -0.25         2.14 o                         
  -2 -10  10          5.98          6.17         1.79 o                         
  -1 -10  10         17.64         15.10         2.04 o                         
   0 -10  10          0.00         -1.13         1.13 o                         
   1 -10  10          0.26         -0.61         0.61 o                         
   2 -10  10          1.21          0.10         0.58 o                         
   3 -10  10         17.99         20.78         1.68 o                         
   4 -10  10         23.23         23.39         2.07 o                         
   5 -10  10          7.31         13.43         3.91 o                         
   6 -10  10          0.05         -0.21         1.26 o                         
  -6  -9  10          0.61          0.09         1.56 o                         
  -5  -9  10          0.18          1.64         1.68 o                         
  -4  -9  10          0.01         -0.17         1.19 o                         
  -3  -9  10          1.05         -0.97         0.97 o                         
  -2  -9  10          1.92          1.71         0.75 o                         
  -1  -9  10          6.30          3.75         1.12 o                         
   0  -9  10         17.44         17.42         2.19 o                         
   1  -9  10          6.95          8.94         1.15 o                         
   2  -9  10         13.38         13.81         1.51 o                         
   3  -9  10          4.93          3.10         1.34 o                         
   4  -9  10         13.35          9.86         2.30 o                         
   5  -9  10          4.16          1.12         1.03 o                         
   6  -9  10          2.25          0.75         2.33 o                         
   7  -9  10          0.03          1.97         1.59 o                         
  -7  -8  10          0.07         -0.67         1.57 o                         
  -6  -8  10          0.03         -0.20         1.54 o                         
  -5  -8  10          3.73          2.06         1.22 o                         
  -4  -8  10          1.01         -0.81         0.81 o                         
  -3  -8  10          2.29          2.42         1.16 o                         
  -2  -8  10          9.71          7.87         1.47 o                         
  -1  -8  10          8.95          9.86         1.51 o                         
   0  -8  10         40.17         38.25         2.15 o                         
   1  -8  10          7.36          9.04         1.14 o                         
   2  -8  10          4.83          6.72         0.90 o                         
   3  -8  10          0.03          0.19         0.58 o                         
   4  -8  10          0.46         -0.56         0.56 o                         
   5  -8  10         25.53         31.51         3.69 o                         
   6  -8  10          7.49          9.03         1.80 o                         
   7  -8  10          0.02         -1.01         1.03 o                         
  -8  -7  10          0.68         -1.55         1.55 o                         
  -7  -7  10          0.31         -0.11         1.75 o                         
  -6  -7  10          0.04         -0.64         1.01 o                         
  -5  -7  10          1.30          2.84         1.26 o                         
  -4  -7  10         13.05         10.35         1.60 o                         
  -3  -7  10         22.31         25.91         2.40 o                         
  -2  -7  10         29.29         23.47         1.59 o                         
  -1  -7  10          1.32          2.55         0.84 o                         
   0  -7  10          4.37          6.67         1.28 o                         
   1  -7  10          1.62          0.45         0.58 o                         
   2  -7  10         21.76         21.16         1.53 o                         
   3  -7  10          4.12          3.25         0.93 o                         
   4  -7  10         36.46         31.87         2.78 o                         
   5  -7  10          7.29          4.96         1.36 o                         
   6  -7  10         10.27         10.87         1.59 o                         
   7  -7  10          0.41         -1.05         1.05 o                         
  -8  -6  10          2.38          2.58         2.11 o                         
  -7  -6  10          1.47          1.21         1.41 o                         
  -6  -6  10          0.03          0.39         1.01 o                         
  -5  -6  10         11.19         15.12         1.97 o                         
  -4  -6  10          2.52          2.41         1.08 o                         
  -3  -6  10          0.55          0.80         0.86 o                         
  -2  -6  10         31.68         26.62         1.66 o                         
  -1  -6  10         31.63         34.71         2.03 o                         
   0  -6  10          0.00         -0.10         0.46 o                         
   1  -6  10          5.25          5.07         0.87 o                         
   2  -6  10          5.71          4.53         1.20 o                         
   3  -6  10          0.00         -0.34         0.69 o                         
   4  -6  10          9.22          9.00         1.37 o                         
   5  -6  10          1.36          0.54         1.07 o                         
   6  -6  10          0.39          0.29         1.34 o                         
   7  -6  10          1.47         -0.80         1.18 o                         
  -8  -5  10          2.82          4.57         1.70 o                         
  -7  -5  10          7.20          4.88         1.41 o                         
  -6  -5  10         11.86         10.80         1.71 o                         
  -5  -5  10          1.99          2.15         1.17 o                         
  -4  -5  10         11.47          9.71         1.36 o                         
  -3  -5  10          0.10         -0.65         0.65 o                         
  -2  -5  10         24.21         21.83         1.69 o                         
  -1  -5  10         27.93         31.75         1.72 o                         
   0  -5  10         22.62         21.73         1.52 o                         
   1  -5  10          0.10         -0.29         0.76 o                         
   2  -5  10          1.91          1.58         0.82 o                         
   3  -5  10          7.44          6.40         1.28 o                         
   4  -5  10         26.59         23.64         2.12 o                         
   5  -5  10          0.12          0.07         0.88 o                         
   6  -5  10          0.22          1.72         1.26 o                         
   7  -5  10          2.30          4.87         2.42 o                         
  -9  -4  10          0.97         -1.09         1.67 o                         
  -8  -4  10          3.26          3.14         1.38 o                         
  -7  -4  10         16.71         18.89         2.27 o                         
  -6  -4  10         26.40         24.44         2.46 o                         
  -5  -4  10          0.45          1.00         1.01 o                         
  -4  -4  10          0.12         -0.48         0.70 o                         
  -3  -4  10          6.67          6.69         1.06 o                         
  -2  -4  10         36.06         35.41         2.02 o                         
  -1  -4  10          2.63          3.96         0.69 o                         
   0  -4  10          0.22         -0.54         0.54 o                         
   1  -4  10         12.42         16.15         2.11 o                         
   2  -4  10          1.46          2.62         0.84 o                         
   3  -4  10         89.54         97.92         3.50 o                         
   4  -4  10         19.54         21.15         3.92 o                         
   5  -4  10          0.27         -0.67         0.67 o                         
   6  -4  10          0.15         -0.98         0.98 o                         
   7  -4  10          9.70          9.04         2.20 o                         
  -9  -3  10          1.67          4.20         2.07 o                         
  -8  -3  10         14.60         15.20         2.28 o                         
  -7  -3  10          1.10          0.95         1.43 o                         
  -6  -3  10         16.96         16.17         2.59 o                         
  -5  -3  10          0.17         -0.56         0.77 o                         
  -4  -3  10          0.02         -0.57         0.66 o                         
  -3  -3  10          0.74         -0.50         0.52 o                         
  -2  -3  10         15.40         16.80         1.32 o                         
  -1  -3  10         44.54         51.63         2.27 o                         
   0  -3  10          6.38          3.35         0.84 o                         
   1  -3  10         31.86         40.48         2.52 o                         
   2  -3  10         26.34         31.71         2.82 o                         
   3  -3  10          0.10          0.75         0.76 o                         
   4  -3  10         30.18         36.41         2.68 o                         
   5  -3  10         11.81         10.23         1.59 o                         
   6  -3  10          0.12         -0.79         1.32 o                         
   7  -3  10          0.43         -1.32         1.32 o                         
  -9  -2  10          0.10         -1.71         1.71 o                         
  -8  -2  10          0.06         -1.23         1.23 o                         
  -7  -2  10          1.85         -0.44         1.01 o                         
  -6  -2  10          0.94          0.51         0.94 o                         
  -5  -2  10          5.57          4.65         1.69 o                         
  -4  -2  10          0.27         -0.41         0.56 o                         
  -3  -2  10          5.80          3.28         0.73 o                         
  -2  -2  10          0.29         -0.14         0.51 o                         
  -1  -2  10          4.88          7.15         1.13 o                         
   0  -2  10          2.51          4.44         1.02 o                         
   1  -2  10          9.10          8.14         1.35 o                         
   2  -2  10         11.63          8.74         1.49 o                         
   3  -2  10          0.00         -0.64         0.64 o                         
   4  -2  10          5.90          5.06         1.30 o                         
   5  -2  10          7.41          9.51         1.60 o                         
   6  -2  10          1.69         -1.00         1.00 o                         
  -9  -1  10          1.11         -1.48         1.48 o                         
  -8  -1  10          0.10          3.72         1.46 o                         
  -7  -1  10          0.24          2.06         1.23 o                         
  -6  -1  10          0.41          1.74         1.15 o                         
  -5  -1  10         32.39         28.70         2.14 o                         
  -4  -1  10          4.59          3.01         0.91 o                         
  -3  -1  10          3.03          2.32         0.79 o                         
  -2  -1  10         21.17         17.19         1.57 o                         
  -1  -1  10          6.97          8.86         2.02 o                         
   0  -1  10        238.89        243.26         6.23 o                         
   1  -1  10          1.65          1.73         1.32 o                         
   2  -1  10         27.23         23.64         2.25 o                         
   3  -1  10          1.66          0.31         0.69 o                         
   4  -1  10         14.15         16.98         2.89 o                         
   5  -1  10          7.49          7.65         1.49 o                         
   6  -1  10          3.93          1.77         1.60 o                         
  -9   0  10          1.41         -0.86         2.10 o                         
  -8   0  10          0.55          1.15         1.20 o                         
  -7   0  10          0.53         -1.13         1.13 o                         
  -6   0  10          5.87          4.02         1.14 o                         
  -5   0  10          0.39         -0.64         0.64 o                         
  -4   0  10          6.97          3.35         1.05 o                         
  -3   0  10          7.81          8.06         1.30 o                         
  -2   0  10         53.03         57.45         2.85 o                         
  -1   0  10         97.48        100.60         3.81 o                         
   0   0  10         16.40         20.85         2.27 o                         
   1   0  10          1.53          1.08         1.15 o                         
   2   0  10          0.02         -0.03         0.87 o                         
   3   0  10          0.42         -0.12         0.66 o                         
   4   0  10         17.26         15.29         1.94 o                         
   5   0  10          2.34         -0.26         0.94 o                         
   6   0  10          6.38          7.05         1.99 o                         
  -9   1  10          0.34         -2.33         2.53 o                         
  -8   1  10          2.08          2.42         1.54 o                         
  -7   1  10          2.40          0.95         1.50 o                         
  -6   1  10          0.25          0.87         1.27 o                         
  -5   1  10         14.88         14.79         1.89 o                         
  -4   1  10         65.22         80.11         3.74 o                         
  -3   1  10          0.02         -0.68         0.68 o                         
  -2   1  10          4.93          4.06         1.14 o                         
  -1   1  10          8.82          5.99         1.39 o                         
   0   1  10          7.15          8.47         1.48 o                         
   1   1  10         33.83         26.29         2.32 o                         
   2   1  10         11.58         14.52         1.89 o                         
   3   1  10          2.83          2.91         1.17 o                         
   4   1  10          1.31          0.68         1.06 o                         
   5   1  10         22.50         31.56         4.03 o                         
  -8   2  10          1.94         -0.40         1.93 o                         
  -7   2  10          6.24          6.42         1.64 o                         
  -6   2  10          0.11         -0.96         1.30 o                         
  -5   2  10          2.51          1.70         0.94 o                         
  -4   2  10          0.11          2.09         1.05 o                         
  -3   2  10          1.66          0.01         0.85 o                         
  -2   2  10         19.30         20.86         2.08 o                         
  -1   2  10          5.46          5.92         1.17 o                         
   0   2  10          8.45         10.15         1.57 o                         
   1   2  10         25.61         26.42         2.58 o                         
   2   2  10          0.64          0.15         1.10 o                         
   3   2  10          0.24          0.30         1.08 o                         
   4   2  10          0.21         -0.71         1.03 o                         
  -8   3  10          3.05          1.16         3.26 o                         
  -7   3  10          1.95          5.35         2.37 o                         
  -6   3  10          0.44         -0.14         1.38 o                         
  -5   3  10          0.33         -0.56         1.83 o                         
  -4   3  10          0.99          0.60         1.10 o                         
  -3   3  10         11.15         12.09         2.52 o                         
  -2   3  10          1.55          3.05         1.03 o                         
  -1   3  10          0.59         -0.71         0.83 o                         
   0   3  10          0.07         -0.54         0.79 o                         
   1   3  10          3.98          1.73         1.32 o                         
   2   3  10          0.01          0.48         1.15 o                         
   3   3  10          2.47          6.51         1.62 o                         
   4   3  10          0.01         -1.50         1.50 o                         
  -8   4  10          2.98          1.41         5.07 o                         
  -7   4  10          3.68          6.78         4.48 o                         
  -6   4  10          0.00         -1.36         1.36 o                         
  -5   4  10          1.09         -0.42         1.25 o                         
  -4   4  10         10.33         11.49         2.12 o                         
  -3   4  10          3.40          3.44         1.99 o                         
  -2   4  10          0.01          0.04         0.87 o                         
  -1   4  10          0.17         -0.72         0.72 o                         
   0   4  10          0.84          0.16         1.07 o                         
   1   4  10          2.83          2.61         1.25 o                         
   2   4  10          0.00         -1.23         2.25 o                         
   3   4  10          1.50         -0.41         1.45 o                         
  -7   5  10          1.87          1.80         2.16 o                         
  -6   5  10          0.01         -1.56         1.56 o                         
  -5   5  10          0.05         -1.35         1.35 o                         
  -4   5  10          0.19         -1.08         1.08 o                         
  -3   5  10          2.61          1.64         1.45 o                         
  -2   5  10         17.47         17.90         4.99 o                         
  -1   5  10          8.00         16.17         3.02 o                         
   0   5  10          0.50         -1.40         1.55 o                         
   1   5  10          0.29         -0.49         2.20 o                         
   2   5  10          9.14          8.20         3.05 o                         
  -5   6  10          0.14         -1.45         1.45 o                         
  -4   6  10          0.00         -1.15         1.45 o                         
  -3   6  10          1.43         -1.66         1.66 o                         
  -2   6  10          1.91          1.84         1.92 o                         
  -1   6  10          0.91          0.78         2.03 o                         
   0   6  10          4.89          1.71         2.13 o                         
  -1 -13  11          2.51          6.38         2.18 o                         
   0 -13  11          0.25         -0.75         3.39 o                         
   1 -13  11          0.02          0.86         2.56 o                         
   2 -13  11          0.90         -0.50         1.90 o                         
  -3 -12  11          1.57          2.57         2.79 o                         
  -2 -12  11          0.10         -1.22         1.22 o                         
  -1 -12  11          0.48          0.37         1.24 o                         
   0 -12  11          2.98          0.03         1.59 o                         
   1 -12  11          1.50          1.59         1.64 o                         
   2 -12  11          3.27          4.12         1.83 o                         
   3 -12  11          5.02          5.42         3.26 o                         
   4 -12  11         20.63         22.77         4.23 o                         
  -4 -11  11          0.32          1.50         1.95 o                         
  -3 -11  11          1.39          0.31         1.47 o                         
  -2 -11  11          0.01         -1.39         1.39 o                         
  -1 -11  11          1.22         -1.29         1.29 o                         
   0 -11  11          5.16          3.02         1.58 o                         
   1 -11  11          4.72          3.53         1.43 o                         
   2 -11  11          2.57          4.48         1.25 o                         
   3 -11  11          3.16          3.50         1.19 o                         
   4 -11  11          0.02          2.73         1.49 o                         
   5 -11  11          0.62          1.49         2.20 o                         
  -5 -10  11          1.18          0.02         1.62 o                         
  -4 -10  11          0.02          3.46         1.51 o                         
  -3 -10  11          1.87          2.81         1.60 o                         
  -2 -10  11          7.65          6.80         1.82 o                         
  -1 -10  11          0.95          5.37         3.71 o                         
   0 -10  11          4.34          5.95         1.06 o                         
   1 -10  11          0.04          0.44         0.64 o                         
   2 -10  11         14.28         10.41         1.29 o                         
   3 -10  11         11.39         11.64         1.59 o                         
   4 -10  11          0.05         -0.81         0.81 o                         
   5 -10  11          1.86          3.66         1.57 o                         
   6 -10  11          0.37         -0.23         1.83 o                         
  -6  -9  11          0.10         -1.05         2.40 o                         
  -5  -9  11          3.10          1.95         1.72 o                         
  -4  -9  11          0.54          0.57         1.29 o                         
  -3  -9  11         15.26         12.78         2.64 o                         
  -2  -9  11          4.32          2.35         1.20 o                         
  -1  -9  11          1.24          1.18         1.25 o                         
   0  -9  11          2.30          2.80         0.92 o                         
   1  -9  11         22.58         24.88         1.71 o                         
   2  -9  11         18.46         16.91         1.75 o                         
   3  -9  11          0.63          0.38         0.92 o                         
   4  -9  11          2.23          0.96         1.30 o                         
   5  -9  11          1.79         -0.51         1.01 o                         
   6  -9  11          3.17          3.39         1.45 o                         
  -7  -8  11          0.28         -1.41         1.41 o                         
  -6  -8  11          0.04          0.80         1.18 o                         
  -5  -8  11          0.34          0.93         1.40 o                         
  -4  -8  11          5.86          5.23         1.50 o                         
  -3  -8  11          0.21         -0.90         0.90 o                         
  -2  -8  11          3.90          2.19         1.12 o                         
  -1  -8  11          5.52          6.90         1.29 o                         
   0  -8  11          9.70          8.71         1.07 o                         
   1  -8  11          4.55          3.25         1.05 o                         
   2  -8  11          0.00          0.09         1.39 o                         
   3  -8  11         21.08         17.53         2.20 o                         
   4  -8  11          0.28         -0.75         0.75 o                         
   5  -8  11          1.27          2.65         1.12 o                         
   6  -8  11          4.22          5.19         1.49 o                         
  -7  -7  11          0.00         -0.41         1.52 o                         
  -6  -7  11          0.86          3.08         1.62 o                         
  -5  -7  11          2.69          0.94         0.99 o                         
  -4  -7  11         19.92         17.94         2.10 o                         
  -3  -7  11         11.96         14.41         2.16 o                         
  -2  -7  11          1.93          0.36         0.99 o                         
  -1  -7  11          6.51          4.07         0.87 o                         
   0  -7  11          8.40          7.06         1.28 o                         
   1  -7  11         26.63         27.50         2.34 o                         
   2  -7  11          6.04          5.76         1.42 o                         
   3  -7  11         11.72          9.29         1.51 o                         
   4  -7  11          1.13          3.09         1.13 o                         
   5  -7  11          0.20         -0.20         1.77 o                         
   6  -7  11          9.66         16.90         2.50 o                         
  -8  -6  11          5.60          2.33         2.15 o                         
  -7  -6  11          1.11         -0.11         1.07 o                         
  -6  -6  11          4.71          2.02         1.73 o                         
  -5  -6  11          9.23         10.05         2.03 o                         
  -4  -6  11          5.17          8.11         1.49 o                         
  -3  -6  11         49.37         48.91         3.75 o                         
  -2  -6  11          2.66          3.87         1.10 o                         
  -1  -6  11          3.24          3.94         1.01 o                         
   0  -6  11         18.62         20.29         1.98 o                         
   1  -6  11         21.32         19.78         2.00 o                         
   2  -6  11          1.40         -0.79         0.88 o                         
   3  -6  11          4.62          4.65         1.14 o                         
   4  -6  11          6.37          6.19         1.30 o                         
   5  -6  11          0.01         -0.51         1.83 o                         
   6  -6  11          0.00         -1.09         1.09 o                         
  -8  -5  11          0.51         -1.04         1.39 o                         
  -7  -5  11          0.36         -1.53         1.53 o                         
  -6  -5  11          3.08          1.37         1.61 o                         
  -5  -5  11          5.56          6.45         1.49 o                         
  -4  -5  11         13.46         14.50         2.34 o                         
  -3  -5  11          4.37          4.78         1.13 o                         
  -2  -5  11         14.46         18.20         2.31 o                         
  -1  -5  11          7.27          7.60         1.24 o                         
   0  -5  11          4.48          1.75         0.80 o                         
   1  -5  11          9.16          8.89         1.46 o                         
   2  -5  11          1.52          0.99         0.84 o                         
   3  -5  11          2.14          1.70         0.98 o                         
   4  -5  11          1.24          1.26         0.97 o                         
   5  -5  11          0.01         -0.36         1.10 o                         
   6  -5  11          2.31          1.49         1.29 o                         
  -8  -4  11          0.00         -1.15         1.15 o                         
  -7  -4  11          2.02          0.53         1.40 o                         
  -6  -4  11          0.66          0.41         1.09 o                         
  -5  -4  11          0.04          0.49         0.95 o                         
  -4  -4  11          0.20         -0.70         0.87 o                         
  -3  -4  11          7.95          9.56         1.36 o                         
  -2  -4  11        102.01        112.93         4.20 o                         
  -1  -4  11         13.30         18.19         1.85 o                         
   0  -4  11          2.38          1.25         0.96 o                         
   1  -4  11          0.00          1.14         0.90 o                         
   2  -4  11         21.73         23.70         2.35 o                         
   3  -4  11         75.61         83.95         3.57 o                         
   4  -4  11          0.03          1.00         0.87 o                         
   5  -4  11          0.94          1.52         1.31 o                         
   6  -4  11          2.27          3.00         1.60 o                         
  -8  -3  11          3.09         -0.35         1.45 o                         
  -7  -3  11          1.68          1.91         1.30 o                         
  -6  -3  11          0.04          0.39         1.22 o                         
  -5  -3  11          1.30          4.57         1.52 o                         
  -4  -3  11          6.16          4.12         1.01 o                         
  -3  -3  11          0.05         -0.69         0.77 o                         
  -2  -3  11          4.04          4.52         1.09 o                         
  -1  -3  11         90.95         91.26         3.69 o                         
   0  -3  11         39.51         53.14         3.21 o                         
   1  -3  11         66.35         85.23         3.66 o                         
   2  -3  11         79.89         79.03         8.88 o                         
   3  -3  11          9.27         10.65         1.49 o                         
   4  -3  11          0.18         -0.23         1.49 o                         
   5  -3  11          2.37          2.85         1.21 o                         
   6  -3  11         12.29         18.74         6.04 o                         
  -8  -2  11          0.38         -1.16         1.16 o                         
  -7  -2  11          1.39          2.86         1.38 o                         
  -6  -2  11          0.67          1.45         1.19 o                         
  -5  -2  11          0.62         -0.01         1.45 o                         
  -4  -2  11          0.41          0.71         1.05 o                         
  -3  -2  11          2.19          2.52         1.21 o                         
  -2  -2  11         71.91         77.43         3.37 o                         
  -1  -2  11         91.69        109.07         4.08 o                         
   0  -2  11          2.55          3.21         1.08 o                         
   1  -2  11         11.40         12.81         1.80 o                         
   2  -2  11         10.95         12.68         1.77 o                         
   3  -2  11         23.09         24.83         3.92 o                         
   4  -2  11         25.13         30.76         2.67 o                         
   5  -2  11          6.94          8.43         1.59 o                         
   6  -2  11          0.10         -2.10         2.35 o                         
  -8  -1  11          0.08         -1.29         1.29 o                         
  -7  -1  11          1.13          0.77         1.31 o                         
  -6  -1  11          4.67          0.64         1.10 o                         
  -5  -1  11          1.30          0.55         1.11 o                         
  -4  -1  11          3.60          5.93         1.88 o                         
  -3  -1  11          5.56          5.28         1.97 o                         
  -2  -1  11          0.33         -0.32         0.65 o                         
  -1  -1  11         27.70         25.02         2.28 o                         
   0  -1  11         13.69         13.10         1.82 o                         
   1  -1  11          0.39          1.31         1.08 o                         
   2  -1  11          0.07         -0.91         0.91 o                         
   3  -1  11          1.96          2.19         1.04 o                         
   4  -1  11          1.84          1.42         1.48 o                         
   5  -1  11          2.44         -0.19         1.01 o                         
  -8   0  11          0.00         -0.25         1.74 o                         
  -7   0  11          0.43          0.67         1.65 o                         
  -6   0  11          0.02         -0.22         1.17 o                         
  -5   0  11          2.48         -0.90         0.90 o                         
  -4   0  11          1.85          1.88         1.14 o                         
  -3   0  11          0.05         -0.14         1.44 o                         
  -2   0  11          1.26          0.44         0.80 o                         
  -1   0  11          3.37          4.95         1.26 o                         
   0   0  11          4.41         12.08         1.94 o                         
   1   0  11          0.04         -0.73         0.73 o                         
   2   0  11          3.88          2.69         1.17 o                         
   3   0  11          0.10         -0.85         0.85 o                         
   4   0  11         13.63         14.62         2.01 o                         
   5   0  11          0.00         -2.07         2.07 o                         
  -8   1  11          1.34         -0.17         2.80 o                         
  -7   1  11          0.01         -1.47         1.47 o                         
  -6   1  11          2.23          3.08         2.24 o                         
  -5   1  11          0.27         -0.06         0.80 o                         
  -4   1  11          0.01         -0.53         0.77 o                         
  -3   1  11          0.11          1.23         0.99 o                         
  -2   1  11         10.87         12.58         1.72 o                         
  -1   1  11          0.19          1.79         1.09 o                         
   0   1  11          0.26         -0.63         1.61 o                         
   1   1  11          7.24          6.83         1.53 o                         
   2   1  11          1.36          2.10         1.17 o                         
   3   1  11          1.09         -0.36         1.04 o                         
   4   1  11          4.97          3.65         1.33 o                         
  -8   2  11          0.02          0.40         3.46 o                         
  -7   2  11          2.33          2.60         3.56 o                         
  -6   2  11          0.13         -1.17         1.17 o                         
  -5   2  11          2.09          1.74         1.12 o                         
  -4   2  11          1.15          0.92         1.09 o                         
  -3   2  11          0.45          1.35         1.09 o                         
  -2   2  11          0.31         -0.82         0.82 o                         
  -1   2  11          0.49         -0.90         0.90 o                         
   0   2  11          0.37         -1.05         1.05 o                         
   1   2  11          5.61          7.84         2.09 o                         
   2   2  11          9.23         10.02         2.12 o                         
   3   2  11          0.00         -0.39         1.05 o                         
  -7   3  11          3.31          5.76         4.54 o                         
  -6   3  11          3.66          6.78         2.01 o                         
  -5   3  11          0.14         -1.52         1.52 o                         
  -4   3  11          0.43          1.84         1.53 o                         
  -3   3  11          7.84         10.12         1.68 o                         
  -2   3  11          3.25          4.82         1.32 o                         
  -1   3  11          0.03         -1.04         1.04 o                         
   0   3  11          5.39          4.49         1.38 o                         
   1   3  11          3.02          2.02         1.33 o                         
   2   3  11          8.39         10.46         1.77 o                         
  -6   4  11          0.32         -0.69         2.75 o                         
  -5   4  11          1.92          0.43         1.65 o                         
  -4   4  11          4.15          7.29         2.12 o                         
  -3   4  11          3.23          9.01         2.30 o                         
  -2   4  11          0.01         -0.59         1.44 o                         
  -1   4  11          0.10         -1.36         1.37 o                         
   0   4  11          0.53         -1.40         1.40 o                         
   1   4  11          7.61          3.49         3.25 o                         
  -5   5  11          0.18         -1.49         1.49 o                         
  -4   5  11          0.03         -1.31         1.47 o                         
  -3   5  11          0.21          0.84         1.53 o                         
  -2   5  11          0.09          0.39         1.71 o                         
  -1   5  11          6.37         16.57         4.73 o                         
  -2 -12  12          0.04          0.66         1.44 o                         
  -1 -12  12          0.83         -1.08         1.45 o                         
   0 -12  12          0.87         -1.18         1.28 o                         
   1 -12  12          0.55          1.56         2.26 o                         
   2 -12  12          0.11          0.00         2.16 o                         
  -3 -11  12          0.90          1.22         1.56 o                         
  -2 -11  12          0.08         -2.05         2.05 o                         
  -1 -11  12          1.36          1.95         1.49 o                         
   0 -11  12          6.38          5.08         1.79 o                         
   1 -11  12          0.01          2.08         1.81 o                         
   2 -11  12          0.40          0.36         1.08 o                         
   3 -11  12          6.71         11.31         3.16 o                         
   4 -11  12          0.00         -1.41         1.41 o                         
  -4 -10  12          0.48          1.22         1.57 o                         
  -3 -10  12          2.01          0.60         1.39 o                         
  -2 -10  12          1.70          0.27         1.62 o                         
  -1 -10  12          3.65          0.63         1.61 o                         
   0 -10  12          1.11          1.44         1.30 o                         
   1 -10  12          2.37          4.74         1.29 o                         
   2 -10  12          2.57          2.10         1.59 o                         
   3 -10  12          0.67         -0.80         0.80 o                         
   4 -10  12          2.29          2.78         1.22 o                         
   5 -10  12          0.55         -1.71         1.71 o                         
  -5  -9  12          0.34          1.19         1.61 o                         
  -4  -9  12          1.03         -0.90         2.03 o                         
  -3  -9  12          9.62          8.89         2.00 o                         
  -2  -9  12          0.02         -1.30         1.30 o                         
  -1  -9  12          1.17          0.20         1.28 o                         
   0  -9  12         11.71         21.49         4.02 o                         
   1  -9  12         11.00         10.99         2.59 o                         
   2  -9  12          7.55          7.05         1.29 o                         
   3  -9  12          0.01         -0.41         0.86 o                         
   4  -9  12          0.58          4.05         1.82 o                         
   5  -9  12          0.13         -1.07         1.07 o                         
  -6  -8  12          0.61         -0.65         1.64 o                         
  -5  -8  12          1.63          3.57         1.71 o                         
  -4  -8  12          2.90          1.69         1.34 o                         
  -3  -8  12          0.66          0.82         0.99 o                         
  -2  -8  12          0.23          0.35         1.45 o                         
  -1  -8  12          6.37          2.89         1.32 o                         
   0  -8  12         14.28         18.82         2.30 o                         
   1  -8  12          1.94          1.95         1.14 o                         
   2  -8  12          1.03         -0.15         0.77 o                         
   3  -8  12          5.24          6.94         1.66 o                         
   4  -8  12          0.18          0.55         1.33 o                         
   5  -8  12          1.26          0.35         1.07 o                         
  -6  -7  12          0.20         -1.21         1.42 o                         
  -5  -7  12          0.02         -1.07         1.07 o                         
  -4  -7  12          4.11          3.64         1.28 o                         
  -3  -7  12          0.00         -0.10         0.98 o                         
  -2  -7  12          1.50          0.26         1.25 o                         
  -1  -7  12          7.39          6.33         1.39 o                         
   0  -7  12          2.91          4.37         2.01 o                         
   1  -7  12          1.80          1.53         1.04 o                         
   2  -7  12          6.86         10.94         1.47 o                         
   3  -7  12          0.49         -0.07         0.80 o                         
   4  -7  12          0.00         -0.74         1.07 o                         
   5  -7  12          1.50          0.14         1.25 o                         
  -7  -6  12          2.12          0.61         1.32 o                         
  -6  -6  12          4.93          3.51         1.47 o                         
  -5  -6  12          2.39          0.49         1.14 o                         
  -4  -6  12          2.41          1.96         1.21 o                         
  -3  -6  12          0.23          1.70         1.60 o                         
  -2  -6  12          8.70          6.48         1.70 o                         
  -1  -6  12          2.03          2.93         1.03 o                         
   0  -6  12         25.43         25.70         2.34 o                         
   1  -6  12          7.56          7.80         1.46 o                         
   2  -6  12          2.60          3.73         1.41 o                         
   3  -6  12         11.88         13.26         2.20 o                         
   4  -6  12          0.03         -1.03         1.03 o                         
   5  -6  12          0.07         -1.21         1.21 o                         
  -7  -5  12          0.76         -1.23         1.23 o                         
  -6  -5  12          6.77          5.34         1.62 o                         
  -5  -5  12          1.11          2.61         1.30 o                         
  -4  -5  12          0.01         -1.03         1.26 o                         
  -3  -5  12          0.00         -0.72         1.13 o                         
  -2  -5  12         58.26         56.09         3.94 o                         
  -1  -5  12          0.07          1.10         0.85 o                         
   0  -5  12          1.61          0.75         0.87 o                         
   1  -5  12          0.72         -0.08         0.74 o                         
   2  -5  12          1.80          0.81         1.07 o                         
   3  -5  12          3.78          6.17         2.51 o                         
   4  -5  12          1.41          0.32         1.13 o                         
   5  -5  12          0.00         -0.70         1.32 o                         
  -7  -4  12          0.14         -1.12         1.54 o                         
  -6  -4  12          0.67         -1.31         1.31 o                         
  -5  -4  12          0.35         -1.12         1.12 o                         
  -4  -4  12          0.26         -0.20         0.96 o                         
  -3  -4  12          1.72         -1.08         1.08 o                         
  -2  -4  12          5.73          5.44         1.15 o                         
  -1  -4  12         45.13         37.40         2.77 o                         
   0  -4  12          5.89          3.35         1.17 o                         
   1  -4  12          0.66          1.61         0.81 o                         
   2  -4  12          1.54          1.42         1.05 o                         
   3  -4  12          2.48          1.28         1.02 o                         
   4  -4  12          1.96         -0.20         1.02 o                         
   5  -4  12          0.03          0.12         1.53 o                         
  -8  -3  12          0.77          0.50         1.74 o                         
  -7  -3  12          1.67          1.93         1.61 o                         
  -6  -3  12          3.31          2.20         2.31 o                         
  -5  -3  12          7.43          6.26         2.08 o                         
  -4  -3  12          0.23         -0.57         1.25 o                         
  -3  -3  12         19.48         20.16         2.21 o                         
  -2  -3  12          5.64          4.62         1.18 o                         
  -1  -3  12          0.21         -0.02         0.91 o                         
   0  -3  12         17.84         20.64         2.26 o                         
   1  -3  12          2.68          2.26         1.17 o                         
   2  -3  12          7.58          8.87         1.59 o                         
   3  -3  12          0.17          4.66         3.51 o                         
   4  -3  12          4.99          3.81         1.46 o                         
   5  -3  12          0.17         -1.31         1.31 o                         
  -8  -2  12          0.13         -1.89         1.89 o                         
  -7  -2  12          1.21          2.64         2.01 o                         
  -6  -2  12          0.09         -1.35         1.35 o                         
  -5  -2  12          5.54          4.68         1.83 o                         
  -4  -2  12          0.43         -0.58         1.15 o                         
  -3  -2  12          0.08          0.35         0.79 o                         
  -2  -2  12         15.15         18.98         2.35 o                         
  -1  -2  12         42.20         50.85         4.06 o                         
   0  -2  12          5.83          7.88         1.51 o                         
   1  -2  12          3.60          1.25         1.79 o                         
   2  -2  12          7.55          9.87         1.70 o                         
   3  -2  12          0.00         -0.79         0.87 o                         
   4  -2  12          9.46          7.51         1.65 o                         
  -7  -1  12          0.03         -1.29         1.29 o                         
  -6  -1  12          6.43          5.36         1.94 o                         
  -5  -1  12          5.90          3.12         1.69 o                         
  -4  -1  12          1.19          0.83         0.98 o                         
  -3  -1  12          0.19          0.72         0.84 o                         
  -2  -1  12          0.36         -0.74         1.05 o                         
  -1  -1  12          0.48         -0.09         0.86 o                         
   0  -1  12          9.99         12.14         2.03 o                         
   1  -1  12          0.30          1.40         1.23 o                         
   2  -1  12          0.25         -0.27         0.96 o                         
   3  -1  12          0.83          1.39         1.03 o                         
   4  -1  12         12.80          9.62         1.85 o                         
  -7   0  12          0.26         -1.36         1.58 o                         
  -6   0  12          0.50          0.58         1.66 o                         
  -5   0  12          0.81          1.24         1.27 o                         
  -4   0  12          0.02         -1.15         2.03 o                         
  -3   0  12          0.04          0.46         1.19 o                         
  -2   0  12          7.72          8.78         1.64 o                         
  -1   0  12          0.19         -0.01         1.07 o                         
   0   0  12          0.00         -0.82         1.11 o                         
   1   0  12          5.13          5.99         1.51 o                         
   2   0  12          0.15         -0.49         1.20 o                         
   3   0  12          1.01          1.78         1.26 o                         
  -7   1  12          0.22         -1.92         1.92 o                         
  -6   1  12          0.50          0.44         1.46 o                         
  -5   1  12          0.00          0.24         1.15 o                         
  -4   1  12          0.04          0.13         1.20 o                         
  -3   1  12          0.50          0.79         1.10 o                         
  -2   1  12         11.26         11.23         2.12 o                         
  -1   1  12          0.42         -1.11         1.11 o                         
   0   1  12          0.03         -0.64         0.99 o                         
   1   1  12          2.66          1.29         1.49 o                         
   2   1  12          2.61          1.86         1.39 o                         
   3   1  12          0.21          0.42         1.29 o                         
  -6   2  12          0.86         -0.04         1.91 o                         
  -5   2  12          0.80         -1.29         2.41 o                         
  -4   2  12          4.67          3.96         1.69 o                         
  -3   2  12          7.08          6.19         1.59 o                         
  -2   2  12          0.41          0.66         1.23 o                         
  -1   2  12          2.81          1.28         1.12 o                         
   0   2  12          2.48          2.45         1.54 o                         
   1   2  12          0.90         -0.27         1.37 o                         
   2   2  12          3.54          2.75         1.55 o                         
  -5   3  12          0.81          1.18         1.63 o                         
  -4   3  12          0.70          1.49         1.78 o                         
  -3   3  12          2.18          1.50         1.71 o                         
  -2   3  12          6.71          7.95         2.97 o                         
  -1   3  12          0.06         -0.96         0.96 o                         
   0   3  12          0.12         -1.30         1.30 o                         
  -4   4  12          0.15         -2.56         2.56 o                         
  -3   4  12          2.30          3.56         1.79 o                         
  -2   4  12          0.06         -1.56         2.12 o                         
  -2 -11  13          0.02         -2.98         2.98 o                         
  -1 -11  13          1.50          0.46         2.56 o                         
   0 -11  13          0.87         -0.01         1.56 o                         
   1 -11  13          0.07          0.73         1.70 o                         
   2 -11  13          1.74         -1.34         1.34 o                         
  -3 -10  13          0.94          0.72         2.07 o                         
  -2 -10  13          0.57         -0.66         1.24 o                         
  -1 -10  13          7.96         11.32         2.30 o                         
   0 -10  13          0.71          0.30         1.40 o                         
   1 -10  13          0.50         -0.60         1.17 o                         
   2 -10  13          4.83          4.99         1.50 o                         
   3 -10  13          4.15          7.34         2.11 o                         
  -4  -9  13          2.32          1.13         2.61 o                         
  -3  -9  13          0.31         -0.83         2.71 o                         
  -2  -9  13          0.77          0.61         2.41 o                         
  -1  -9  13          1.35          1.72         1.35 o                         
   0  -9  13          0.25         -0.34         1.07 o                         
   1  -9  13          0.09         -1.03         1.03 o                         
   2  -9  13          0.01          1.28         0.94 o                         
   3  -9  13          0.00         -0.80         0.80 o                         
   4  -9  13          0.01         -1.08         1.08 o                         
  -5  -8  13          0.23         -0.21         1.65 o                         
  -4  -8  13          1.83          0.39         1.50 o                         
  -3  -8  13          1.32         -1.22         1.22 o                         
  -2  -8  13          0.05          0.15         1.26 o                         
  -1  -8  13          1.34          1.17         1.38 o                         
   0  -8  13          3.88          1.93         1.33 o                         
   1  -8  13          8.30          6.33         1.45 o                         
   2  -8  13          0.40          1.57         1.12 o                         
   3  -8  13          0.05          0.32         1.44 o                         
   4  -8  13          1.45          1.54         1.97 o                         
  -6  -7  13          0.67         -1.82         2.68 o                         
  -5  -7  13          0.11         -0.53         1.95 o                         
  -4  -7  13          5.12          5.64         2.11 o                         
  -3  -7  13          0.10         -1.28         1.28 o                         
  -2  -7  13          0.09         -1.08         2.19 o                         
  -1  -7  13         18.59         20.47         3.30 o                         
   0  -7  13          2.24         -0.99         0.99 o                         
   1  -7  13          3.03          0.73         1.10 o                         
   2  -7  13          2.59          2.56         1.16 o                         
   3  -7  13          3.44          1.38         1.22 o                         
   4  -7  13          0.02          2.45         1.61 o                         
  -6  -6  13          0.00         -1.32         1.32 o                         
  -5  -6  13          0.16         -1.35         1.50 o                         
  -4  -6  13          0.45          3.10         1.59 o                         
  -3  -6  13          3.82          1.54         1.44 o                         
  -2  -6  13         37.07         42.40         3.30 o                         
  -1  -6  13          5.31         10.48         2.04 o                         
   0  -6  13          0.60          0.56         1.09 o                         
   1  -6  13          0.29          0.14         1.13 o                         
   2  -6  13          0.43         -1.38         1.38 o                         
   3  -6  13          3.44          1.87         1.36 o                         
   4  -6  13          0.04         -0.41         1.48 o                         
  -6  -5  13          0.07         -0.71         1.59 o                         
  -5  -5  13          1.71          2.46         1.64 o                         
  -4  -5  13          2.49          2.49         2.32 o                         
  -3  -5  13          0.13         -1.20         1.37 o                         
  -2  -5  13         14.13         19.91         2.24 o                         
  -1  -5  13          4.12          5.50         1.34 o                         
   0  -5  13          3.85          6.28         1.71 o                         
   1  -5  13          3.48          4.72         1.40 o                         
   2  -5  13         27.57         23.43         2.50 o                         
   3  -5  13          0.31         -0.79         0.96 o                         
   4  -5  13          0.12         -1.13         1.13 o                         
  -7  -4  13          1.16          2.06         1.80 o                         
  -6  -4  13          3.01          4.53         1.78 o                         
  -5  -4  13          0.74          0.26         1.37 o                         
  -4  -4  13          1.20          0.58         1.32 o                         
  -3  -4  13         12.86         13.50         2.39 o                         
  -2  -4  13         11.06         13.88         1.90 o                         
  -1  -4  13         14.30         16.41         2.04 o                         
   0  -4  13          8.95          5.40         1.44 o                         
   1  -4  13          3.19          1.99         1.25 o                         
   2  -4  13          4.73          4.55         1.51 o                         
   3  -4  13          6.03          2.46         1.37 o                         
   4  -4  13          3.47          2.15         1.84 o                         
  -7  -3  13          2.47          4.57         2.26 o                         
  -6  -3  13          0.40          0.36         1.56 o                         
  -5  -3  13          0.54         -1.15         1.15 o                         
  -4  -3  13          0.01          0.16         1.52 o                         
  -3  -3  13          7.56          9.07         2.57 o                         
  -2  -3  13          0.36         -0.12         1.03 o                         
  -1  -3  13          0.01         -0.63         0.98 o                         
   0  -3  13          1.58         -0.98         1.02 o                         
   1  -3  13          0.55         -0.59         1.39 o                         
   2  -3  13          0.03         -1.36         1.71 o                         
   3  -3  13          0.86         -1.02         1.02 o                         
   4  -3  13          1.01          1.39         1.32 o                         
  -7  -2  13          0.08         -1.95         2.30 o                         
  -6  -2  13          0.52         -1.47         1.47 o                         
  -5  -2  13          0.65         -0.04         1.35 o                         
  -4  -2  13          0.80         -0.18         1.19 o                         
  -3  -2  13          4.05          4.78         1.33 o                         
  -2  -2  13          0.57          0.64         1.01 o                         
  -1  -2  13          7.67          4.20         1.68 o                         
   0  -2  13          9.32         10.75         2.24 o                         
   1  -2  13          5.40          4.10         1.85 o                         
   2  -2  13          2.34         -0.28         1.43 o                         
   3  -2  13          0.51         -0.09         1.41 o                         
  -6  -1  13          0.21         -1.42         1.42 o                         
  -5  -1  13          1.65          0.96         1.35 o                         
  -4  -1  13          0.02         -0.58         1.38 o                         
  -3  -1  13          0.34          1.89         1.24 o                         
  -2  -1  13         14.06         16.50         2.84 o                         
  -1  -1  13         17.49         16.83         2.19 o                         
   0  -1  13          2.09          5.08         1.60 o                         
   1  -1  13         10.69         14.51         2.82 o                         
   2  -1  13          0.76          1.53         1.92 o                         
   3  -1  13          9.87         11.80         2.91 o                         
  -6   0  13          0.39          1.24         1.42 o                         
  -5   0  13          0.32         -1.05         2.24 o                         
  -4   0  13          0.90         -1.38         1.38 o                         
  -3   0  13          0.84         -0.37         1.01 o                         
  -2   0  13          4.82          4.91         1.47 o                         
  -1   0  13          0.94         -0.07         1.12 o                         
   0   0  13          2.11          0.49         1.94 o                         
   1   0  13         11.73         11.86         2.08 o                         
   2   0  13          0.00         -1.16         1.80 o                         
  -5   1  13          0.21         -1.67         1.67 o                         
  -4   1  13          0.95         -1.41         1.41 o                         
  -3   1  13          2.26         -1.22         1.22 o                         
  -2   1  13          2.50          1.80         1.29 o                         
  -1   1  13          0.02          0.91         1.76 o                         
   0   1  13          8.82          2.30         1.67 o                         
   1   1  13          1.38          0.57         1.42 o                         
  -4   2  13          2.04          1.47         1.77 o                         
  -3   2  13          7.10          5.74         2.62 o                         
  -2   2  13          0.62         -0.02         1.74 o                         
  -1   2  13          0.48         -1.24         1.24 o                         
  -2 -10  14          0.11         -1.59         1.59 o                         
  -1 -10  14          0.18         -0.10         2.61 o                         
   0 -10  14          4.62          5.09         2.91 o                         
   1 -10  14          1.00         -0.54         1.23 o                         
  -3  -9  14          0.00         -1.91         1.91 o                         
  -2  -9  14          0.19         -0.13         1.79 o                         
  -1  -9  14          0.24          0.73         1.66 o                         
   0  -9  14          2.63          0.90         1.69 o                         
   1  -9  14          0.47         -0.87         1.79 o                         
   2  -9  14          0.65         -0.74         1.23 o                         
  -4  -8  14          1.55         -0.56         2.47 o                         
  -3  -8  14          0.59         -1.71         1.71 o                         
  -2  -8  14          0.08         -1.39         1.39 o                         
  -1  -8  14          0.00          2.50         2.04 o                         
   0  -8  14          3.55          6.57         2.31 o                         
   1  -8  14          5.81          9.46         2.72 o                         
   2  -8  14          0.27         -1.14         1.46 o                         
  -4  -7  14          1.74          1.73         1.92 o                         
  -3  -7  14          0.80          0.53         2.79 o                         
  -2  -7  14          3.60          2.85         1.33 o                         
  -1  -7  14         17.41         22.78         2.99 o                         
   0  -7  14          1.02          3.27         1.73 o                         
   1  -7  14          0.54          0.30         1.75 o                         
   2  -7  14          0.12         -0.90         0.90 o                         
   3  -7  14          0.00         -1.06         1.06 o                         
  -5  -6  14          2.15          2.52         1.88 o                         
  -4  -6  14          2.43          1.35         1.64 o                         
  -3  -6  14          3.43          3.62         1.97 o                         
  -2  -6  14         16.08         10.90         2.26 o                         
  -1  -6  14          0.96          2.51         1.67 o                         
   0  -6  14          1.02          1.14         1.84 o                         
   1  -6  14          0.04         -1.24         1.24 o                         
   2  -6  14          0.91         -1.10         1.10 o                         
   3  -6  14          0.54         -0.33         1.32 o                         
  -5  -5  14          0.94         -2.43         2.43 o                         
  -4  -5  14          0.03         -1.46         2.40 o                         
  -3  -5  14          0.03          0.47         1.14 o                         
  -2  -5  14          0.05         -0.54         1.43 o                         
  -1  -5  14          0.31         -1.03         1.03 o                         
   0  -5  14          0.87          2.46         1.29 o                         
   1  -5  14          0.88          0.29         1.21 o                         
   2  -5  14          1.79         -1.69         1.70 o                         
   3  -5  14          0.95          0.43         2.23 o                         
  -5  -4  14          0.60         -1.66         1.66 o                         
  -4  -4  14          0.33         -0.69         1.33 o                         
  -3  -4  14          2.66          3.09         1.42 o                         
  -2  -4  14          8.97         10.96         2.32 o                         
  -1  -4  14          7.70          5.44         1.92 o                         
   0  -4  14          1.67         -0.02         1.33 o                         
   1  -4  14          0.93         -0.28         1.81 o                         
   2  -4  14          4.91          5.24         1.59 o                         
  -5  -3  14          0.00         -1.59         1.59 o                         
  -4  -3  14          0.22          0.66         1.36 o                         
  -3  -3  14          0.25         -1.18         1.18 o                         
  -2  -3  14          4.01          2.54         1.56 o                         
  -1  -3  14          2.50          2.12         1.39 o                         
   0  -3  14          3.10          3.83         1.62 o                         
   1  -3  14          2.55          4.10         1.47 o                         
   2  -3  14          4.23          1.07         1.54 o                         
  -5  -2  14          0.63         -1.13         1.38 o                         
  -4  -2  14          0.28         -0.77         1.37 o                         
  -3  -2  14          0.03         -1.17         1.17 o                         
  -2  -2  14          2.93         -0.87         1.15 o                         
  -1  -2  14          1.01          0.71         1.19 o                         
   0  -2  14          1.14          3.49         1.82 o                         
   1  -2  14          0.39          1.18         2.38 o                         
  -5  -1  14          0.07         -2.89         2.89 o                         
  -4  -1  14          1.47          1.16         1.66 o                         
  -3  -1  14          2.86          1.27         1.52 o                         
  -2  -1  14         11.69         12.19         1.97 o                         
  -1  -1  14          0.81          2.30         1.57 o                         
   0  -1  14          0.11          0.14         1.65 o                         
  -3   0  14          1.14         -0.48         1.68 o                         
  -2   0  14          1.82          3.96         2.76 o                         
  -1   0  14          1.11          0.07         1.40 o                         
  -2  -7  15          9.56         17.04         3.18 o                         
  -1  -7  15          0.27          1.24         1.79 o                         
   0  -7  15          0.40          0.40         1.39 o                         
  -3  -6  15         10.11          9.61         3.16 o                         
  -2  -6  15          1.69          2.52         1.47 o                         
  -1  -6  15          0.23         -1.14         1.52 o                         
   0  -6  15          0.20         -1.62         1.62 o                         
  -3  -5  15          3.57          6.85         2.35 o                         
  -2  -5  15          0.01          0.12         1.68 o                         
  -1  -5  15          0.95          2.05         1.28 o                         
   0  -5  15          0.04          0.16         1.23 o                         
  -3  -4  15          0.20         -1.45         1.45 o                         
  -2  -4  15          0.92         -0.24         2.93 o                         
  -1  -4  15          2.31          3.15         1.57 o                         
   0  -4  15          2.52         -1.61         1.77 o                         
  -2  -3  15          2.24          2.89         1.86 o                         
                                                                                
