# Supplementary material for: Crystal structures and Hirshfeld surface analyses of di­phenyl­methyl 2-(3,5-di­meth­oxy­phen­yl)acetate and di­phenyl­methyl 2-(3,4,5-tri­meth­oxy­phen­yl)acetate
Source: Acta Crystallogr E Crystallogr Commun. 2025 Jun 12;81(Pt 7):618–22. doi: 10.1107/S2056989025004943 (PMC12230619; doi:10.1107/S2056989025004943)
Supplement: Supplementary file 3 [file e-81-00618-IIsup3.hkl]

data_II                                                                         
_shelx_title ' 3_4_5_081024_0m_a.res in P2(1)/n'                                
_shelx_refln_list_code          4                                               
_shelx_F_calc_maximum      149.70                                               
_exptl_crystal_F_000       832.00                                               
_reflns_d_resolution_high  0.7580                                               
                                                                                
loop_                                                                           
 _space_group_symop_operation_xyz                                               
 'x, y, z'                                                                      
 '-x+1/2, y+1/2, -z+1/2'                                                        
 '-x, -y, -z'                                                                   
 'x-1/2, -y-1/2, z-1/2'                                                         
                                                                                
_cell_length_a    17.2290                                                       
_cell_length_b     5.5037                                                       
_cell_length_c    22.1140                                                       
_cell_angle_alpha  90.000                                                       
_cell_angle_beta   92.256                                                       
_cell_angle_gamma  90.000                                                       
                                                                                
_shelx_F_squared_multiplier     1.000                                           
                                                                                
loop_                                                                           
 _refln_index_h                                                                 
 _refln_index_k                                                                 
 _refln_index_l                                                                 
 _refln_F_squared_calc                                                          
 _refln_F_squared_meas                                                          
 _refln_F_squared_sigma                                                         
 _refln_observed_status                                                         
   2   0   0       6195.74       5718.79       252.92 o                         
   4   0   0         29.59         29.83         2.99 o                         
   6   0   0         58.90         96.34         3.42 o                         
   8   0   0       2158.15       2025.88        23.78 o                         
  10   0   0        608.10        578.41        17.89 o                         
  12   0   0          3.69          3.99         1.49 o                         
  14   0   0        143.21        130.72         9.38 o                         
  16   0   0        127.81        110.48        10.39 o                         
  18   0   0          5.71          3.66         5.10 o                         
  20   0   0         19.89         23.81         8.27 o                         
  22   0   0         12.10         12.37        13.44 o                         
   1   1   0       6563.13       6870.61        57.71 o                         
   2   1   0         85.59         56.87         2.03 o                         
   3   1   0        228.58        168.30         3.08 o                         
   4   1   0       5134.57       4991.86        36.13 o                         
   5   1   0       2973.46       2769.83        21.34 o                         
   6   1   0        259.24        269.07         4.60 o                         
   7   1   0        113.45        107.20         2.82 o                         
   8   1   0         15.04         19.20         1.39 o                         
   9   1   0        701.71        687.29         9.46 o                         
  10   1   0         95.78        102.57         4.07 o                         
  11   1   0         86.87         93.09         4.10 o                         
  12   1   0         12.27         19.15         2.53 o                         
  13   1   0         44.27         44.31         3.42 o                         
  14   1   0         25.17         19.12         3.00 o                         
  15   1   0         76.43         67.88         5.23 o                         
  16   1   0          0.11          4.22         2.83 o                         
  17   1   0         13.38         23.76         5.42 o                         
  18   1   0         14.47         16.27         4.55 o                         
  19   1   0         29.71         25.88         7.76 o                         
  20   1   0          1.72         -4.26         4.62 o                         
  21   1   0         12.34         18.24        11.84 o                         
  22   1   0          9.63         -5.90         9.71 o                         
   0   2   0        682.06        673.73        12.51 o                         
   1   2   0        262.42        244.39         5.01 o                         
   2   2   0         88.98         77.51         3.15 o                         
   3   2   0        349.98        317.39         5.53 o                         
   4   2   0        205.48        206.05         6.03 o                         
   5   2   0        103.84        118.37         4.31 o                         
   6   2   0        263.67        214.55         4.74 o                         
   7   2   0          1.12          2.63         1.49 o                         
   8   2   0        124.02        110.29         3.48 o                         
   9   2   0        264.21        231.97         5.48 o                         
  10   2   0          4.88          5.57         1.38 o                         
  11   2   0          0.13         -0.05         1.53 o                         
  12   2   0        333.95        325.11         7.61 o                         
  13   2   0         81.64         73.49         5.33 o                         
  14   2   0         87.98         74.76         6.24 o                         
  15   2   0         29.72         33.05         5.31 o                         
  16   2   0          7.49          1.12         4.03 o                         
  17   2   0         22.38         21.07         5.87 o                         
  18   2   0          2.45          5.84         3.86 o                         
  19   2   0          3.51         12.48         5.33 o                         
  20   2   0         16.99         20.09        11.21 o                         
  21   2   0          2.39          6.72         8.52 o                         
   1   3   0          1.78          0.77         1.56 o                         
   2   3   0        480.50        459.33        10.34 o                         
   3   3   0        307.53        340.49         7.11 o                         
   4   3   0        289.10        274.51         6.23 o                         
   5   3   0       1055.88       1059.37        13.26 o                         
   6   3   0        348.39        379.07         7.33 o                         
   7   3   0         18.01         22.10         2.43 o                         
   8   3   0          5.65          5.92         1.95 o                         
   9   3   0         50.87         59.91         3.48 o                         
  10   3   0          0.08          1.97         1.84 o                         
  11   3   0         60.61         58.97         4.59 o                         
  12   3   0        326.71        367.28        13.12 o                         
  13   3   0        107.42        101.45         8.36 o                         
  14   3   0         28.82         25.44         5.76 o                         
  15   3   0         14.90         14.62         5.04 o                         
  16   3   0          8.28          4.41         5.00 o                         
  17   3   0          1.91         -0.78         4.37 o                         
  18   3   0          1.90          4.27         6.10 o                         
  19   3   0          0.42         -5.24         5.24 o                         
  20   3   0          4.05          5.51         7.75 o                         
   0   4   0        100.58         93.19         7.30 o                         
   1   4   0          2.91          9.22         2.10 o                         
   2   4   0         19.61         22.41         3.14 o                         
   3   4   0         82.34         91.46         5.03 o                         
   4   4   0         14.10         19.16         2.74 o                         
   5   4   0         65.23         67.96         4.34 o                         
   6   4   0         54.36         54.50         3.84 o                         
   7   4   0         21.51         20.13         3.17 o                         
   8   4   0         62.52         61.71         5.29 o                         
   9   4   0          4.70         10.56         3.24 o                         
  10   4   0         38.93         43.94         7.66 o                         
  11   4   0          0.70          5.80         5.30 o                         
  12   4   0          5.46         -1.86         4.94 o                         
  13   4   0         24.23         16.43         5.26 o                         
  14   4   0         14.40          8.41         5.69 o                         
  15   4   0         54.38         36.25         7.05 o                         
  16   4   0          0.08          0.34         5.21 o                         
  17   4   0          0.03         -4.65         6.18 o                         
  18   4   0          0.07         -2.65         7.62 o                         
   1   5   0         11.53         12.12         4.71 o                         
   2   5   0          0.00         -0.98         3.18 o                         
   3   5   0          4.44          4.18         3.80 o                         
   4   5   0         22.78         17.71         4.21 o                         
   5   5   0         32.16         41.41         6.23 o                         
   6   5   0          8.08          3.75         3.46 o                         
   7   5   0         54.37         44.36         7.79 o                         
   8   5   0          0.50          8.56         7.68 o                         
   9   5   0         33.86         30.17         6.95 o                         
  10   5   0         14.15         13.75         6.18 o                         
  11   5   0          7.50         -5.02         5.02 o                         
  12   5   0          2.19          1.21         4.89 o                         
  13   5   0          0.58          3.48         7.22 o                         
  14   5   0          6.39          1.74         6.37 o                         
  15   5   0         33.36         45.86         9.62 o                         
  16   5   0          0.08          1.51         7.51 o                         
   0   6   0          3.29         18.80         7.61 o                         
   1   6   0         59.19         72.43         8.13 o                         
   2   6   0          6.41          5.46         4.62 o                         
   3   6   0          6.53          8.61         4.03 o                         
   4   6   0         15.22         22.71         7.45 o                         
   5   6   0          0.15          7.17         5.75 o                         
   6   6   0         10.89          3.08         5.00 o                         
   7   6   0          5.11          4.17         5.15 o                         
   8   6   0         11.38         27.48         8.13 o                         
   9   6   0          0.15         -2.82         5.83 o                         
  10   6   0          3.38         -6.34         6.34 o                         
  11   6   0          3.25          3.78         5.66 o                         
  12   6   0          3.31          6.65         8.24 o                         
   1   7   0          0.73         -7.40         7.40 o                         
   2   7   0          7.24         -6.32         6.66 o                         
   3   7   0          0.24          1.99         6.62 o                         
   4   7   0          0.41         12.32         8.59 o                         
   5   7   0          2.54          2.33         6.66 o                         
   6   7   0          0.14         -0.85        18.13 o                         
 -21   0   1         16.59         10.24         9.81 o                         
 -19   0   1          3.33         -6.23         6.23 o                         
 -17   0   1        144.52        121.61        12.89 o                         
 -15   0   1         80.51         74.89         6.94 o                         
 -13   0   1        271.31        253.36         6.97 o                         
 -11   0   1         69.27         81.07         4.23 o                         
  -9   0   1       4711.85       4873.34        50.65 o                         
  -7   0   1       6326.82       6910.86        67.54 o                         
  -5   0   1       9194.54       9072.92       247.00 o                         
  -3   0   1       3593.44       3011.11        29.67 o                         
   3   0   1       4021.79       3469.09        41.99 o                         
   5   0   1       3093.72       3107.69        31.56 o                         
   7   0   1        763.11        844.05        11.86 o                         
   9   0   1        979.91        945.04        13.60 o                         
  11   0   1         44.96         52.53         3.88 o                         
  13   0   1          2.55          6.70         2.52 o                         
  15   0   1         19.43         13.98         4.02 o                         
  17   0   1          1.40          3.13         4.21 o                         
  19   0   1          0.70          5.52         5.33 o                         
  21   0   1          0.82         -6.61        11.09 o                         
 -22   1   1          3.42         -4.73         6.82 o                         
 -21   1   1          0.15         -5.63         5.63 o                         
 -20   1   1          0.80          3.93         6.22 o                         
 -19   1   1          5.15         10.54         5.07 o                         
 -18   1   1         17.45          9.10         4.33 o                         
 -17   1   1          0.18         -3.21         3.21 o                         
 -16   1   1         64.43         62.79         5.57 o                         
 -15   1   1         15.78         14.86         3.04 o                         
 -14   1   1        384.73        404.91        10.13 o                         
 -13   1   1        421.49        425.58         8.24 o                         
 -12   1   1         52.24         56.98         3.43 o                         
 -11   1   1        140.03        161.86         5.10 o                         
 -10   1   1        382.78        398.62         6.38 o                         
  -9   1   1         38.97         38.62         2.18 o                         
  -8   1   1         79.18         86.50         2.89 o                         
  -7   1   1        186.34        142.20         3.22 o                         
  -6   1   1         59.81         60.53         2.06 o                         
  -5   1   1        439.93        486.66         5.78 o                         
  -4   1   1         48.32         59.35         1.92 o                         
  -3   1   1       1803.73       1674.64        14.22 o                         
  -2   1   1        697.95        564.03         6.16 o                         
  -1   1   1        514.67        346.79         4.57 o                         
   0   1   1       8647.69       8377.98        66.12 o                         
   1   1   1      13886.59      14790.29       436.23 o                         
   2   1   1        677.89        674.83         7.07 o                         
   3   1   1       4347.22       3861.59        28.91 o                         
   4   1   1       3003.79       2744.97        21.06 o                         
   5   1   1        126.34        111.42         2.88 o                         
   6   1   1       3356.08       3365.96        25.44 o                         
   7   1   1         10.40          9.44         1.35 o                         
   8   1   1         12.30          9.42         1.54 o                         
   9   1   1        149.06        152.28         4.61 o                         
  10   1   1        164.17        162.08         4.67 o                         
  11   1   1        249.91        273.56         6.09 o                         
  12   1   1          1.08          0.47         1.45 o                         
  13   1   1         47.73         57.02         3.76 o                         
  14   1   1         12.96         13.56         2.93 o                         
  15   1   1          9.16          7.15         3.16 o                         
  16   1   1         74.12         83.33        10.19 o                         
  17   1   1         43.38         43.32         5.80 o                         
  18   1   1         14.86         13.04         4.59 o                         
  19   1   1          7.65         -2.03         4.18 o                         
  20   1   1          3.87          1.15         5.97 o                         
  21   1   1          0.37         -3.24         6.83 o                         
  22   1   1          2.03         -5.87         5.87 o                         
 -21   2   1          4.93         12.74         7.21 o                         
 -20   2   1          2.21          3.18         7.45 o                         
 -19   2   1          0.02         -1.54         5.03 o                         
 -18   2   1          8.91          9.10         5.21 o                         
 -17   2   1         25.36         17.46         5.49 o                         
 -16   2   1         63.78         72.36         8.64 o                         
 -15   2   1         87.11         92.17         9.58 o                         
 -14   2   1         27.83         14.13         3.49 o                         
 -13   2   1         41.09         39.47         3.62 o                         
 -12   2   1         21.10         31.61         2.24 o                         
 -11   2   1         46.18         37.96         2.47 o                         
 -10   2   1         99.58         95.60         4.98 o                         
  -9   2   1         38.46         45.01         2.56 o                         
  -8   2   1        261.10        239.34         4.93 o                         
  -7   2   1         71.77         54.04         2.61 o                         
  -6   2   1         30.29         25.61         1.90 o                         
  -5   2   1         70.52         72.14         4.40 o                         
  -4   2   1        505.32        568.40         7.91 o                         
  -3   2   1        973.28        969.25        11.01 o                         
  -2   2   1        672.69        632.20         8.05 o                         
  -1   2   1         83.28         86.99         4.46 o                         
   0   2   1         16.50         20.31         1.83 o                         
   1   2   1         61.30         48.53         2.62 o                         
   2   2   1        117.62        126.46         4.24 o                         
   3   2   1       3163.13       3003.89        25.08 o                         
   4   2   1         39.26         48.43         2.69 o                         
   5   2   1          8.21         13.83         1.82 o                         
   6   2   1        241.42        246.05         5.06 o                         
   7   2   1          1.25          0.30         1.13 o                         
   8   2   1         90.25        107.85         3.80 o                         
   9   2   1          5.10         10.18         2.00 o                         
  10   2   1         26.99         21.64         1.92 o                         
  11   2   1          8.70         13.67         1.64 o                         
  12   2   1        950.00        995.53        13.68 o                         
  13   2   1         27.30         25.67         3.13 o                         
  14   2   1         81.54         84.78         6.21 o                         
  15   2   1          4.96          4.80         4.92 o                         
  16   2   1         11.94          2.88         3.80 o                         
  17   2   1         16.73          4.14         4.44 o                         
  18   2   1          0.00          1.25         4.50 o                         
  19   2   1         27.43         24.92         6.87 o                         
  20   2   1          0.15         11.77         6.47 o                         
  21   2   1          3.72          3.62         7.67 o                         
 -20   3   1          0.10          0.29         6.26 o                         
 -19   3   1          3.36         -4.01         5.45 o                         
 -18   3   1          1.90         -2.56         5.05 o                         
 -17   3   1          7.22          9.51         7.22 o                         
 -16   3   1         37.41         50.70         7.64 o                         
 -15   3   1          0.00          2.31         4.30 o                         
 -14   3   1          6.10          5.11         4.85 o                         
 -13   3   1        105.53        111.35         8.74 o                         
 -12   3   1        128.93        122.33         8.06 o                         
 -11   3   1         65.91         85.03         4.86 o                         
 -10   3   1        104.75        102.68         4.35 o                         
  -9   3   1        348.46        375.34         7.28 o                         
  -8   3   1         19.76         18.83         2.17 o                         
  -7   3   1         87.10         95.52         4.18 o                         
  -6   3   1        268.51        289.20         7.70 o                         
  -5   3   1        315.24        332.89         7.24 o                         
  -4   3   1        177.60        181.38         5.41 o                         
  -3   3   1        156.36        165.28         5.75 o                         
  -2   3   1        535.81        591.15         9.60 o                         
  -1   3   1        198.74        189.50         5.84 o                         
   0   3   1          8.79          2.61         1.26 o                         
   1   3   1        524.49        569.04         9.22 o                         
   2   3   1        132.77        131.23         5.19 o                         
   3   3   1         40.25         36.07         2.92 o                         
   4   3   1         42.84         54.10         3.61 o                         
   5   3   1        489.76        539.40         9.60 o                         
   6   3   1         78.31         93.99         4.36 o                         
   7   3   1        146.60        162.38         5.68 o                         
   8   3   1          1.40          0.65         1.47 o                         
   9   3   1         50.91         48.55         3.26 o                         
  10   3   1         90.90         82.57         4.18 o                         
  11   3   1         60.65         56.76         4.51 o                         
  12   3   1        123.85        130.38         8.54 o                         
  13   3   1         44.26         39.76         5.33 o                         
  14   3   1          2.58         -0.56         5.67 o                         
  15   3   1          2.62          8.98         5.53 o                         
  16   3   1          8.79          7.60         5.76 o                         
  17   3   1          0.08          2.34         5.41 o                         
  18   3   1          0.22         -0.70         6.46 o                         
  19   3   1          1.74         -3.93         5.14 o                         
  20   3   1          1.59          6.42         7.66 o                         
 -18   4   1          0.07         -6.37         6.37 o                         
 -17   4   1         14.78          8.78         6.77 o                         
 -16   4   1          0.10         -3.23         5.72 o                         
 -15   4   1         27.72         10.31         5.89 o                         
 -14   4   1          1.40         -1.78         5.92 o                         
 -13   4   1         45.49         31.43         8.24 o                         
 -12   4   1          0.57          9.48         4.90 o                         
 -11   4   1        161.35        127.52        10.21 o                         
 -10   4   1         18.53         15.36         4.95 o                         
  -9   4   1         14.61          9.14         3.99 o                         
  -8   4   1          0.35          3.58         4.00 o                         
  -7   4   1         16.37         10.83         3.18 o                         
  -6   4   1         31.77         40.43         3.55 o                         
  -5   4   1          4.14          4.54         2.15 o                         
  -4   4   1          0.69         -1.14         1.90 o                         
  -3   4   1         25.05         28.99         3.30 o                         
  -2   4   1         75.78         80.53         5.83 o                         
  -1   4   1         18.94         19.76         2.96 o                         
   0   4   1          0.39          7.57         2.11 o                         
   1   4   1          4.35          7.81         2.40 o                         
   2   4   1         60.18         70.31         4.51 o                         
   3   4   1          4.07          0.97         2.18 o                         
   4   4   1         83.54         74.24         4.68 o                         
   5   4   1          9.44         15.34         2.51 o                         
   6   4   1        112.68        109.46         5.48 o                         
   7   4   1          0.02         -1.76         1.76 o                         
   8   4   1          4.63          6.98         2.79 o                         
   9   4   1          0.96         -1.09         2.87 o                         
  10   4   1          1.56          9.70         4.35 o                         
  11   4   1         10.10          3.59         3.90 o                         
  12   4   1          0.04         -2.27         3.53 o                         
  13   4   1          6.70          5.77         5.27 o                         
  14   4   1          0.49          1.65         4.60 o                         
  15   4   1         12.77         15.80         6.81 o                         
  16   4   1         34.01         25.79         8.70 o                         
  17   4   1          4.85         -5.86         5.86 o                         
  18   4   1          0.00          7.77         8.46 o                         
 -16   5   1          0.95          5.23         7.78 o                         
 -15   5   1          1.36         -8.46         9.90 o                         
 -14   5   1         12.56         10.05         7.51 o                         
 -13   5   1         10.98         13.18         6.49 o                         
 -12   5   1          2.53          4.77         5.09 o                         
 -11   5   1          3.12          5.05         5.12 o                         
 -10   5   1         26.27         25.04         5.80 o                         
  -9   5   1          0.40          0.94         3.64 o                         
  -8   5   1         15.15         11.65         4.91 o                         
  -7   5   1          1.04          6.12         7.07 o                         
  -6   5   1         11.50          7.55         4.26 o                         
  -5   5   1          4.51          4.37         5.85 o                         
  -4   5   1         45.43         41.39         5.54 o                         
  -3   5   1         23.48         17.83         5.09 o                         
  -2   5   1         41.09         43.45         5.53 o                         
  -1   5   1          4.48         -0.76         2.73 o                         
   0   5   1        201.06        220.93        11.26 o                         
   1   5   1         25.87         14.12         3.86 o                         
   2   5   1         19.17         18.24         4.81 o                         
   3   5   1          0.41         -2.34         2.86 o                         
   4   5   1          0.06         -2.59         3.31 o                         
   5   5   1          1.19         -0.07         3.66 o                         
   6   5   1         17.98         12.44         4.25 o                         
   7   5   1         31.11         39.99         7.54 o                         
   8   5   1          6.86         11.94         5.20 o                         
   9   5   1         23.06         22.79         7.47 o                         
  10   5   1          1.38          5.44         4.51 o                         
  11   5   1          0.03          1.70         4.80 o                         
  12   5   1          5.64          5.08         5.42 o                         
  13   5   1          3.71          1.22         5.21 o                         
  14   5   1          1.49         -5.71         5.71 o                         
  15   5   1          0.26         -6.61         6.76 o                         
  16   5   1          0.36         -6.52         6.52 o                         
 -12   6   1          0.79         -6.56         9.07 o                         
 -11   6   1         17.00         13.88         7.50 o                         
 -10   6   1          4.69         -0.33         5.79 o                         
  -9   6   1          9.86          6.49         8.25 o                         
  -8   6   1          0.09          0.14         7.53 o                         
  -7   6   1          0.37          1.57         5.52 o                         
  -6   6   1          3.39         -0.02         5.22 o                         
  -5   6   1          3.79          3.91         6.13 o                         
  -4   6   1         31.21         37.29         7.89 o                         
  -3   6   1         23.28         10.60         6.59 o                         
  -2   6   1          0.02          3.52         4.50 o                         
  -1   6   1         89.69         95.03         9.36 o                         
   0   6   1         12.64         24.16         6.42 o                         
   1   6   1          4.55         -2.83         3.72 o                         
   2   6   1          2.39         -3.92         3.92 o                         
   3   6   1          0.11         -4.45         4.45 o                         
   4   6   1         24.75         31.37         6.78 o                         
   5   6   1         10.89         11.70         5.60 o                         
   6   6   1          5.98          8.40         5.34 o                         
   7   6   1          0.00          7.69         6.07 o                         
   8   6   1          0.11         -3.85         5.65 o                         
   9   6   1          0.20          3.84         6.71 o                         
  10   6   1          4.86         -2.22         7.39 o                         
  11   6   1          0.01         -4.96         4.96 o                         
  12   6   1          3.53         -1.62         7.22 o                         
  -6   7   1          0.01         -1.71        16.64 o                         
  -5   7   1          0.13          2.23         6.43 o                         
  -4   7   1          5.76          9.56         6.42 o                         
  -3   7   1          0.52         -5.07         5.07 o                         
  -2   7   1          3.36         -2.45         5.81 o                         
  -1   7   1          0.00         -5.18         8.86 o                         
   0   7   1          4.18         12.16        11.05 o                         
   1   7   1          9.88         16.80         9.56 o                         
   2   7   1          2.78          0.94         6.55 o                         
   3   7   1          0.34          7.29         7.44 o                         
   4   7   1          0.19         -0.05         6.68 o                         
   5   7   1          0.02          2.41         6.75 o                         
 -22   0   2          0.47         -5.33         5.33 o                         
 -20   0   2          3.40         11.13        13.87 o                         
 -18   0   2         34.56         31.17         7.70 o                         
 -16   0   2         25.11         47.85         8.30 o                         
 -14   0   2         25.43         31.40         3.52 o                         
 -12   0   2        383.95        379.10         8.79 o                         
 -10   0   2       1178.67       1111.91        16.88 o                         
  -8   0   2          9.71         14.67         2.00 o                         
  -6   0   2        204.49        168.06         4.52 o                         
  -4   0   2       8062.65       7523.13       201.60 o                         
  -2   0   2       3622.25       3706.07        97.99 o                         
   0   0   2       1345.61        819.99        25.25 o                         
   2   0   2      16221.78      20494.46       785.33 o                         
   4   0   2      17968.42      19956.60      1085.82 o                         
   6   0   2       2626.84       2494.93        26.68 o                         
   8   0   2        686.54        695.98        12.49 o                         
  10   0   2         95.12         97.02         3.72 o                         
  12   0   2         29.51         36.93         2.34 o                         
  14   0   2         13.67          7.45         3.78 o                         
  16   0   2         77.31         66.47         7.88 o                         
  18   0   2          2.27         -4.65         5.29 o                         
  20   0   2          3.20          1.92         9.17 o                         
  22   0   2          3.68         -9.81         9.81 o                         
 -22   1   2         11.75         22.18        10.63 o                         
 -21   1   2         15.72         18.52         7.46 o                         
 -20   1   2          1.59          1.28         7.45 o                         
 -19   1   2          3.26         15.52         5.79 o                         
 -18   1   2          0.05          3.30         3.73 o                         
 -17   1   2         20.74         28.50         5.77 o                         
 -16   1   2        334.11        364.61        11.60 o                         
 -15   1   2         39.76         52.30         4.61 o                         
 -14   1   2          1.39          4.67         2.03 o                         
 -13   1   2         70.58         64.95         3.87 o                         
 -12   1   2          2.58          4.60         1.34 o                         
 -11   1   2         88.26         89.45         3.24 o                         
 -10   1   2       1210.38       1209.54        12.64 o                         
  -9   1   2         60.54         55.88         2.52 o                         
  -8   1   2        189.37        232.01         4.25 o                         
  -7   1   2         61.02         64.06         2.69 o                         
  -6   1   2        260.42        278.87         4.26 o                         
  -5   1   2       1320.02       1239.98        11.24 o                         
  -4   1   2        699.82        684.23         7.01 o                         
  -3   1   2       1332.58       1240.91        10.86 o                         
  -2   1   2        147.35         85.61         2.60 o                         
  -1   1   2       9722.53      10324.02       105.50 o                         
   0   1   2       1869.08       1459.78        12.46 o                         
   1   1   2        153.67        105.29         2.51 o                         
   2   1   2       6040.36       5839.25        40.67 o                         
   3   1   2      18093.21      20389.04       615.58 o                         
   4   1   2        166.65        146.06         3.09 o                         
   5   1   2       1269.43       1223.69        11.25 o                         
   6   1   2         15.03         19.12         1.41 o                         
   7   1   2        757.19        828.53         9.95 o                         
   8   1   2       1571.39       1422.05        14.87 o                         
   9   1   2        244.21        245.76         5.27 o                         
  10   1   2        372.74        358.17         6.71 o                         
  11   1   2        271.52        286.62         7.20 o                         
  12   1   2          1.60          1.27         1.53 o                         
  13   1   2          3.37          4.10         1.72 o                         
  14   1   2          0.95         -0.50         2.05 o                         
  15   1   2         12.59          9.31         3.14 o                         
  16   1   2          0.08         -0.11         4.60 o                         
  17   1   2         77.23         78.61         7.82 o                         
  18   1   2          0.06         -3.20         3.20 o                         
  19   1   2          9.03          1.77         5.60 o                         
  20   1   2          0.16         -4.83         4.83 o                         
  21   1   2          0.32          6.90         6.31 o                         
  22   1   2          0.03          7.47         8.90 o                         
 -21   2   2          7.40          0.99         6.41 o                         
 -20   2   2          1.65          0.76         6.56 o                         
 -19   2   2          9.52          8.06         5.29 o                         
 -18   2   2          3.74         -1.67         5.54 o                         
 -17   2   2          9.04          9.70         5.59 o                         
 -16   2   2         23.62         27.57         8.32 o                         
 -15   2   2         21.48         26.71         5.22 o                         
 -14   2   2         98.20         93.33         7.54 o                         
 -13   2   2          0.12          2.67         2.30 o                         
 -12   2   2         34.90         35.41         2.65 o                         
 -11   2   2        449.24        460.30         7.50 o                         
 -10   2   2         70.59         75.18         3.24 o                         
  -9   2   2        134.40        142.97         4.03 o                         
  -8   2   2        147.84        139.66         3.82 o                         
  -7   2   2        176.71        190.29         4.56 o                         
  -6   2   2        323.45        301.12         6.16 o                         
  -5   2   2        177.87        197.89         5.24 o                         
  -4   2   2         14.27         20.02         1.89 o                         
  -3   2   2         68.57         45.93         2.55 o                         
  -2   2   2         42.72         38.46         2.48 o                         
  -1   2   2        942.50        895.54        10.82 o                         
   0   2   2        396.92        402.14         6.36 o                         
   1   2   2         41.14         39.92         2.40 o                         
   2   2   2       2610.68       2525.03        21.26 o                         
   3   2   2        239.23        239.40         5.00 o                         
   4   2   2       1269.07       1273.17        14.71 o                         
   5   2   2       2020.53       2015.40        20.15 o                         
   6   2   2        695.96        722.05         9.54 o                         
   7   2   2          8.02          5.44         1.43 o                         
   8   2   2         92.67         91.84         3.74 o                         
   9   2   2        140.53        128.24         4.08 o                         
  10   2   2        183.17        175.63         5.38 o                         
  11   2   2        107.18        114.00         5.09 o                         
  12   2   2        512.42        529.44         9.76 o                         
  13   2   2         28.72         39.90         3.60 o                         
  14   2   2        438.60        448.66        13.65 o                         
  15   2   2         53.41         43.79         5.45 o                         
  16   2   2          1.02          4.46         4.28 o                         
  17   2   2          0.68          1.41         3.83 o                         
  18   2   2          7.07          1.11         7.21 o                         
  19   2   2          0.00          7.04         6.15 o                         
  20   2   2         14.58         15.45         7.11 o                         
  21   2   2          0.89         11.84         7.36 o                         
 -20   3   2          3.68          2.60         6.65 o                         
 -19   3   2          4.46         15.30         6.13 o                         
 -18   3   2          2.92          7.45         5.13 o                         
 -17   3   2          1.04          5.39         5.89 o                         
 -16   3   2          0.97          3.63        10.00 o                         
 -15   3   2          3.96          4.37         4.96 o                         
 -14   3   2        145.07        161.09        12.17 o                         
 -13   3   2         32.47         27.79         5.85 o                         
 -12   3   2        187.96        196.50         9.98 o                         
 -11   3   2        138.58        138.51         8.01 o                         
 -10   3   2        523.79        529.07         9.47 o                         
  -9   3   2         19.57         20.53         3.64 o                         
  -8   3   2          5.05          5.51         1.60 o                         
  -7   3   2         64.80         61.76         3.31 o                         
  -6   3   2        169.53        175.37         5.47 o                         
  -5   3   2          6.79          6.80         1.69 o                         
  -4   3   2        782.21        825.44        10.99 o                         
  -3   3   2          0.06          4.18         1.52 o                         
  -2   3   2         16.83         14.08         2.82 o                         
  -1   3   2       1144.50       1193.41        14.69 o                         
   0   3   2         75.73         65.85         3.67 o                         
   1   3   2        105.78        115.87         4.94 o                         
   2   3   2        659.31        649.99        10.18 o                         
   3   3   2         88.69        107.73         4.82 o                         
   4   3   2        139.50        184.19         5.77 o                         
   5   3   2          8.95          9.96         1.99 o                         
   6   3   2          0.28          2.14         1.92 o                         
   7   3   2          0.69          0.69         1.45 o                         
   8   3   2         85.11         95.78         4.37 o                         
   9   3   2          4.93          1.26         2.40 o                         
  10   3   2         78.37         81.21         4.20 o                         
  11   3   2        248.82        244.75        15.05 o                         
  12   3   2          7.59         -1.52         2.64 o                         
  13   3   2         98.59         83.65         8.13 o                         
  14   3   2          0.10         -0.03         3.82 o                         
  15   3   2          9.28         11.74         4.88 o                         
  16   3   2         28.82         28.51         9.04 o                         
  17   3   2          3.89         -4.57         4.57 o                         
  18   3   2          0.03         21.99         9.67 o                         
  19   3   2          0.20         -7.30         7.30 o                         
  20   3   2          1.32          1.17        11.74 o                         
 -18   4   2          0.20         -4.87         4.87 o                         
 -17   4   2          4.44         13.11         6.75 o                         
 -16   4   2          1.17          0.25         4.79 o                         
 -15   4   2         44.35         61.14         8.83 o                         
 -14   4   2          7.88          7.24         7.00 o                         
 -13   4   2         51.41         49.25         7.63 o                         
 -12   4   2         75.68         86.02        12.81 o                         
 -11   4   2         41.65         44.44         6.82 o                         
 -10   4   2         45.61         57.99         7.08 o                         
  -9   4   2          7.11          6.47         3.82 o                         
  -8   4   2         29.96         23.02         5.01 o                         
  -7   4   2          2.99          3.31         2.22 o                         
  -6   4   2         40.99         41.24         4.07 o                         
  -5   4   2          0.25          0.14         1.83 o                         
  -4   4   2         59.07         59.28         4.11 o                         
  -3   4   2        178.88        212.63         9.05 o                         
  -2   4   2         48.67         48.86         3.78 o                         
  -1   4   2        146.19        163.64         6.74 o                         
   0   4   2        100.22        104.55         5.22 o                         
   1   4   2         70.89         83.44         4.96 o                         
   2   4   2         12.86         17.29         2.43 o                         
   3   4   2        200.38        202.49         7.10 o                         
   4   4   2          7.46          4.35         2.85 o                         
   5   4   2         35.62         35.12         3.60 o                         
   6   4   2         28.37         40.66         3.68 o                         
   7   4   2          4.86          3.29         2.19 o                         
   8   4   2         16.03         19.11         3.55 o                         
   9   4   2          1.85         -0.68         2.44 o                         
  10   4   2          5.29          3.74         2.95 o                         
  11   4   2         19.66         16.29         5.74 o                         
  12   4   2         21.57         22.71         6.39 o                         
  13   4   2         49.40         58.62         8.30 o                         
  14   4   2         45.50         55.53         8.55 o                         
  15   4   2         13.05         13.02         5.66 o                         
  16   4   2          2.04         -2.99         5.67 o                         
  17   4   2          4.87         10.78         7.43 o                         
  18   4   2          0.31         -6.74         6.74 o                         
 -16   5   2          0.00         -7.99         9.02 o                         
 -15   5   2          0.59         -6.92         6.92 o                         
 -14   5   2          1.52          2.97         6.34 o                         
 -13   5   2          0.00          0.39         5.16 o                         
 -12   5   2          1.87         -0.35         6.77 o                         
 -11   5   2         35.07         33.03         7.20 o                         
 -10   5   2          1.88          2.66         4.21 o                         
  -9   5   2          0.46          4.20         4.59 o                         
  -8   5   2          4.84          0.43         3.61 o                         
  -7   5   2        100.71        109.75        10.66 o                         
  -6   5   2         25.76         16.29         6.00 o                         
  -5   5   2         16.80         10.91         4.04 o                         
  -4   5   2          5.63          7.73         3.72 o                         
  -3   5   2         53.50         74.08         7.39 o                         
  -2   5   2         47.64         48.02         5.77 o                         
  -1   5   2        149.21        138.74         8.65 o                         
   0   5   2        111.22        132.75         8.82 o                         
   1   5   2          0.25          4.39         3.53 o                         
   2   5   2         14.64         16.94         3.52 o                         
   3   5   2         27.22         27.83         4.67 o                         
   4   5   2          1.82         10.50         5.13 o                         
   5   5   2          5.39          5.85         3.93 o                         
   6   5   2          0.01         -3.91         3.91 o                         
   7   5   2          3.70          4.86         4.51 o                         
   8   5   2          8.45          7.43         3.74 o                         
   9   5   2         12.85         23.93         7.85 o                         
  10   5   2          2.20          5.62         5.91 o                         
  11   5   2          6.61          3.07         5.12 o                         
  12   5   2          2.77          3.27        10.11 o                         
  13   5   2         13.35         14.38         6.44 o                         
  14   5   2          0.93         -1.48         5.34 o                         
  15   5   2         10.20         10.09         8.17 o                         
  16   5   2          1.15         -7.64         7.64 o                         
 -12   6   2          6.40         13.58         9.29 o                         
 -11   6   2          0.08         -5.52         6.71 o                         
 -10   6   2         16.24          9.82         7.68 o                         
  -9   6   2          3.05          4.26         7.76 o                         
  -8   6   2          0.95         -4.96         5.39 o                         
  -7   6   2          0.00          7.45         5.82 o                         
  -6   6   2         15.66         14.36         5.50 o                         
  -5   6   2         22.16         18.83         5.55 o                         
  -4   6   2          5.31          7.94         5.23 o                         
  -3   6   2         62.51         86.54        13.05 o                         
  -2   6   2         40.79         37.66         7.26 o                         
  -1   6   2         50.13         65.40         7.86 o                         
   0   6   2          0.62         -2.19         3.66 o                         
   1   6   2         17.55         12.16         5.18 o                         
   2   6   2         10.44          9.63         4.99 o                         
   3   6   2          1.72          3.36         6.46 o                         
   4   6   2          0.07          1.62         4.14 o                         
   5   6   2          0.26         -2.30         4.22 o                         
   6   6   2         22.51         13.58         5.43 o                         
   7   6   2          9.68         11.76         5.97 o                         
   8   6   2          5.56         -5.27         5.76 o                         
   9   6   2          3.58         10.59         8.18 o                         
  10   6   2          1.27         16.67         7.45 o                         
  11   6   2          1.45         -3.66         7.47 o                         
  12   6   2          2.08          6.84         7.21 o                         
  -5   7   2          4.68         10.62         6.87 o                         
  -4   7   2          1.42          1.12         6.30 o                         
  -3   7   2          0.77          8.45         6.93 o                         
  -2   7   2          0.12         -6.21         6.21 o                         
  -1   7   2          4.78          7.37         6.27 o                         
   0   7   2          0.61         -6.14         6.14 o                         
   1   7   2          4.73         -1.73         7.53 o                         
   2   7   2         10.19         14.90         7.22 o                         
   3   7   2          0.08          1.03         4.63 o                         
   4   7   2         10.98          2.24         6.32 o                         
   5   7   2          0.92          7.77         7.58 o                         
 -21   0   3         20.86         21.86         9.89 o                         
 -19   0   3         36.53         35.16        10.90 o                         
 -17   0   3         57.46         58.10         8.89 o                         
 -15   0   3        679.91        633.60        17.70 o                         
 -13   0   3         64.62         87.56         4.98 o                         
 -11   0   3       1774.84       1869.48        24.50 o                         
  -9   0   3       3131.22       3343.18        37.38 o                         
  -7   0   3       3083.57       2997.74        32.98 o                         
  -5   0   3       1242.98       1158.65        14.63 o                         
  -3   0   3       6182.23       6174.68       481.94 o                         
  -1   0   3       3676.14       3295.47        87.87 o                         
   1   0   3       4881.91       3435.99       213.34 o                         
   3   0   3      11627.47      12306.43       427.43 o                         
   5   0   3       4136.45       3930.80        39.17 o                         
   7   0   3         73.96         95.75         3.58 o                         
   9   0   3        135.24        153.93         4.63 o                         
  11   0   3       1076.46       1111.89        15.40 o                         
  13   0   3        128.85        137.53         8.09 o                         
  15   0   3         14.95         11.75         4.66 o                         
  17   0   3         65.51         67.79        11.23 o                         
  19   0   3         35.73         52.29        11.12 o                         
  21   0   3          2.08         -8.75         8.75 o                         
 -22   1   3          0.20         -5.87         7.80 o                         
 -21   1   3          7.77          8.88         6.71 o                         
 -20   1   3          7.43         10.83         5.58 o                         
 -19   1   3          0.00          0.67         4.71 o                         
 -18   1   3          9.18          4.45         4.38 o                         
 -17   1   3          0.64          3.80         3.79 o                         
 -16   1   3         45.76         56.69         6.70 o                         
 -15   1   3          2.58          0.45         2.65 o                         
 -14   1   3        112.06        116.45         6.09 o                         
 -13   1   3         74.68         72.43         3.44 o                         
 -12   1   3         84.31         83.45         3.45 o                         
 -11   1   3        306.86        332.07         5.91 o                         
 -10   1   3       1069.22       1099.60        11.96 o                         
  -9   1   3         31.37         19.01         1.65 o                         
  -8   1   3        294.94        332.54         5.24 o                         
  -7   1   3        150.31        117.55         4.18 o                         
  -6   1   3       3325.56       3107.50        23.99 o                         
  -5   1   3        530.37        506.61         6.30 o                         
  -4   1   3         85.61         86.21         3.33 o                         
  -3   1   3       2329.02       2154.72        19.57 o                         
  -2   1   3       9701.98       9632.55       100.22 o                         
  -1   1   3        262.07        223.06         3.55 o                         
   0   1   3      11596.64      12356.11       192.78 o                         
   1   1   3         64.89         40.61         1.77 o                         
   2   1   3       8609.34       8397.17        64.00 o                         
   3   1   3       1079.37       1050.07         9.89 o                         
   4   1   3        520.90        506.29         6.12 o                         
   5   1   3        136.60        129.90         3.04 o                         
   6   1   3        375.84        348.25         4.99 o                         
   7   1   3          7.97          2.56         0.90 o                         
   8   1   3        826.91        746.56         9.67 o                         
   9   1   3         59.96         73.96         4.00 o                         
  10   1   3          2.16          5.34         1.73 o                         
  11   1   3        414.78        470.11         8.12 o                         
  12   1   3         97.07         94.58         4.34 o                         
  13   1   3         76.37         66.95         3.92 o                         
  14   1   3         87.16        104.71         6.42 o                         
  15   1   3         56.98         59.73         4.99 o                         
  16   1   3         13.96         16.77         4.31 o                         
  17   1   3         40.72         40.58         5.89 o                         
  18   1   3         27.89         20.15         5.82 o                         
  19   1   3          2.50         -4.58        10.68 o                         
  20   1   3          4.02         -3.72         5.97 o                         
  21   1   3         16.86         33.66        18.56 o                         
  22   1   3          3.15         -4.92         7.35 o                         
 -21   2   3          0.12          5.61         6.81 o                         
 -20   2   3          0.94          3.23         5.21 o                         
 -19   2   3          3.07          0.14         4.54 o                         
 -18   2   3          1.29         -2.56         3.90 o                         
 -17   2   3         15.80          8.71         6.10 o                         
 -16   2   3         28.92         17.89         4.93 o                         
 -15   2   3         53.79         59.01         9.23 o                         
 -14   2   3         18.62         13.49         4.54 o                         
 -13   2   3        332.48        313.89         8.56 o                         
 -12   2   3         75.73         90.10         4.23 o                         
 -11   2   3         27.86         29.49         2.27 o                         
 -10   2   3        128.78        140.82         3.91 o                         
  -9   2   3        273.58        275.52         5.08 o                         
  -8   2   3         17.61         24.29         1.71 o                         
  -7   2   3        384.03        368.39         5.69 o                         
  -6   2   3        148.35        166.08         3.68 o                         
  -5   2   3        211.64        232.51         4.43 o                         
  -4   2   3          2.11         -1.05         1.05 o                         
  -3   2   3        387.06        396.83         6.39 o                         
  -2   2   3         87.98         66.69         3.17 o                         
  -1   2   3        224.14        251.90         4.96 o                         
   0   2   3        139.72        132.46         3.99 o                         
   1   2   3        411.26        391.74         6.42 o                         
   2   2   3        634.15        623.39         8.65 o                         
   3   2   3        267.99        251.24         4.99 o                         
   4   2   3       1023.88        974.46        10.98 o                         
   5   2   3       1260.89       1265.21        14.00 o                         
   6   2   3        643.52        591.48         9.11 o                         
   7   2   3        570.50        508.31        10.42 o                         
   8   2   3         75.89         82.62         3.64 o                         
   9   2   3         75.13         79.85         3.61 o                         
  10   2   3         25.66         41.62         2.56 o                         
  11   2   3         18.34         19.82         3.08 o                         
  12   2   3        262.63        301.76         7.43 o                         
  13   2   3         57.09         61.09         4.39 o                         
  14   2   3         66.67         59.94         5.64 o                         
  15   2   3         47.67         47.53         5.82 o                         
  16   2   3          3.89          0.20         3.60 o                         
  17   2   3          0.93          2.43         4.55 o                         
  18   2   3          3.03          1.30         4.61 o                         
  19   2   3          5.21          7.10         5.39 o                         
  20   2   3          0.12         -3.67         6.78 o                         
  21   2   3          2.82         16.09         8.82 o                         
 -20   3   3          0.30          8.08         6.04 o                         
 -19   3   3          0.03          3.87         5.61 o                         
 -18   3   3          2.28          3.17         7.98 o                         
 -17   3   3          1.78         -1.86         4.45 o                         
 -16   3   3          2.26          5.51         4.64 o                         
 -15   3   3         46.89         51.30         7.61 o                         
 -14   3   3         52.03         63.15         8.32 o                         
 -13   3   3        643.04        680.65        21.23 o                         
 -12   3   3         40.51         42.41         5.24 o                         
 -11   3   3          7.10          7.46         3.18 o                         
 -10   3   3         98.50        112.09         4.36 o                         
  -9   3   3         23.45         26.06         2.35 o                         
  -8   3   3         26.01         18.73         1.92 o                         
  -7   3   3        215.12        207.87         5.39 o                         
  -6   3   3        108.64        136.11         4.64 o                         
  -5   3   3          5.77          3.22         1.49 o                         
  -4   3   3        269.56        259.88         6.11 o                         
  -3   3   3        184.22        169.34         5.37 o                         
  -2   3   3          8.51         10.13         1.83 o                         
  -1   3   3          1.08          2.62         1.55 o                         
   0   3   3        904.17        936.98        12.22 o                         
   1   3   3          4.30          3.11         1.92 o                         
   2   3   3       1456.70       1463.96        16.83 o                         
   3   3   3        124.98        166.28         6.17 o                         
   4   3   3        243.35        302.87         6.94 o                         
   5   3   3        207.14        218.99         6.17 o                         
   6   3   3          3.04          2.14         1.73 o                         
   7   3   3         23.18         25.21         2.43 o                         
   8   3   3         35.30         39.45         3.16 o                         
   9   3   3         15.33         25.74         2.53 o                         
  10   3   3          2.77          0.69         1.87 o                         
  11   3   3          8.24          0.99         2.26 o                         
  12   3   3          0.96         11.46         3.13 o                         
  13   3   3          1.01          3.06         2.96 o                         
  14   3   3         30.19         40.82         6.59 o                         
  15   3   3          0.21         -1.50         3.63 o                         
  16   3   3          0.01          8.61         6.65 o                         
  17   3   3          4.57         -4.42         4.42 o                         
  18   3   3          2.08         -1.82         6.56 o                         
  19   3   3          0.12         -4.64         6.73 o                         
  20   3   3          0.07          5.62         7.79 o                         
 -18   4   3          1.62          2.94         6.54 o                         
 -17   4   3          8.31         16.50         6.79 o                         
 -16   4   3          2.90          0.64         9.18 o                         
 -15   4   3          3.49         16.10         6.01 o                         
 -14   4   3          1.45         -1.32         5.15 o                         
 -13   4   3          2.38         -2.43         3.95 o                         
 -12   4   3         14.27          3.93         3.88 o                         
 -11   4   3         18.62          5.53         4.22 o                         
 -10   4   3         26.79         25.39         5.21 o                         
  -9   4   3         70.16         50.35         8.20 o                         
  -8   4   3         13.77         10.13         3.58 o                         
  -7   4   3          0.27          6.15         2.45 o                         
  -6   4   3          5.18          0.95         2.09 o                         
  -5   4   3          1.04         -0.36         1.72 o                         
  -4   4   3         40.76         40.26         3.51 o                         
  -3   4   3         12.39         11.79         2.78 o                         
  -2   4   3          3.61          5.72         2.27 o                         
  -1   4   3         69.54         60.50         4.08 o                         
   0   4   3         17.19          9.16         2.41 o                         
   1   4   3          0.06          1.65         1.74 o                         
   2   4   3          3.47          4.48         2.02 o                         
   3   4   3         52.52         63.35         4.51 o                         
   4   4   3         42.20         38.02         3.40 o                         
   5   4   3         59.18         48.69         4.02 o                         
   6   4   3          0.05         -1.17         2.22 o                         
   7   4   3          9.69         10.87         2.70 o                         
   8   4   3         94.12         91.05         6.95 o                         
   9   4   3         13.68         11.69         3.46 o                         
  10   4   3          7.58         -0.35         2.84 o                         
  11   4   3          0.17         -4.53         4.53 o                         
  12   4   3          2.65         -1.19         4.27 o                         
  13   4   3         34.26         38.28         7.54 o                         
  14   4   3         35.96         36.24         6.81 o                         
  15   4   3         11.12         11.31         6.89 o                         
  16   4   3          5.21         -0.32         6.12 o                         
  17   4   3          1.78         14.30         7.21 o                         
  18   4   3          5.04         -1.23        12.32 o                         
 -16   5   3          1.09         -5.81         6.92 o                         
 -15   5   3          1.12         -5.90         5.90 o                         
 -14   5   3          2.57          1.58         5.85 o                         
 -13   5   3          0.75         -3.18         5.66 o                         
 -12   5   3         17.13         13.49         6.06 o                         
 -11   5   3          0.00          5.41         4.49 o                         
 -10   5   3          5.07         -4.89         4.89 o                         
  -9   5   3          4.63          5.86         5.04 o                         
  -8   5   3         10.12         11.73         5.02 o                         
  -7   5   3         12.48          8.65         4.77 o                         
  -6   5   3         60.54         73.02        10.11 o                         
  -5   5   3          0.19          1.10         3.16 o                         
  -4   5   3         21.15         20.00         8.95 o                         
  -3   5   3         17.54         13.30         4.30 o                         
  -2   5   3         18.55         10.72         4.08 o                         
  -1   5   3         91.09        112.34         8.20 o                         
   0   5   3         19.23         15.98         3.63 o                         
   1   5   3          5.95         10.81         4.33 o                         
   2   5   3        111.30        129.96         8.31 o                         
   3   5   3          4.04          7.15         3.53 o                         
   4   5   3          0.96          0.80         3.93 o                         
   5   5   3          8.73          4.87         3.79 o                         
   6   5   3          5.27          1.82         3.62 o                         
   7   5   3          3.01         -3.93         3.93 o                         
   8   5   3          6.83          7.34         4.70 o                         
   9   5   3         18.48         22.93         6.74 o                         
  10   5   3          1.71         -1.12         5.04 o                         
  11   5   3          0.81         -3.59         4.98 o                         
  12   5   3         10.27          2.10         6.20 o                         
  13   5   3          2.30         11.81         6.31 o                         
  14   5   3         19.27         24.14         7.48 o                         
  15   5   3          0.77         -6.08         6.18 o                         
  16   5   3         20.38         23.19        10.23 o                         
 -12   6   3          0.28         -3.48         7.18 o                         
 -11   6   3         18.66         23.54         9.11 o                         
 -10   6   3         12.48         -0.73         8.89 o                         
  -9   6   3         16.04          7.36         7.85 o                         
  -8   6   3         13.16          9.78        10.05 o                         
  -7   6   3          1.67          1.97         4.58 o                         
  -6   6   3          3.19         11.82         4.96 o                         
  -5   6   3         12.66          8.63         7.22 o                         
  -4   6   3          0.62         -4.00         4.67 o                         
  -3   6   3         21.07         26.58         7.61 o                         
  -2   6   3          0.14          3.18         5.27 o                         
  -1   6   3         93.09        105.56         9.51 o                         
   0   6   3         11.67          5.41         5.17 o                         
   1   6   3          5.88         13.95         5.09 o                         
   2   6   3          0.32          5.92         4.18 o                         
   3   6   3          6.61          3.22         5.01 o                         
   4   6   3          4.27          5.35         4.84 o                         
   5   6   3          3.80         -5.61         5.61 o                         
   6   6   3          9.01          4.28         5.71 o                         
   7   6   3          0.00         -5.48         5.48 o                         
   8   6   3          0.97         11.91         7.85 o                         
   9   6   3          4.45         11.62        10.06 o                         
  10   6   3          0.07         -0.33         6.51 o                         
  11   6   3          0.03         -2.15         8.00 o                         
  12   6   3          1.06         -1.15         8.37 o                         
  -5   7   3          4.80         -1.09         6.24 o                         
  -4   7   3          1.41         -7.11         7.11 o                         
  -3   7   3          0.81         25.39        10.16 o                         
  -2   7   3          7.18         19.92         9.54 o                         
  -1   7   3          2.42          4.79         6.61 o                         
   0   7   3          0.01         -5.84         5.84 o                         
   1   7   3          0.01         -7.67         7.67 o                         
   2   7   3         17.82         17.11        10.82 o                         
   3   7   3          3.51         -6.74         6.74 o                         
   4   7   3          4.42         -7.33         7.33 o                         
   5   7   3          0.00          5.68         9.20 o                         
 -22   0   4         17.15         15.02        12.48 o                         
 -20   0   4         15.68          2.27         8.10 o                         
 -18   0   4         33.05         21.27         9.17 o                         
 -16   0   4        107.88         89.46        11.09 o                         
 -14   0   4          2.01         -1.03         2.91 o                         
 -12   0   4         77.44         74.81         5.67 o                         
 -10   0   4         29.28         23.82         2.90 o                         
  -8   0   4       2475.42       2532.35        30.66 o                         
  -6   0   4       3948.52       4151.23        42.89 o                         
  -4   0   4        172.19        221.71         4.80 o                         
  -2   0   4       9485.76       9701.02       299.92 o                         
   0   0   4       2533.47       2646.72        27.63 o                         
   2   0   4        670.19        571.15         7.15 o                         
   4   0   4       2860.92       2827.70        28.70 o                         
   6   0   4       1966.16       1941.86        21.94 o                         
   8   0   4       1122.81       1122.45        15.16 o                         
  10   0   4        208.40        204.31         5.35 o                         
  12   0   4          9.96         10.04         1.68 o                         
  14   0   4         90.46        106.63         8.22 o                         
  16   0   4         68.79         62.91         7.59 o                         
  18   0   4         28.65         32.98        15.68 o                         
  20   0   4         13.54          9.02        21.66 o                         
  22   0   4         20.62         18.78        15.58 o                         
 -22   1   4          0.16         -5.82         5.82 o                         
 -21   1   4          7.30         -3.82         5.22 o                         
 -20   1   4         10.12         13.99         5.96 o                         
 -19   1   4          8.88          1.29         4.19 o                         
 -18   1   4          7.04          7.52         4.82 o                         
 -17   1   4          2.96          9.13         4.35 o                         
 -16   1   4         51.14         49.12        10.67 o                         
 -15   1   4         22.34         21.76         4.16 o                         
 -14   1   4          0.46          4.19         2.08 o                         
 -13   1   4         46.01         47.36         3.00 o                         
 -12   1   4        107.36        109.32         4.29 o                         
 -11   1   4        176.95        179.84         4.64 o                         
 -10   1   4          2.36          5.75         1.63 o                         
  -9   1   4        241.46        244.08         4.62 o                         
  -8   1   4       1143.69       1248.57        12.36 o                         
  -7   1   4         91.77         94.99         3.99 o                         
  -6   1   4         37.48         39.73         1.80 o                         
  -5   1   4       1637.60       1666.82        16.08 o                         
  -4   1   4       2587.05       2556.70        22.92 o                         
  -3   1   4          0.63          1.67         0.67 o                         
  -2   1   4       4080.31       3576.80        27.93 o                         
  -1   1   4       3750.42       3454.53        25.50 o                         
   0   1   4       6713.49       6355.82        51.11 o                         
   1   1   4         83.73         83.50         2.51 o                         
   2   1   4       1157.79       1168.77        10.72 o                         
   3   1   4       3265.67       3046.88        23.12 o                         
   4   1   4       7784.30       7348.65        52.51 o                         
   5   1   4       2242.18       2228.98        18.17 o                         
   6   1   4        742.17        776.09         9.05 o                         
   7   1   4       2050.85       2074.70        17.51 o                         
   8   1   4        409.92        407.97         5.57 o                         
   9   1   4          2.16          1.83         1.27 o                         
  10   1   4         21.83         25.65         2.28 o                         
  11   1   4          0.20         -2.11         2.11 o                         
  12   1   4          7.00         11.27         1.87 o                         
  13   1   4          0.47          3.50         1.81 o                         
  14   1   4        433.62        431.36        10.06 o                         
  15   1   4         34.29         26.69         4.07 o                         
  16   1   4         11.02         14.79         7.17 o                         
  17   1   4         47.02         49.75         6.83 o                         
  18   1   4         15.58         15.60         4.85 o                         
  19   1   4          3.69          6.04         6.21 o                         
  20   1   4          0.02          4.51         8.79 o                         
  21   1   4          9.27          7.77         6.61 o                         
  22   1   4         13.65         19.27        12.91 o                         
 -21   2   4          0.14         -6.30         6.30 o                         
 -20   2   4          0.63         -2.24         6.11 o                         
 -19   2   4          1.53         10.16         5.14 o                         
 -18   2   4          0.73          6.53         5.06 o                         
 -17   2   4          5.01          7.06         4.44 o                         
 -16   2   4          3.89          5.61         4.15 o                         
 -15   2   4         40.33         76.35         8.22 o                         
 -14   2   4          5.48          7.07         3.32 o                         
 -13   2   4         47.91         65.46         5.07 o                         
 -12   2   4        221.80        235.89         6.32 o                         
 -11   2   4        329.41        325.26         6.28 o                         
 -10   2   4         31.71         33.67         3.12 o                         
  -9   2   4          0.54          1.83         1.57 o                         
  -8   2   4        166.44        193.01         6.08 o                         
  -7   2   4        479.68        444.51         8.24 o                         
  -6   2   4        126.03        106.59         4.73 o                         
  -5   2   4       1145.33       1192.58        12.36 o                         
  -4   2   4          0.13          3.73         1.04 o                         
  -3   2   4       1019.43        919.09        10.91 o                         
  -2   2   4        792.65        835.74        10.15 o                         
  -1   2   4       2051.48       2044.79        19.39 o                         
   0   2   4         75.44         65.85         3.45 o                         
   1   2   4         21.89         22.24         1.97 o                         
   2   2   4         69.23         76.58         3.24 o                         
   3   2   4        955.82       1042.51        11.83 o                         
   4   2   4        459.64        474.52         7.68 o                         
   5   2   4       1454.24       1413.20        14.65 o                         
   6   2   4        463.20        470.92         8.32 o                         
   7   2   4         54.40         71.82         3.36 o                         
   8   2   4       1077.38       1090.55        13.38 o                         
   9   2   4        138.14        138.29         4.27 o                         
  10   2   4         87.07         81.51         3.21 o                         
  11   2   4        261.41        264.76         7.45 o                         
  12   2   4        122.67        128.55         5.49 o                         
  13   2   4         83.42         90.36         5.72 o                         
  14   2   4         42.75         56.87         5.58 o                         
  15   2   4         19.25         17.84         4.17 o                         
  16   2   4         58.96         55.17         9.81 o                         
  17   2   4          0.33          0.08         4.45 o                         
  18   2   4          6.03          1.38         6.59 o                         
  19   2   4         19.46         17.23         7.71 o                         
  20   2   4          6.43         -3.21         6.24 o                         
  21   2   4          0.70          2.65         7.92 o                         
 -20   3   4          6.32         17.42         7.49 o                         
 -19   3   4          0.33         -2.31         6.06 o                         
 -18   3   4          4.56          9.46         6.03 o                         
 -17   3   4          1.32         10.42         5.70 o                         
 -16   3   4          2.28          2.11         3.61 o                         
 -15   3   4        102.51         90.44         9.79 o                         
 -14   3   4          8.98          8.82         4.47 o                         
 -13   3   4         72.22         74.07         9.17 o                         
 -12   3   4         70.83         80.33         7.39 o                         
 -11   3   4         13.95         21.89         4.26 o                         
 -10   3   4        172.73        170.39         7.20 o                         
  -9   3   4        170.31        160.76         6.90 o                         
  -8   3   4         74.57         68.44         3.16 o                         
  -7   3   4         39.60         47.54         3.90 o                         
  -6   3   4        275.25        294.26         6.35 o                         
  -5   3   4         35.04         39.36         2.82 o                         
  -4   3   4       1075.29       1090.18        13.40 o                         
  -3   3   4          2.79          7.07         1.74 o                         
  -2   3   4          9.30          8.81         1.80 o                         
  -1   3   4          2.65          1.97         1.47 o                         
   0   3   4         52.54         62.06         3.51 o                         
   1   3   4        111.57        156.08         5.62 o                         
   2   3   4         77.36         70.30         3.93 o                         
   3   3   4        206.84        223.48         5.84 o                         
   4   3   4        209.54        230.26         6.11 o                         
   5   3   4         93.89        116.18         5.05 o                         
   6   3   4          1.73          1.49         1.58 o                         
   7   3   4         68.77         67.39         3.97 o                         
   8   3   4         21.00         20.39         2.74 o                         
   9   3   4         40.70         35.90         3.02 o                         
  10   3   4          9.86          7.93         2.09 o                         
  11   3   4          4.64          5.80         2.58 o                         
  12   3   4         10.33         12.32         3.36 o                         
  13   3   4         15.25         16.91         5.95 o                         
  14   3   4         23.77         25.24         6.22 o                         
  15   3   4          0.34         -3.95         3.95 o                         
  16   3   4          0.11         -0.23         4.99 o                         
  17   3   4          0.03         -5.54         5.54 o                         
  18   3   4          0.43          2.51         6.03 o                         
  19   3   4          1.60         -5.11         7.17 o                         
  20   3   4          5.24         -6.63         7.16 o                         
 -18   4   4          0.09         -5.50         8.05 o                         
 -17   4   4          5.19         12.00         6.63 o                         
 -16   4   4          0.01         -5.25         5.25 o                         
 -15   4   4          1.35         -0.51         4.66 o                         
 -14   4   4          0.05         -3.85         3.85 o                         
 -13   4   4          9.23          8.55         5.32 o                         
 -12   4   4         28.67         14.80         7.65 o                         
 -11   4   4         57.40         57.13         7.46 o                         
 -10   4   4          0.91          2.63         4.46 o                         
  -9   4   4          1.01          5.82         3.66 o                         
  -8   4   4        104.51        123.61         8.59 o                         
  -7   4   4         49.35         56.25         4.91 o                         
  -6   4   4         96.59        105.70         7.61 o                         
  -5   4   4         10.10          6.28         2.20 o                         
  -4   4   4        170.08        160.50         6.17 o                         
  -3   4   4          9.85          9.93         2.26 o                         
  -2   4   4         28.50         31.85         3.23 o                         
  -1   4   4          1.51         -0.18         1.65 o                         
   0   4   4         18.69         21.27         2.75 o                         
   1   4   4         18.71         17.78         2.51 o                         
   2   4   4        277.59        288.79         8.13 o                         
   3   4   4         13.35         16.92         2.71 o                         
   4   4   4          3.14          4.69         2.54 o                         
   5   4   4        103.65         98.03         5.13 o                         
   6   4   4         34.30         28.20         3.23 o                         
   7   4   4          0.04         -2.33         2.33 o                         
   8   4   4          2.99          6.45         2.80 o                         
   9   4   4          7.74          2.89         4.00 o                         
  10   4   4          0.87          3.34         3.06 o                         
  11   4   4          3.14          1.25         3.59 o                         
  12   4   4         50.81         41.92         7.47 o                         
  13   4   4          0.03          3.22         4.96 o                         
  14   4   4          9.82         12.48         6.38 o                         
  15   4   4         35.77         39.66         7.69 o                         
  16   4   4          9.23         12.43         9.61 o                         
  17   4   4          7.68          4.45         6.76 o                         
  18   4   4          1.91         -1.05         6.64 o                         
 -16   5   4          3.58         -7.49        11.39 o                         
 -15   5   4          2.46         -6.74         6.74 o                         
 -14   5   4          1.39          2.92         5.80 o                         
 -13   5   4          9.85         11.92         6.50 o                         
 -12   5   4          0.30         -4.14         5.85 o                         
 -11   5   4          0.00         -3.48         4.56 o                         
 -10   5   4          5.75          3.87         5.68 o                         
  -9   5   4          1.20         -1.21         4.54 o                         
  -8   5   4          0.21         -0.18         4.02 o                         
  -7   5   4          0.25         -0.78         4.06 o                         
  -6   5   4          1.22          7.38         5.21 o                         
  -5   5   4          2.49          6.95         4.48 o                         
  -4   5   4         11.11         12.50         4.39 o                         
  -3   5   4        121.58        118.99        11.41 o                         
  -2   5   4         13.72         13.29         4.80 o                         
  -1   5   4         25.59         24.59         4.63 o                         
   0   5   4         40.09         46.32         5.45 o                         
   1   5   4        120.70        134.79         8.32 o                         
   2   5   4         21.94         14.33         3.87 o                         
   3   5   4         29.35         21.19         5.02 o                         
   4   5   4          1.57          4.18         3.82 o                         
   5   5   4         49.92         44.63         6.25 o                         
   6   5   4         15.04         11.58         5.54 o                         
   7   5   4         33.17         43.28        10.98 o                         
   8   5   4          1.71          4.69         3.96 o                         
   9   5   4          2.84          1.77         5.68 o                         
  10   5   4          6.60         11.22         7.33 o                         
  11   5   4         10.85         12.02         5.47 o                         
  12   5   4          0.05         -5.11         5.11 o                         
  13   5   4          3.32          1.19         6.07 o                         
  14   5   4          2.33          8.56         6.76 o                         
  15   5   4          3.70         -3.30         7.17 o                         
 -12   6   4          1.25          1.62         6.23 o                         
 -11   6   4          8.13          7.12         6.69 o                         
 -10   6   4          0.16          3.06         5.23 o                         
  -9   6   4          1.41         -5.59         6.11 o                         
  -8   6   4         18.18         15.55         7.31 o                         
  -7   6   4          8.62         16.47         6.47 o                         
  -6   6   4          6.60         20.21         6.30 o                         
  -5   6   4          2.71          1.65         5.37 o                         
  -4   6   4          0.57         -2.81         4.13 o                         
  -3   6   4         17.48         18.34         6.22 o                         
  -2   6   4         13.79         12.78         5.80 o                         
  -1   6   4         20.03         22.45         5.38 o                         
   0   6   4          7.50         18.30         6.44 o                         
   1   6   4          0.60          3.55         4.58 o                         
   2   6   4          5.15          5.49         4.76 o                         
   3   6   4         15.25         15.65         6.04 o                         
   4   6   4          0.00         -1.48         4.02 o                         
   5   6   4          3.55         -0.54         5.07 o                         
   6   6   4          4.66          7.16         7.23 o                         
   7   6   4          0.60         -4.68         5.05 o                         
   8   6   4          4.32         12.16         8.92 o                         
   9   6   4          0.00         -6.19         6.19 o                         
  10   6   4          1.34         -5.95         5.96 o                         
  11   6   4          0.00         -6.85         6.85 o                         
  12   6   4          0.86         -3.49         7.64 o                         
  -5   7   4          0.03          7.14        12.30 o                         
  -4   7   4          3.45         -1.81         5.83 o                         
  -3   7   4          1.00          6.44         6.66 o                         
  -2   7   4          0.94          2.94         6.94 o                         
  -1   7   4          0.05         -6.24         6.24 o                         
   0   7   4          0.43         -0.80         6.12 o                         
   1   7   4          2.16          8.66         7.65 o                         
   2   7   4          0.00          4.57         7.14 o                         
   3   7   4          2.65          0.98         7.27 o                         
   4   7   4          5.90          1.21         7.65 o                         
   5   7   4          1.21        -17.92        18.35 o                         
 -21   0   5          0.03         -7.74         7.74 o                         
 -19   0   5         11.88         -5.98         5.98 o                         
 -17   0   5         96.09        125.96        17.56 o                         
 -15   0   5        319.25        319.21        12.61 o                         
 -13   0   5         31.67         40.19         4.06 o                         
 -11   0   5         37.06         48.74         3.94 o                         
  -9   0   5        494.16        456.47        11.91 o                         
  -7   0   5       4520.74       4483.13        46.94 o                         
  -5   0   5       8410.78       8222.38        91.50 o                         
  -3   0   5      16163.86      18122.51      1066.81 o                         
  -1   0   5       1134.45        898.01        10.70 o                         
   1   0   5      18520.72      22174.40       609.16 o                         
   3   0   5       9523.95      10103.69       396.28 o                         
   5   0   5        592.61        476.07         7.51 o                         
   7   0   5        167.55        156.46         5.13 o                         
   9   0   5         60.68         58.26         3.30 o                         
  11   0   5         42.23         41.07         3.02 o                         
  13   0   5         23.23         17.55         3.31 o                         
  15   0   5        194.24        194.93        11.98 o                         
  17   0   5          0.22         -0.64         4.53 o                         
  19   0   5          0.79          4.00         4.94 o                         
  21   0   5         25.13          0.85        14.51 o                         
 -22   1   5          0.00          2.83         7.69 o                         
 -21   1   5         11.22          8.37         6.19 o                         
 -20   1   5          2.38         -4.58         4.58 o                         
 -19   1   5          1.39         -3.54         3.54 o                         
 -18   1   5          0.00         -4.04         4.61 o                         
 -17   1   5          0.18         -3.64         3.64 o                         
 -16   1   5         80.31         90.42         8.69 o                         
 -15   1   5         54.08         54.24         5.52 o                         
 -14   1   5          0.06         -0.65         1.79 o                         
 -13   1   5          0.48         -1.42         1.42 o                         
 -12   1   5        194.91        211.85         5.24 o                         
 -11   1   5         57.68         68.65         3.09 o                         
 -10   1   5        127.60        124.87         3.77 o                         
  -9   1   5        227.43        243.46         4.62 o                         
  -8   1   5        633.80        588.75         7.51 o                         
  -7   1   5       1040.85       1048.15        13.81 o                         
  -6   1   5        778.19        754.19         8.09 o                         
  -5   1   5       1866.91       1727.24        16.68 o                         
  -4   1   5          0.01          0.54         0.75 o                         
  -3   1   5        110.24         97.56         2.40 o                         
  -2   1   5         32.34         25.91         1.53 o                         
  -1   1   5      16312.27      17501.19       339.72 o                         
   0   1   5        112.94        116.60         2.62 o                         
   1   1   5      22411.33      26456.39       478.18 o                         
   2   1   5       2559.70       2508.78        19.62 o                         
   3   1   5        349.30        386.58         5.13 o                         
   4   1   5       1718.50       1665.79        14.37 o                         
   5   1   5        135.52        118.65         3.00 o                         
   6   1   5        580.39        534.70         7.84 o                         
   7   1   5        292.78        254.56         4.58 o                         
   8   1   5         26.50         38.66         2.00 o                         
   9   1   5         59.32         56.24         2.36 o                         
  10   1   5         34.32         37.22         3.15 o                         
  11   1   5         13.64          9.13         1.66 o                         
  12   1   5        411.33        424.23         7.94 o                         
  13   1   5        174.98        167.73         5.52 o                         
  14   1   5        153.43        171.78         7.37 o                         
  15   1   5          0.15         -0.19         2.29 o                         
  16   1   5         16.83         22.17         4.74 o                         
  17   1   5         42.25         41.86         6.76 o                         
  18   1   5          1.20          1.40         4.37 o                         
  19   1   5          0.62          4.28         9.00 o                         
  20   1   5         10.82         15.63         7.16 o                         
  21   1   5          0.31         -0.10         6.02 o                         
 -21   2   5          0.32         -4.29         8.81 o                         
 -20   2   5          6.25          3.82         5.24 o                         
 -19   2   5          2.95          4.04         5.55 o                         
 -18   2   5          0.97         -3.85         4.14 o                         
 -17   2   5         10.07         12.07         6.71 o                         
 -16   2   5          1.06         -0.25         3.24 o                         
 -15   2   5         39.57         46.59         6.33 o                         
 -14   2   5        100.88         91.06         7.76 o                         
 -13   2   5          8.54          9.37         2.65 o                         
 -12   2   5        440.84        436.83        10.37 o                         
 -11   2   5          2.66          6.38         2.03 o                         
 -10   2   5         98.80        108.29         5.05 o                         
  -9   2   5         72.10         75.28         4.26 o                         
  -8   2   5         11.34         16.96         2.24 o                         
  -7   2   5         10.15          8.29         1.84 o                         
  -6   2   5         97.92        108.38         4.65 o                         
  -5   2   5        854.72        820.54         9.30 o                         
  -4   2   5       1531.34       1546.47        15.07 o                         
  -3   2   5        353.19        332.74         6.40 o                         
  -2   2   5         41.31         21.80         2.02 o                         
  -1   2   5         48.42         71.51         3.17 o                         
   0   2   5        129.74        114.26         3.78 o                         
   1   2   5       1006.21        976.41        11.26 o                         
   2   2   5        685.26        730.80        10.83 o                         
   3   2   5        282.73        284.70         5.42 o                         
   4   2   5        676.97        667.82         9.02 o                         
   5   2   5         84.45        103.38         4.02 o                         
   6   2   5        178.55        162.08         4.54 o                         
   7   2   5        354.79        367.45         6.89 o                         
   8   2   5        693.57        679.50         9.22 o                         
   9   2   5          0.03         -0.12         1.32 o                         
  10   2   5        518.46        517.05         7.90 o                         
  11   2   5         25.24         24.64         2.29 o                         
  12   2   5         82.47         87.92         4.82 o                         
  13   2   5        241.21        219.79         9.00 o                         
  14   2   5          0.00         -1.18         2.37 o                         
  15   2   5          8.53          3.10         3.46 o                         
  16   2   5          5.90          3.39         4.02 o                         
  17   2   5         23.00         28.19         7.27 o                         
  18   2   5          0.12          2.38         5.62 o                         
  19   2   5          0.48         -4.98        12.05 o                         
  20   2   5          7.69          6.46         8.71 o                         
  21   2   5         17.53          3.18         7.78 o                         
 -20   3   5          2.97         -3.00         5.38 o                         
 -19   3   5         16.77         19.07         7.42 o                         
 -18   3   5          8.16         19.23         7.64 o                         
 -17   3   5          0.01          6.36         5.82 o                         
 -16   3   5          5.48         17.88         5.42 o                         
 -15   3   5         24.13         27.15         5.88 o                         
 -14   3   5         11.27          9.23         6.59 o                         
 -13   3   5        256.69        291.71        16.10 o                         
 -12   3   5         55.51         61.64         6.91 o                         
 -11   3   5        522.57        557.35        14.44 o                         
 -10   3   5        105.70        107.07         5.98 o                         
  -9   3   5        224.45        259.32         8.17 o                         
  -8   3   5          7.13          3.79         2.11 o                         
  -7   3   5        112.30        128.91         4.30 o                         
  -6   3   5         14.52         12.97         2.10 o                         
  -5   3   5          1.58          3.57         1.58 o                         
  -4   3   5         79.86        102.03         5.62 o                         
  -3   3   5         38.28         45.00         3.13 o                         
  -2   3   5        124.81        125.90         5.07 o                         
  -1   3   5        126.06        122.31         4.87 o                         
   0   3   5         43.72         39.11         2.94 o                         
   1   3   5        195.76        187.81         5.98 o                         
   2   3   5        346.27        341.10         7.21 o                         
   3   3   5         60.98         62.78         4.16 o                         
   4   3   5          2.37          0.82         1.38 o                         
   5   3   5         10.06          8.01         1.85 o                         
   6   3   5         99.80        113.52         5.04 o                         
   7   3   5         38.65         35.30         2.95 o                         
   8   3   5          0.16          0.19         1.43 o                         
   9   3   5          0.27          1.26         1.90 o                         
  10   3   5         61.74         60.14         4.43 o                         
  11   3   5        173.57        175.63         8.04 o                         
  12   3   5         28.52         31.23         4.39 o                         
  13   3   5          5.21          7.40         3.41 o                         
  14   3   5         32.97         26.06         5.52 o                         
  15   3   5          0.14          0.59         4.04 o                         
  16   3   5          0.38         -5.18         7.30 o                         
  17   3   5          0.04         -1.59         5.10 o                         
  18   3   5          5.91          7.58         7.57 o                         
  19   3   5          0.12         -6.52         6.52 o                         
  20   3   5          9.98         11.12         9.10 o                         
 -18   4   5          1.06         10.35         6.86 o                         
 -17   4   5          2.90         -4.99         6.54 o                         
 -16   4   5          0.93         -5.02         5.02 o                         
 -15   4   5          2.74         -5.93         5.93 o                         
 -14   4   5         60.50         47.45         8.13 o                         
 -13   4   5         24.16         22.21         6.28 o                         
 -12   4   5          0.28         -0.96         3.88 o                         
 -11   4   5         77.48         62.73         7.90 o                         
 -10   4   5        202.99        211.09        13.75 o                         
  -9   4   5          0.34          5.05         4.22 o                         
  -8   4   5          0.26          2.34         2.87 o                         
  -7   4   5         15.24         17.05         4.09 o                         
  -6   4   5         36.13         50.76         4.77 o                         
  -5   4   5         64.11         70.45         4.69 o                         
  -4   4   5         20.47         22.86         3.12 o                         
  -3   4   5         35.13         36.96         3.42 o                         
  -2   4   5        310.95        313.84         8.46 o                         
  -1   4   5         22.60         30.75         3.44 o                         
   0   4   5        146.77        161.52         7.01 o                         
   1   4   5         17.58         15.38         2.61 o                         
   2   4   5          1.10          4.18         1.94 o                         
   3   4   5        121.24        147.45         6.27 o                         
   4   4   5         64.06         68.24         4.56 o                         
   5   4   5        119.09        116.60         5.86 o                         
   6   4   5         64.84         79.17         4.89 o                         
   7   4   5          4.95          1.45         2.38 o                         
   8   4   5         14.54          3.73         3.39 o                         
   9   4   5         11.67         10.97         3.70 o                         
  10   4   5          0.05         -3.40         3.47 o                         
  11   4   5        137.79        143.05         9.89 o                         
  12   4   5          1.93          6.74         5.19 o                         
  13   4   5          0.03         -2.17         4.66 o                         
  14   4   5          2.33         -2.73         5.51 o                         
  15   4   5         10.52         11.22         5.93 o                         
  16   4   5          4.17          5.52         6.79 o                         
  17   4   5          0.49          2.74         7.27 o                         
  18   4   5          0.00         -4.10         7.69 o                         
 -16   5   5          3.46         -4.52         6.96 o                         
 -15   5   5          3.79          6.11         6.81 o                         
 -14   5   5          2.28         -3.17         5.03 o                         
 -13   5   5          3.08         -5.01         7.57 o                         
 -12   5   5          0.47         -3.08         4.79 o                         
 -11   5   5          0.00         -1.55         4.65 o                         
 -10   5   5          0.03         -0.96         5.15 o                         
  -9   5   5          0.24          4.43         4.42 o                         
  -8   5   5         16.94         13.60         5.90 o                         
  -7   5   5         12.77          7.55         6.33 o                         
  -6   5   5          1.53          8.53         6.54 o                         
  -5   5   5         14.78          8.94         5.13 o                         
  -4   5   5         56.28         67.32        10.53 o                         
  -3   5   5          8.12          3.03         3.90 o                         
  -2   5   5          5.33         15.54         4.05 o                         
  -1   5   5         23.68         18.72         4.42 o                         
   0   5   5        212.99        214.46        10.91 o                         
   1   5   5          3.24          3.30         3.51 o                         
   2   5   5          0.01         -2.25         3.51 o                         
   3   5   5         13.72         13.93         3.62 o                         
   4   5   5         29.29         29.65         5.54 o                         
   5   5   5         46.76         48.76         6.58 o                         
   6   5   5         31.28         27.12         4.99 o                         
   7   5   5         67.69         63.69         7.40 o                         
   8   5   5         97.68         78.33        10.65 o                         
   9   5   5          1.97         12.25         5.36 o                         
  10   5   5         15.47         13.43         6.74 o                         
  11   5   5          0.06          3.28         5.81 o                         
  12   5   5          5.81         14.50         6.83 o                         
  13   5   5          0.22         -7.37         7.37 o                         
  14   5   5          4.36          5.96         7.24 o                         
  15   5   5          0.00          7.76         7.38 o                         
 -12   6   5          0.38          3.55         6.83 o                         
 -11   6   5          0.25         -6.81         6.81 o                         
 -10   6   5          4.38         -7.82        10.21 o                         
  -9   6   5          1.89         -0.97         5.00 o                         
  -8   6   5          0.06          0.96         5.94 o                         
  -7   6   5          0.63         -0.29         4.48 o                         
  -6   6   5         12.70          9.09         5.64 o                         
  -5   6   5          0.23         -5.09         5.09 o                         
  -4   6   5         23.28         17.18         6.64 o                         
  -3   6   5          4.71          9.75         4.87 o                         
  -2   6   5          0.55         -2.73         4.84 o                         
  -1   6   5          0.67          3.87         6.12 o                         
   0   6   5          3.11         -0.45         4.40 o                         
   1   6   5          2.78         -3.60         5.00 o                         
   2   6   5          0.78         -4.46         4.46 o                         
   3   6   5          1.89          1.74         3.97 o                         
   4   6   5          1.85          7.42         4.53 o                         
   5   6   5          1.13          0.61         4.38 o                         
   6   6   5          0.00         -5.32         5.32 o                         
   7   6   5         10.11          2.80         8.09 o                         
   8   6   5          0.62         -5.24         5.37 o                         
   9   6   5          0.29         -8.18         9.28 o                         
  10   6   5          0.09          3.30         9.39 o                         
  11   6   5          3.29          6.94         7.41 o                         
  12   6   5          0.49        -15.72        21.33 o                         
  -4   7   5          0.25         -5.98         5.98 o                         
  -3   7   5          1.64         11.88         7.44 o                         
  -2   7   5          3.37          1.11         7.41 o                         
  -1   7   5          0.08         -6.09         6.41 o                         
   0   7   5          4.57          2.67         7.07 o                         
   1   7   5          0.54         -1.41         8.71 o                         
   2   7   5          0.84         -6.24         6.24 o                         
   3   7   5          0.70          5.55        13.07 o                         
   4   7   5          0.11         -7.11         7.11 o                         
 -22   0   6          1.53         -1.68        10.24 o                         
 -20   0   6          0.02          2.19         7.23 o                         
 -18   0   6          0.01          5.69         6.48 o                         
 -16   0   6          0.13          1.71         4.63 o                         
 -14   0   6         56.44         50.60         4.80 o                         
 -12   0   6          9.50         20.73         2.88 o                         
 -10   0   6          0.20          1.76         1.57 o                         
  -8   0   6          7.15          3.33         1.75 o                         
  -6   0   6        815.58        989.40        14.12 o                         
  -4   0   6       1109.80       1252.56        15.58 o                         
  -2   0   6       8201.86       8108.48       219.87 o                         
   0   0   6       4605.11       4266.48        48.61 o                         
   2   0   6         15.23          8.43         1.30 o                         
   4   0   6         37.53         25.55         2.11 o                         
   6   0   6        162.33        183.92         4.56 o                         
   8   0   6       1433.20       1486.26        19.00 o                         
  10   0   6        161.44        173.30         5.45 o                         
  12   0   6        367.17        384.64         8.41 o                         
  14   0   6        189.05        197.37        10.75 o                         
  16   0   6         47.85         44.13        14.30 o                         
  18   0   6          1.01          5.38         6.71 o                         
  20   0   6          1.79         -4.30         5.13 o                         
  22   0   6          0.65         -8.75         8.75 o                         
 -22   1   6          0.85         -7.37         9.15 o                         
 -21   1   6          4.16         -3.76         5.83 o                         
 -20   1   6          1.09         -5.14         5.14 o                         
 -19   1   6          0.00         -4.60         4.60 o                         
 -18   1   6         12.28         19.46         5.11 o                         
 -17   1   6         47.09         29.59         6.45 o                         
 -16   1   6         54.99         46.43         7.29 o                         
 -15   1   6         28.04         24.62         5.16 o                         
 -14   1   6         48.95         43.63         3.75 o                         
 -13   1   6        103.99         92.07         4.42 o                         
 -12   1   6         55.61         52.28         2.98 o                         
 -11   1   6          7.08          7.39         1.51 o                         
 -10   1   6          3.00          1.01         1.01 o                         
  -9   1   6        272.83        272.04         6.29 o                         
  -8   1   6        383.31        419.67         6.07 o                         
  -7   1   6         14.13         14.26         1.34 o                         
  -6   1   6        384.05        367.43         5.17 o                         
  -5   1   6       1534.36       1483.81        13.39 o                         
  -4   1   6        939.46        936.16         9.33 o                         
  -3   1   6        878.45        756.76         7.96 o                         
  -2   1   6        260.37        247.13         3.80 o                         
  -1   1   6        188.42        145.25         2.89 o                         
   0   1   6        120.93        126.75         2.78 o                         
   1   1   6       4012.91       4050.69        28.73 o                         
   2   1   6        274.61        251.93         4.08 o                         
   3   1   6       1176.68       1136.89        10.77 o                         
   4   1   6        672.01        626.77         7.27 o                         
   5   1   6       1897.97       1764.11        15.27 o                         
   6   1   6          3.72          5.81         1.10 o                         
   7   1   6       1301.93       1292.36        12.52 o                         
   8   1   6        942.84        912.28        10.03 o                         
   9   1   6        274.39        286.47         5.05 o                         
  10   1   6          1.20          0.69         1.26 o                         
  11   1   6        172.30        165.39         5.01 o                         
  12   1   6        109.04        115.99         4.87 o                         
  13   1   6        265.68        310.76         9.51 o                         
  14   1   6         61.58         71.56         5.78 o                         
  15   1   6         50.52         51.93         5.28 o                         
  16   1   6         26.92         27.94         5.47 o                         
  17   1   6          0.75          7.73         5.27 o                         
  18   1   6          0.28         -4.57         4.57 o                         
  19   1   6         11.92         26.76         7.85 o                         
  20   1   6          4.55         11.02         6.43 o                         
  21   1   6          6.98         -6.46         6.46 o                         
 -21   2   6          4.94          0.89         6.51 o                         
 -20   2   6          0.34          1.97         5.97 o                         
 -19   2   6          1.97          3.20         4.68 o                         
 -18   2   6         12.76         14.66         5.47 o                         
 -17   2   6          1.01          3.42         4.37 o                         
 -16   2   6         19.38         23.31         5.25 o                         
 -15   2   6         23.12         18.77         5.15 o                         
 -14   2   6         75.42         93.24         7.55 o                         
 -13   2   6         79.23         69.31         5.70 o                         
 -12   2   6        234.01        222.68         7.97 o                         
 -11   2   6          6.23         11.55         2.34 o                         
 -10   2   6        368.12        351.04         7.99 o                         
  -9   2   6          4.69          3.98         2.26 o                         
  -8   2   6         27.99         25.87         2.61 o                         
  -7   2   6         62.82         66.77         3.87 o                         
  -6   2   6        495.95        570.63         9.50 o                         
  -5   2   6         62.03         68.93         2.35 o                         
  -4   2   6        176.03        191.72         4.15 o                         
  -3   2   6        802.35        800.66        10.17 o                         
  -2   2   6        504.12        486.58         9.09 o                         
  -1   2   6        911.81        859.20        10.38 o                         
   0   2   6        246.57        256.78         5.91 o                         
   1   2   6        124.63        141.73         4.01 o                         
   2   2   6        361.32        300.68         5.68 o                         
   3   2   6        743.70        702.58         9.26 o                         
   4   2   6        778.92        851.23        10.53 o                         
   5   2   6         94.75         91.24         3.67 o                         
   6   2   6         19.41          8.46         1.95 o                         
   7   2   6        779.23        744.81        10.15 o                         
   8   2   6        375.52        390.47         6.85 o                         
   9   2   6        236.69        250.13         6.17 o                         
  10   2   6         18.01         20.47         2.33 o                         
  11   2   6         22.51         22.94         2.12 o                         
  12   2   6         61.87         69.65         4.99 o                         
  13   2   6         44.18         53.45         4.84 o                         
  14   2   6         51.13         54.02         5.73 o                         
  15   2   6          4.72         -0.35         3.94 o                         
  16   2   6          0.73          4.47         3.90 o                         
  17   2   6          0.51          1.00         5.10 o                         
  18   2   6          6.88         -5.46         5.46 o                         
  19   2   6          1.27         -2.97         5.90 o                         
  20   2   6         11.05          5.69         9.08 o                         
  21   2   6          0.25         -7.26         7.26 o                         
 -20   3   6          1.21         -5.48         6.07 o                         
 -19   3   6          4.39          8.55         6.43 o                         
 -18   3   6         17.82         16.27         6.55 o                         
 -17   3   6         19.22          7.91         7.44 o                         
 -16   3   6          7.48          3.79         8.77 o                         
 -15   3   6         14.01         15.09         4.83 o                         
 -14   3   6          3.86          3.36         4.01 o                         
 -13   3   6          8.13          5.06         4.39 o                         
 -12   3   6         22.31         21.82         4.60 o                         
 -11   3   6          4.24          8.04         3.50 o                         
 -10   3   6        186.52        193.02         8.21 o                         
  -9   3   6          0.21          3.04         1.95 o                         
  -8   3   6        186.99        183.06         7.89 o                         
  -7   3   6         20.47         18.69         2.76 o                         
  -6   3   6        121.68        119.15         4.42 o                         
  -5   3   6         61.35         64.25         3.06 o                         
  -4   3   6         84.27         88.79         3.99 o                         
  -3   3   6         11.15         23.48         2.38 o                         
  -2   3   6        125.48        123.78         5.25 o                         
  -1   3   6          1.34         -0.70         1.33 o                         
   0   3   6        218.30        237.17         6.21 o                         
   1   3   6          1.36          2.36         1.51 o                         
   2   3   6          1.71          1.28         1.58 o                         
   3   3   6         48.26         52.41         3.52 o                         
   4   3   6         75.77         84.39         4.72 o                         
   5   3   6         30.75         31.62         2.88 o                         
   6   3   6         36.83         59.52         3.70 o                         
   7   3   6         40.24         37.17         3.10 o                         
   8   3   6          4.50          2.42         2.34 o                         
   9   3   6         17.12         36.30         3.22 o                         
  10   3   6          2.98          3.16         2.73 o                         
  11   3   6        328.18        328.35        10.58 o                         
  12   3   6         30.93         29.96         4.61 o                         
  13   3   6        127.93        139.09        11.67 o                         
  14   3   6          1.41         -1.71         3.72 o                         
  15   3   6         11.06         15.97         5.94 o                         
  16   3   6          0.29         10.12         6.24 o                         
  17   3   6          3.67          9.03         6.28 o                         
  18   3   6          0.03         -7.61         7.61 o                         
  19   3   6         10.33          0.44         7.40 o                         
 -18   4   6          2.86         15.39         9.37 o                         
 -17   4   6          4.17          4.57         6.18 o                         
 -16   4   6         15.24         13.49         6.06 o                         
 -15   4   6          1.29         -2.48         4.77 o                         
 -14   4   6         14.50          1.24         6.35 o                         
 -13   4   6          5.82          9.00         5.03 o                         
 -12   4   6          8.12          4.36         4.44 o                         
 -11   4   6         66.41         49.67         9.66 o                         
 -10   4   6         86.64        108.87        11.24 o                         
  -9   4   6         38.02         33.66         6.06 o                         
  -8   4   6          1.95          3.04         3.06 o                         
  -7   4   6         13.74         22.28         5.68 o                         
  -6   4   6         72.52         70.74         5.56 o                         
  -5   4   6        131.62        141.82         6.97 o                         
  -4   4   6         10.73         10.05         2.23 o                         
  -3   4   6        252.69        253.63         7.81 o                         
  -2   4   6        403.15        394.00         9.07 o                         
  -1   4   6         95.57        104.60         5.34 o                         
   0   4   6         39.23         39.85         3.64 o                         
   1   4   6         16.88         17.08         2.71 o                         
   2   4   6         38.09         43.78         3.67 o                         
   3   4   6         13.68         13.87         2.83 o                         
   4   4   6        154.94        148.26         6.77 o                         
   5   4   6         43.54         44.32         3.95 o                         
   6   4   6        181.29        192.02         8.04 o                         
   7   4   6          1.58         -1.27         2.16 o                         
   8   4   6         33.70         18.81         3.49 o                         
   9   4   6          8.44          5.00         3.41 o                         
  10   4   6         52.77         59.33         7.03 o                         
  11   4   6          3.82          4.82         5.42 o                         
  12   4   6         18.92         13.65         7.79 o                         
  13   4   6          6.13         11.62         5.54 o                         
  14   4   6          3.02         -3.64         4.90 o                         
  15   4   6          0.49         -0.29         5.40 o                         
  16   4   6          1.53         -7.32         7.32 o                         
  17   4   6          3.74         -4.98         6.18 o                         
  18   4   6          0.20         -6.91         6.91 o                         
 -15   5   6          2.40          1.51         6.68 o                         
 -14   5   6          0.10         -3.45         5.93 o                         
 -13   5   6          0.87         -5.26         5.26 o                         
 -12   5   6          0.05         -2.45         4.93 o                         
 -11   5   6         18.66         26.24         7.49 o                         
 -10   5   6          0.03          1.17         4.43 o                         
  -9   5   6         66.88         71.92         9.17 o                         
  -8   5   6          1.65          0.12         4.62 o                         
  -7   5   6          0.14          3.30         4.96 o                         
  -6   5   6          0.00          4.48         4.29 o                         
  -5   5   6          0.76         10.73         5.14 o                         
  -4   5   6         14.71         19.12         5.76 o                         
  -3   5   6         56.93         50.55         5.97 o                         
  -2   5   6         87.83         86.94         7.73 o                         
  -1   5   6        241.69        266.48        11.98 o                         
   0   5   6          0.91          4.93         3.41 o                         
   1   5   6        270.55        274.84        11.93 o                         
   2   5   6         23.64         19.53         3.95 o                         
   3   5   6          2.81          0.04         3.70 o                         
   4   5   6         14.67         12.74         4.63 o                         
   5   5   6         43.15         43.61         6.35 o                         
   6   5   6          6.20          6.76         4.68 o                         
   7   5   6        101.49        109.91         9.31 o                         
   8   5   6         11.96          2.24         4.34 o                         
   9   5   6         13.64         22.61         8.14 o                         
  10   5   6          6.31         13.81         8.34 o                         
  11   5   6          7.21         14.01         6.60 o                         
  12   5   6          1.01         -2.76         6.67 o                         
  13   5   6          0.15         -3.63         7.62 o                         
  14   5   6          0.93         -9.73         9.73 o                         
  15   5   6          0.12          1.93         6.81 o                         
 -12   6   6          0.72        -20.05        20.05 o                         
 -11   6   6          0.03         -5.88         5.88 o                         
 -10   6   6          0.11         -6.40         6.40 o                         
  -9   6   6          5.48          6.46         6.10 o                         
  -8   6   6          0.15         -5.38         5.38 o                         
  -7   6   6         17.18         17.00         6.94 o                         
  -6   6   6          8.90          3.36         5.34 o                         
  -5   6   6         28.17         23.83         6.67 o                         
  -4   6   6          3.38          3.69         6.75 o                         
  -3   6   6          0.12          2.38         5.35 o                         
  -2   6   6         14.59          3.33         5.27 o                         
  -1   6   6          5.79          6.00         5.80 o                         
   0   6   6          5.31         11.01         5.94 o                         
   1   6   6         11.23          9.03         5.02 o                         
   2   6   6          0.45          2.71         6.66 o                         
   3   6   6          4.02         14.67         5.28 o                         
   4   6   6          0.05         11.83        11.48 o                         
   5   6   6          0.12         -1.22         4.41 o                         
   6   6   6          0.97         17.31         5.85 o                         
   7   6   6          7.14          6.82         7.41 o                         
   8   6   6          6.16          0.27         5.74 o                         
   9   6   6          0.27         -1.05        16.60 o                         
  10   6   6          8.36          7.45         7.55 o                         
  11   6   6          1.19         -4.37         5.80 o                         
  -4   7   6          0.05        -19.20        19.20 o                         
  -3   7   6          0.94         -5.74         6.90 o                         
  -2   7   6          0.02         -6.13         6.13 o                         
  -1   7   6          4.90         -6.06         6.06 o                         
   0   7   6          2.18         -3.99         6.59 o                         
   1   7   6          0.99         -3.10         5.77 o                         
   2   7   6          0.09         -3.89         7.86 o                         
   3   7   6          4.25         -6.76         6.76 o                         
 -21   0   7          0.05         -7.47         7.47 o                         
 -19   0   7         10.37         19.10         8.48 o                         
 -17   0   7        221.98        218.96        22.64 o                         
 -15   0   7        218.97        222.19        12.69 o                         
 -13   0   7          1.72         -1.81         1.81 o                         
 -11   0   7          6.34          3.20         1.97 o                         
  -9   0   7          0.10         -1.17         1.73 o                         
  -7   0   7        157.50        146.07         5.91 o                         
  -5   0   7        735.76        838.57        12.37 o                         
  -3   0   7       2339.52       2306.94        25.25 o                         
  -1   0   7        364.30        369.93         6.28 o                         
   1   0   7         11.73         18.03         1.65 o                         
   3   0   7          0.69          0.77         0.78 o                         
   5   0   7         39.98         37.23         3.26 o                         
   7   0   7       1435.13       1491.17        18.57 o                         
   9   0   7        513.08        518.14         9.65 o                         
  11   0   7          2.77          9.31         3.00 o                         
  13   0   7         43.53         48.04         5.64 o                         
  15   0   7         11.85          6.92         5.13 o                         
  17   0   7         20.30         15.62         8.17 o                         
  19   0   7          2.94         11.27         6.47 o                         
  21   0   7          1.28          2.35        13.01 o                         
 -22   1   7          7.92          4.70         8.56 o                         
 -21   1   7         19.07         24.84         8.17 o                         
 -20   1   7          8.86         -2.39         6.08 o                         
 -19   1   7          0.78         -4.40         4.40 o                         
 -18   1   7         15.40         13.92         5.36 o                         
 -17   1   7         11.02         19.64         5.04 o                         
 -16   1   7         30.62         20.05         4.76 o                         
 -15   1   7         52.95         54.70         6.13 o                         
 -14   1   7        117.90        112.50         6.70 o                         
 -13   1   7         26.95         27.74         2.89 o                         
 -12   1   7         47.16         46.37         2.80 o                         
 -11   1   7          5.96          3.99         1.34 o                         
 -10   1   7        182.33        195.57         4.58 o                         
  -9   1   7        212.81        198.64         4.31 o                         
  -8   1   7        899.86        869.06         9.94 o                         
  -7   1   7         57.14         59.69         2.32 o                         
  -6   1   7        961.10       1073.17        10.90 o                         
  -5   1   7       1113.19       1103.67        10.94 o                         
  -4   1   7        489.26        496.78         6.25 o                         
  -3   1   7       1323.26       1260.49        11.70 o                         
  -2   1   7       1784.64       1653.20        14.22 o                         
  -1   1   7       1605.51       1472.63        12.81 o                         
   0   1   7        870.86        883.09         8.75 o                         
   1   1   7       1333.23       1303.74        11.49 o                         
   2   1   7       1378.22       1259.27        11.63 o                         
   3   1   7        160.38        162.91         3.36 o                         
   4   1   7          8.88          6.87         1.10 o                         
   5   1   7        651.65        624.53         7.34 o                         
   6   1   7       1752.92       1740.01        15.72 o                         
   7   1   7        152.00        134.05         3.35 o                         
   8   1   7        123.14        123.25         3.49 o                         
   9   1   7         66.58         64.16         2.89 o                         
  10   1   7        123.51        123.73         3.78 o                         
  11   1   7          1.73          1.56         1.04 o                         
  12   1   7          0.56          0.88         1.62 o                         
  13   1   7        330.31        331.76         8.55 o                         
  14   1   7         12.34         11.50         3.00 o                         
  15   1   7        147.06        141.27        10.17 o                         
  16   1   7         33.32         35.82         6.90 o                         
  17   1   7          0.04          4.03         4.62 o                         
  18   1   7         10.70          3.17         4.38 o                         
  19   1   7          2.05         -1.47         5.64 o                         
  20   1   7          0.04          0.12        10.67 o                         
  21   1   7          1.72         -5.16         8.39 o                         
 -21   2   7         34.23         43.18         9.78 o                         
 -20   2   7          6.88         -1.87         5.91 o                         
 -19   2   7          0.19         -1.68         5.14 o                         
 -18   2   7         15.02         23.34         6.34 o                         
 -17   2   7          1.68         -0.17         4.69 o                         
 -16   2   7         35.90         40.00        10.27 o                         
 -15   2   7         16.03          8.85         5.55 o                         
 -14   2   7          8.56          6.56         3.73 o                         
 -13   2   7        110.06        123.98         9.03 o                         
 -12   2   7         72.72         69.68         5.10 o                         
 -11   2   7        246.53        260.85         7.77 o                         
 -10   2   7        136.01        150.32         6.09 o                         
  -9   2   7         24.16         26.96         2.84 o                         
  -8   2   7        257.06        273.86         6.79 o                         
  -7   2   7        437.49        447.99         8.53 o                         
  -6   2   7         33.59         47.08         3.58 o                         
  -5   2   7         84.97         91.76         2.76 o                         
  -4   2   7        115.03        120.17         3.82 o                         
  -3   2   7       1190.49       1233.83        13.45 o                         
  -2   2   7         64.67         70.29         3.46 o                         
  -1   2   7        611.20        582.84         9.16 o                         
   0   2   7          1.01          0.61         1.14 o                         
   1   2   7       1385.48       1327.98        15.50 o                         
   2   2   7       2147.83       1996.75        19.83 o                         
   3   2   7        862.92        839.06        10.96 o                         
   4   2   7        665.94        594.29         8.52 o                         
   5   2   7        285.02        277.66         5.61 o                         
   6   2   7         34.90         36.37         2.63 o                         
   7   2   7         49.17         47.60         2.96 o                         
   8   2   7         31.12         34.67         2.51 o                         
   9   2   7        113.97        106.08         4.11 o                         
  10   2   7         54.84         62.97         3.23 o                         
  11   2   7        161.11        196.15         5.48 o                         
  12   2   7        398.19        380.79        12.58 o                         
  13   2   7         19.47         22.08         3.93 o                         
  14   2   7          9.21          6.01         4.10 o                         
  15   2   7         23.26         42.52        11.38 o                         
  16   2   7          1.77          1.78         5.88 o                         
  17   2   7          1.84          6.30         5.52 o                         
  18   2   7          4.39          7.92         9.40 o                         
  19   2   7          8.07          8.43         9.63 o                         
  20   2   7          7.68         11.32         8.56 o                         
 -20   3   7          1.63         -6.85         6.85 o                         
 -19   3   7          0.14         -6.16         6.16 o                         
 -18   3   7          6.03         -2.54         7.44 o                         
 -17   3   7          1.86         -4.43         4.43 o                         
 -16   3   7          6.11          9.03         5.10 o                         
 -15   3   7          1.14          1.56         3.66 o                         
 -14   3   7         16.41          6.65         3.93 o                         
 -13   3   7         76.43         87.31         9.15 o                         
 -12   3   7          8.47          9.80         6.76 o                         
 -11   3   7         45.64         41.70         5.75 o                         
 -10   3   7         80.65         81.73         7.15 o                         
  -9   3   7         28.65         28.83         3.63 o                         
  -8   3   7        112.67        119.77         6.08 o                         
  -7   3   7        181.37        176.74         7.34 o                         
  -6   3   7         63.15         56.04         2.50 o                         
  -5   3   7         48.66         53.07         3.01 o                         
  -4   3   7        240.14        240.46         5.99 o                         
  -3   3   7         80.26         78.05         3.97 o                         
  -2   3   7         76.25         75.14         4.00 o                         
  -1   3   7         69.54         66.30         3.63 o                         
   0   3   7         92.74         82.40         4.07 o                         
   1   3   7        125.06        117.90         5.10 o                         
   2   3   7         52.30         45.02         3.25 o                         
   3   3   7         39.79         44.35         3.14 o                         
   4   3   7         15.23         23.01         2.50 o                         
   5   3   7          4.25         10.67         2.22 o                         
   6   3   7         25.40         22.99         2.77 o                         
   7   3   7         23.01         27.18         2.78 o                         
   8   3   7          0.35         -0.58         1.59 o                         
   9   3   7         41.70         43.48         3.93 o                         
  10   3   7        699.41        738.29        13.39 o                         
  11   3   7         38.79         36.52         4.68 o                         
  12   3   7         54.42         45.36         5.52 o                         
  13   3   7          3.64         -0.43         3.13 o                         
  14   3   7          7.88         12.96         5.69 o                         
  15   3   7          0.11         -5.24         5.24 o                         
  16   3   7          5.20          5.76         7.58 o                         
  17   3   7          6.29          3.72         8.93 o                         
  18   3   7          0.03         -2.80         6.10 o                         
  19   3   7          9.90          9.78         8.86 o                         
 -18   4   7          0.28          2.30         8.60 o                         
 -17   4   7         33.55         29.45         7.12 o                         
 -16   4   7          2.99          8.29         5.32 o                         
 -15   4   7          7.63         -0.32         6.47 o                         
 -14   4   7         13.84          0.89         5.79 o                         
 -13   4   7          3.00         -3.82         3.82 o                         
 -12   4   7          1.01          1.06         4.43 o                         
 -11   4   7         39.10         36.83         6.44 o                         
 -10   4   7         57.76         54.52         8.46 o                         
  -9   4   7        414.89        428.47        15.64 o                         
  -8   4   7          7.22          3.32         3.38 o                         
  -7   4   7          1.73         -2.69         2.69 o                         
  -6   4   7        211.97        202.40         8.71 o                         
  -5   4   7          0.10         -2.44         2.44 o                         
  -4   4   7         44.18         55.56         4.64 o                         
  -3   4   7        146.42        145.86         6.22 o                         
  -2   4   7        701.12        735.35        12.28 o                         
  -1   4   7         15.38         12.49         2.43 o                         
   0   4   7        244.16        259.89         7.78 o                         
   1   4   7         27.44         22.86         3.01 o                         
   2   4   7         10.40         10.63         2.36 o                         
   3   4   7         47.11         52.12         4.17 o                         
   4   4   7         99.95        102.07         5.93 o                         
   5   4   7         53.89         61.90         4.69 o                         
   6   4   7          4.67         13.47         3.12 o                         
   7   4   7         64.42         67.22         5.27 o                         
   8   4   7         10.86          7.83         2.88 o                         
   9   4   7         86.70        102.81         7.76 o                         
  10   4   7          3.38          4.53         3.96 o                         
  11   4   7         43.21         41.85         8.22 o                         
  12   4   7          1.55         -0.39         3.47 o                         
  13   4   7          0.00         10.56         5.74 o                         
  14   4   7          3.76          1.34         5.72 o                         
  15   4   7         14.89          6.02         6.65 o                         
  16   4   7          6.07         18.86        10.29 o                         
  17   4   7          2.90         -6.39         7.96 o                         
 -15   5   7          0.29         -1.69         5.90 o                         
 -14   5   7          2.29         -0.10         6.27 o                         
 -13   5   7          4.67          8.08         6.20 o                         
 -12   5   7          1.73         -0.72         3.95 o                         
 -11   5   7          0.17         -4.14         4.14 o                         
 -10   5   7         16.09          4.76         5.72 o                         
  -9   5   7          2.10         -4.74         4.74 o                         
  -8   5   7         23.56         22.65         5.56 o                         
  -7   5   7         20.70         33.21         7.22 o                         
  -6   5   7          6.82         12.47         4.97 o                         
  -5   5   7         10.85         14.33         5.01 o                         
  -4   5   7        125.34        119.91        17.70 o                         
  -3   5   7         96.94        108.63         9.27 o                         
  -2   5   7         14.98         22.27         5.12 o                         
  -1   5   7          5.14          4.80         4.12 o                         
   0   5   7          0.01          4.84         4.64 o                         
   1   5   7         31.65         25.19         5.49 o                         
   2   5   7          7.24          6.59         3.46 o                         
   3   5   7         14.27          7.83         4.08 o                         
   4   5   7          5.68          3.69         4.74 o                         
   5   5   7         17.53         22.88         5.41 o                         
   6   5   7         22.26         29.79         5.70 o                         
   7   5   7         43.03         47.35         9.19 o                         
   8   5   7          0.52         -0.67         3.77 o                         
   9   5   7          5.19          1.17         4.27 o                         
  10   5   7         18.40         18.87         8.44 o                         
  11   5   7          2.10          0.99         5.80 o                         
  12   5   7         10.25          6.53        10.18 o                         
  13   5   7          2.00          0.00         8.00 o                         
  14   5   7          8.62         -1.31         8.30 o                         
  15   5   7          3.64         -6.36         6.77 o                         
 -11   6   7          0.00         10.15         7.22 o                         
 -10   6   7          3.31         -5.27         6.79 o                         
  -9   6   7          4.35         -5.96         5.96 o                         
  -8   6   7          0.06         -6.84         6.84 o                         
  -7   6   7          0.30         -4.72         6.19 o                         
  -6   6   7         26.92         18.61         6.85 o                         
  -5   6   7          0.66         -4.21         4.21 o                         
  -4   6   7          1.55         -4.46         5.13 o                         
  -3   6   7          7.66          2.73         6.15 o                         
  -2   6   7          7.82          5.33         8.53 o                         
  -1   6   7          1.02          5.22         5.16 o                         
   0   6   7          8.69         10.07         5.44 o                         
   1   6   7          9.61          8.37         7.02 o                         
   2   6   7          0.32          3.56         4.85 o                         
   3   6   7          0.30         -4.02         4.02 o                         
   4   6   7          1.11         -1.26         4.63 o                         
   5   6   7          1.12          6.13         4.82 o                         
   6   6   7          3.69         -5.67         5.67 o                         
   7   6   7          0.03         -8.23         8.23 o                         
   8   6   7          0.36         -4.06         6.78 o                         
   9   6   7          0.06          2.67         6.24 o                         
  10   6   7          0.39          0.71         7.38 o                         
  11   6   7          3.18         -4.72         6.72 o                         
  -2   7   7          4.64          5.69        12.26 o                         
  -1   7   7          1.06         -4.84        10.11 o                         
   0   7   7          0.21         -4.55         6.30 o                         
   1   7   7          0.07         -6.05         6.05 o                         
   2   7   7          0.00         17.28        24.53 o                         
 -22   0   8          7.11        -10.67        10.67 o                         
 -20   0   8         24.28         25.42        13.34 o                         
 -18   0   8          3.32         -1.25         5.12 o                         
 -16   0   8         27.77         43.32         9.89 o                         
 -14   0   8          8.33          5.99         3.42 o                         
 -12   0   8         97.21        124.43         7.13 o                         
 -10   0   8        217.06        262.44         7.62 o                         
  -8   0   8         73.08         90.72         4.73 o                         
  -6   0   8        599.79        566.70        10.16 o                         
  -4   0   8        186.51        171.11         4.75 o                         
  -2   0   8       1519.23       1352.90        15.49 o                         
   0   0   8        461.33        383.83         7.35 o                         
   2   0   8        897.09        748.72        11.22 o                         
   4   0   8        644.45        595.79        10.01 o                         
   6   0   8       1638.35       1788.42        27.40 o                         
   8   0   8         87.01        111.07         4.47 o                         
  10   0   8        119.71        124.48         5.71 o                         
  12   0   8        421.57        427.04         9.81 o                         
  14   0   8        321.22        380.06        17.15 o                         
  16   0   8        177.53        225.98        22.96 o                         
  18   0   8          0.67          0.58         5.87 o                         
  20   0   8          0.09          7.96         9.08 o                         
 -21   1   8          4.33         -5.90         5.90 o                         
 -20   1   8          3.88          0.26         6.45 o                         
 -19   1   8          0.01         -4.09         5.27 o                         
 -18   1   8          9.12         14.14         5.66 o                         
 -17   1   8          1.26         -3.62         3.67 o                         
 -16   1   8          8.95          3.50         3.65 o                         
 -15   1   8          6.95          2.64         3.13 o                         
 -14   1   8          4.50         -0.59         2.08 o                         
 -13   1   8         21.91         24.26         2.92 o                         
 -12   1   8        115.11        111.61         4.44 o                         
 -11   1   8        120.03        107.63         3.81 o                         
 -10   1   8        357.97        368.85         6.25 o                         
  -9   1   8         43.81         45.84         2.53 o                         
  -8   1   8       1368.51       1495.03        14.69 o                         
  -7   1   8          0.21          0.16         0.93 o                         
  -6   1   8        410.54        370.01         5.57 o                         
  -5   1   8        121.24        116.83         3.12 o                         
  -4   1   8        213.73        265.48         4.45 o                         
  -3   1   8        699.19        678.18         7.70 o                         
  -2   1   8       6134.78       6207.75        42.55 o                         
  -1   1   8       4470.17       4276.89        34.17 o                         
   0   1   8       1010.16        982.64        11.32 o                         
   1   1   8         32.75         27.81         1.57 o                         
   2   1   8       1983.44       1893.13        16.05 o                         
   3   1   8          7.66          5.44         1.04 o                         
   4   1   8        714.98        631.68         7.21 o                         
   5   1   8         81.97        119.06         2.89 o                         
   6   1   8       1481.65       1572.98        14.18 o                         
   7   1   8          2.04          0.59         0.89 o                         
   8   1   8        425.57        424.76         6.23 o                         
   9   1   8          0.43          0.89         1.09 o                         
  10   1   8         18.57         22.93         2.01 o                         
  11   1   8         72.46         81.07         3.49 o                         
  12   1   8          0.42          0.67         1.61 o                         
  13   1   8        189.80        183.66        10.39 o                         
  14   1   8         20.79          9.29         3.26 o                         
  15   1   8         38.99         43.03         7.01 o                         
  16   1   8          5.55         12.05         8.10 o                         
  17   1   8         10.55          1.97         4.96 o                         
  18   1   8          0.15          0.49         5.82 o                         
  19   1   8          1.59          2.72         5.33 o                         
  20   1   8          0.44          6.97         8.93 o                         
  21   1   8          0.01         -6.57         6.57 o                         
 -21   2   8          3.26          1.06         6.24 o                         
 -20   2   8          4.81         -2.19         9.45 o                         
 -19   2   8          4.68         -6.12         8.68 o                         
 -18   2   8          1.47         -1.72         4.03 o                         
 -17   2   8          3.04         -0.08         3.92 o                         
 -16   2   8          0.01          9.04         4.62 o                         
 -15   2   8          4.99          4.97         4.28 o                         
 -14   2   8         73.69         75.20         8.46 o                         
 -13   2   8        412.73        439.56        11.88 o                         
 -12   2   8         33.04         43.45         4.46 o                         
 -11   2   8        103.72        103.88         5.53 o                         
 -10   2   8         40.88         42.88         3.54 o                         
  -9   2   8         20.96         13.69         2.40 o                         
  -8   2   8         73.91         64.82         4.01 o                         
  -7   2   8        204.97        221.42         6.33 o                         
  -6   2   8        127.29        134.77         5.43 o                         
  -5   2   8        338.83        380.35         5.94 o                         
  -4   2   8        292.96        319.88         5.45 o                         
  -3   2   8       1947.19       2002.68        18.76 o                         
  -2   2   8          1.64          0.97         1.39 o                         
  -1   2   8          0.73          5.84         1.31 o                         
   0   2   8          4.27          5.46         1.44 o                         
   1   2   8        598.08        553.22         8.10 o                         
   2   2   8       1508.54       1538.47        15.05 o                         
   3   2   8       4420.16       4483.08        35.44 o                         
   4   2   8        943.01        934.75        10.79 o                         
   5   2   8          5.49          4.29         1.44 o                         
   6   2   8          0.13          0.52         1.17 o                         
   7   2   8          2.25          3.60         1.41 o                         
   8   2   8         63.04         74.31         3.61 o                         
   9   2   8          2.42          3.58         1.76 o                         
  10   2   8       1045.56       1109.36        13.14 o                         
  11   2   8        274.42        289.85         7.19 o                         
  12   2   8        158.36        167.35         7.88 o                         
  13   2   8          5.30          8.01         3.47 o                         
  14   2   8         14.85          8.41         4.20 o                         
  15   2   8         15.16         19.14         5.00 o                         
  16   2   8          6.50         18.71         5.49 o                         
  17   2   8          0.98         -4.09         4.09 o                         
  18   2   8          7.62          2.66         5.64 o                         
  19   2   8          0.70         -4.03         7.19 o                         
  20   2   8          0.29         -0.70         7.81 o                         
 -19   3   8          0.22          4.19         6.80 o                         
 -18   3   8         10.76          6.99         5.49 o                         
 -17   3   8          8.76         10.08         5.24 o                         
 -16   3   8          1.29         -3.73         3.73 o                         
 -15   3   8          5.26          5.35         4.08 o                         
 -14   3   8         31.75         32.92         7.53 o                         
 -13   3   8          2.17          6.17         4.25 o                         
 -12   3   8         62.80         50.03         7.45 o                         
 -11   3   8         41.70         40.67         5.69 o                         
 -10   3   8          0.05         -2.60         2.60 o                         
  -9   3   8         10.90          5.79         3.03 o                         
  -8   3   8          1.64          2.68         2.31 o                         
  -7   3   8         39.99         40.99         3.59 o                         
  -6   3   8        197.07        187.84         5.68 o                         
  -5   3   8         26.71         25.39         2.51 o                         
  -4   3   8        207.75        210.55         6.30 o                         
  -3   3   8        362.17        339.00         7.12 o                         
  -2   3   8          3.54          6.61         1.53 o                         
  -1   3   8         16.82         15.56         2.32 o                         
   0   3   8        403.70        415.47         7.73 o                         
   1   3   8        521.25        538.90         8.97 o                         
   2   3   8        147.14        149.44         8.06 o                         
   3   3   8        436.78        446.62         8.47 o                         
   4   3   8         25.17         20.14         2.42 o                         
   5   3   8          3.45          4.96         1.71 o                         
   6   3   8         74.34         71.14         4.39 o                         
   7   3   8        119.52        126.34         5.47 o                         
   8   3   8         66.17         69.12         4.14 o                         
   9   3   8        271.35        309.36         8.81 o                         
  10   3   8        204.01        191.17         7.58 o                         
  11   3   8          1.78         -2.51         2.51 o                         
  12   3   8          0.42          1.46         3.13 o                         
  13   3   8         17.46         20.49         4.99 o                         
  14   3   8          3.32          2.94         4.75 o                         
  15   3   8         35.07         50.30         8.54 o                         
  16   3   8          2.09         -6.36         6.36 o                         
  17   3   8          0.04         -7.62         8.16 o                         
  18   3   8          1.58         -6.25         6.25 o                         
  19   3   8          6.40         12.91        15.92 o                         
 -18   4   8          0.63         -0.36         6.81 o                         
 -17   4   8          5.42          6.17         7.41 o                         
 -16   4   8          0.08         -5.11         5.11 o                         
 -15   4   8          3.07         10.44         6.20 o                         
 -14   4   8          7.19         10.70         4.85 o                         
 -13   4   8          0.47         -3.94         3.94 o                         
 -12   4   8          2.47         -3.55         3.55 o                         
 -11   4   8         49.48         52.43         7.35 o                         
 -10   4   8         10.66         11.60         4.72 o                         
  -9   4   8        213.79        241.59        13.18 o                         
  -8   4   8          0.03          6.87         3.33 o                         
  -7   4   8         11.22         11.35         3.71 o                         
  -6   4   8          6.43          6.25         3.56 o                         
  -5   4   8          1.83          3.13         2.76 o                         
  -4   4   8        185.87        192.16         8.47 o                         
  -3   4   8        123.36        120.10         6.31 o                         
  -2   4   8          8.53         12.33         2.69 o                         
  -1   4   8         18.85         21.86         3.15 o                         
   0   4   8         65.53         66.73         4.50 o                         
   1   4   8        211.38        204.54         6.88 o                         
   2   4   8        237.69        225.62         7.72 o                         
   3   4   8        176.19        160.54         8.32 o                         
   4   4   8         81.72         87.89         5.46 o                         
   5   4   8          3.38          2.34         2.80 o                         
   6   4   8         95.81         80.70         6.84 o                         
   7   4   8          0.03         -1.86         2.64 o                         
   8   4   8         92.87         80.66         6.24 o                         
   9   4   8         37.43         38.42         7.34 o                         
  10   4   8          7.09         10.53         4.08 o                         
  11   4   8          3.61         14.23         4.60 o                         
  12   4   8          5.12          6.18         4.82 o                         
  13   4   8         12.30         27.54         7.43 o                         
  14   4   8         24.84         19.29         7.14 o                         
  15   4   8          5.20         15.14         8.38 o                         
  16   4   8          0.67         -7.66         7.66 o                         
  17   4   8          4.04         -4.57         6.83 o                         
 -15   5   8          7.21         -0.79         6.89 o                         
 -14   5   8          1.10         -4.99         7.38 o                         
 -13   5   8          0.45         -4.58         4.58 o                         
 -12   5   8          2.90          8.89         5.76 o                         
 -11   5   8          6.49         -1.97         6.62 o                         
 -10   5   8          1.32          1.09         5.19 o                         
  -9   5   8          0.00         -4.29         4.29 o                         
  -8   5   8         22.57         23.32         6.37 o                         
  -7   5   8         15.56         14.01         5.41 o                         
  -6   5   8          1.48         -3.09         7.35 o                         
  -5   5   8         47.64         43.99         6.69 o                         
  -4   5   8         13.46         18.55         6.05 o                         
  -3   5   8        255.77        284.80        16.34 o                         
  -2   5   8         13.27         22.62         5.38 o                         
  -1   5   8          0.38          8.39         4.03 o                         
   0   5   8          1.10         -0.14         4.05 o                         
   1   5   8         93.59         82.26         7.68 o                         
   2   5   8         14.73         30.62         6.51 o                         
   3   5   8          0.87         -3.43         4.99 o                         
   4   5   8          0.90         -2.51         3.62 o                         
   5   5   8         23.41         28.94         5.87 o                         
   6   5   8          6.89          8.82         3.62 o                         
   7   5   8          0.77         -0.16         3.57 o                         
   8   5   8          8.49          9.71         4.75 o                         
   9   5   8         29.96         30.10         6.54 o                         
  10   5   8          0.00         -0.94         3.86 o                         
  11   5   8          3.54          1.23         6.76 o                         
  12   5   8          0.49          9.36         6.60 o                         
  13   5   8          6.49          0.36        12.55 o                         
  14   5   8          0.51         -5.89         7.95 o                         
 -11   6   8          0.21         -6.42         6.42 o                         
 -10   6   8          3.74         -1.45         8.35 o                         
  -9   6   8         10.21          0.67         9.06 o                         
  -8   6   8          0.08          0.18         6.11 o                         
  -7   6   8          4.83         10.94         6.68 o                         
  -6   6   8          1.17         11.45         6.64 o                         
  -5   6   8          1.23          3.80         5.00 o                         
  -4   6   8          3.40         -4.59         4.93 o                         
  -3   6   8          0.54         -1.43         5.42 o                         
  -2   6   8         16.46          1.91         5.22 o                         
  -1   6   8          4.67         -4.07         5.59 o                         
   0   6   8         18.48         18.96         6.59 o                         
   1   6   8          0.56          6.02         4.74 o                         
   2   6   8          2.61         -0.79         4.81 o                         
   3   6   8          0.02         -4.71         4.71 o                         
   4   6   8          4.45          6.04         4.65 o                         
   5   6   8          0.53         -0.35         4.42 o                         
   6   6   8          5.46          5.62         6.04 o                         
   7   6   8          0.25         12.27         8.27 o                         
   8   6   8          0.26          5.46         7.22 o                         
   9   6   8          0.08         -0.63         9.67 o                         
  10   6   8          1.21         18.76         7.90 o                         
 -21   0   9          0.01         -1.07         9.35 o                         
 -19   0   9         25.48         30.17        10.77 o                         
 -17   0   9          0.45         19.20         8.44 o                         
 -15   0   9          0.55          0.55         3.19 o                         
 -13   0   9         36.62         38.10         4.40 o                         
 -11   0   9          1.33          2.12         1.88 o                         
  -9   0   9        383.97        415.85         9.54 o                         
  -7   0   9       1071.54       1086.88        16.31 o                         
  -5   0   9        194.62        175.04         5.40 o                         
  -3   0   9        130.11        149.78         4.76 o                         
  -1   0   9          2.39          2.02         1.09 o                         
   1   0   9          0.04          3.16         1.74 o                         
   3   0   9        147.09        162.50         4.32 o                         
   5   0   9          2.37          0.15         1.29 o                         
   7   0   9        535.58        568.62        13.05 o                         
   9   0   9         24.18         40.92         2.70 o                         
  11   0   9         17.13         20.96         3.19 o                         
  13   0   9        272.40        271.76        12.17 o                         
  15   0   9        352.02        362.50        23.49 o                         
  17   0   9         74.14         68.43        13.79 o                         
  19   0   9          1.04         -4.25         6.92 o                         
  21   0   9          5.03         -0.50         9.28 o                         
 -21   1   9          0.44          1.05         6.33 o                         
 -20   1   9         24.92         20.66         7.07 o                         
 -19   1   9          1.33          1.97         8.67 o                         
 -18   1   9          4.82          1.43         5.10 o                         
 -17   1   9         35.54         36.53         6.50 o                         
 -16   1   9         13.63         13.44         4.15 o                         
 -15   1   9         32.56         23.16         4.65 o                         
 -14   1   9          2.52          5.24         2.79 o                         
 -13   1   9          7.66          3.20         2.20 o                         
 -12   1   9        370.75        363.20         7.38 o                         
 -11   1   9         61.28         69.39         3.28 o                         
 -10   1   9         40.64         38.19         2.55 o                         
  -9   1   9          9.35          6.55         1.33 o                         
  -8   1   9        419.43        423.28         6.84 o                         
  -7   1   9         71.69         71.31         2.84 o                         
  -6   1   9         78.19         77.69         2.88 o                         
  -5   1   9         11.24         15.31         1.49 o                         
  -4   1   9         40.66         52.66         2.64 o                         
  -3   1   9       2666.91       2722.85        21.23 o                         
  -2   1   9         36.12         34.72         2.20 o                         
  -1   1   9        667.72        671.40         8.72 o                         
   0   1   9        822.61        858.93        12.00 o                         
   1   1   9         59.00         56.48         2.11 o                         
   2   1   9         19.93         39.74         2.04 o                         
   3   1   9        362.76        386.58         5.97 o                         
   4   1   9       1665.60       1662.77        14.72 o                         
   5   1   9        102.99        108.69         3.84 o                         
   6   1   9        424.14        452.83         7.27 o                         
   7   1   9        203.28        252.50         5.42 o                         
   8   1   9        443.22        495.72         7.98 o                         
   9   1   9        313.93        264.82         5.12 o                         
  10   1   9        143.94        154.58         4.44 o                         
  11   1   9          0.08         -1.65         1.65 o                         
  12   1   9         23.83         16.88         3.04 o                         
  13   1   9          3.62          3.36         2.47 o                         
  14   1   9         25.45         19.10         5.49 o                         
  15   1   9        122.06        122.83        11.41 o                         
  16   1   9         23.90         28.29         6.84 o                         
  17   1   9          3.29          4.22         4.79 o                         
  18   1   9          3.87         -2.54         5.48 o                         
  19   1   9          2.22          8.20         6.02 o                         
  20   1   9          0.32         -4.38         7.82 o                         
  21   1   9          0.15         -4.51         7.30 o                         
 -20   2   9          1.40         -6.25         6.25 o                         
 -19   2   9          3.33         -3.13         5.66 o                         
 -18   2   9          8.34         -4.37         4.58 o                         
 -17   2   9          0.21          1.11         4.28 o                         
 -16   2   9          9.86          6.60         3.82 o                         
 -15   2   9         84.37         92.98         9.32 o                         
 -14   2   9        242.74        273.86        12.81 o                         
 -13   2   9        102.28        118.69         7.40 o                         
 -12   2   9        160.51        164.39         8.44 o                         
 -11   2   9        449.18        473.52        10.20 o                         
 -10   2   9         20.06         22.75         2.79 o                         
  -9   2   9        131.11        124.29         5.67 o                         
  -8   2   9          1.98          0.25         1.65 o                         
  -7   2   9        183.60        187.06         6.18 o                         
  -6   2   9        145.23        138.88         3.31 o                         
  -5   2   9        477.67        485.87         7.51 o                         
  -4   2   9        991.47       1066.34        11.77 o                         
  -3   2   9       1949.75       1952.89        18.50 o                         
  -2   2   9        775.89        794.09         9.97 o                         
  -1   2   9        143.72        170.28         4.27 o                         
   0   2   9        298.57        332.45         5.86 o                         
   1   2   9       1526.09       1527.98        15.57 o                         
   2   2   9        208.28        234.61         5.19 o                         
   3   2   9       2058.06       1925.12        18.49 o                         
   4   2   9         25.65         16.65         2.16 o                         
   5   2   9         46.33         32.16         2.46 o                         
   6   2   9         31.71         42.24         2.76 o                         
   7   2   9         87.85         93.36         3.78 o                         
   8   2   9         39.41         40.25         2.70 o                         
   9   2   9        603.46        608.15         9.02 o                         
  10   2   9         21.97         15.86         2.40 o                         
  11   2   9         30.74         29.79         3.47 o                         
  12   2   9          8.72          4.54         3.11 o                         
  13   2   9          0.00          3.87         2.86 o                         
  14   2   9          2.19         -1.27         3.10 o                         
  15   2   9         19.69         18.11         5.54 o                         
  16   2   9          7.26          5.51         4.64 o                         
  17   2   9          0.04          0.94         6.13 o                         
  18   2   9          0.72         -6.01         6.01 o                         
  19   2   9          9.29         22.82         9.18 o                         
  20   2   9          0.55          4.92         8.11 o                         
 -19   3   9         16.16         27.58         7.56 o                         
 -18   3   9          0.00         -5.12         6.46 o                         
 -17   3   9          5.65         -0.65         4.83 o                         
 -16   3   9          0.29         -1.55         5.78 o                         
 -15   3   9          5.21          4.07         4.29 o                         
 -14   3   9          4.23          2.26         4.34 o                         
 -13   3   9         15.54         17.92         5.38 o                         
 -12   3   9          0.27         -0.77         3.33 o                         
 -11   3   9          2.33         -0.93         4.26 o                         
 -10   3   9        207.70        209.92        11.12 o                         
  -9   3   9         50.85         59.39         5.36 o                         
  -8   3   9         14.80         19.50         3.45 o                         
  -7   3   9        149.15        181.68         7.47 o                         
  -6   3   9        131.08        149.22         4.02 o                         
  -5   3   9         59.33         55.18         3.15 o                         
  -4   3   9        250.45        278.38         6.51 o                         
  -3   3   9        137.84        134.88         4.96 o                         
  -2   3   9        256.76        264.04         6.44 o                         
  -1   3   9         15.65         16.74         2.31 o                         
   0   3   9        286.48        298.11         6.52 o                         
   1   3   9          0.01          2.62         1.51 o                         
   2   3   9          0.84         -1.19         1.71 o                         
   3   3   9        127.59        119.16         5.15 o                         
   4   3   9        260.48        275.03         6.70 o                         
   5   3   9         15.81         14.80         2.31 o                         
   6   3   9         13.70         20.35         2.46 o                         
   7   3   9          8.21         14.15         2.32 o                         
   8   3   9         56.80         62.09         4.14 o                         
   9   3   9         11.17         11.65         2.70 o                         
  10   3   9         23.24         35.80         4.68 o                         
  11   3   9         12.20         13.84         3.31 o                         
  12   3   9         13.97         10.08         4.33 o                         
  13   3   9          4.19         11.57         6.27 o                         
  14   3   9         94.90        112.06         9.70 o                         
  15   3   9         15.69         27.29         6.52 o                         
  16   3   9         12.98         31.98         9.13 o                         
  17   3   9          3.16         -3.77        10.68 o                         
  18   3   9         20.74         10.13         9.39 o                         
  19   3   9          0.16          5.34         7.98 o                         
 -17   4   9          0.03         -5.60         5.60 o                         
 -16   4   9          1.96          8.14         5.32 o                         
 -15   4   9          1.58          0.66         4.99 o                         
 -14   4   9          1.52         -3.78         3.78 o                         
 -13   4   9          2.43          7.51         5.15 o                         
 -12   4   9          0.00          0.05         4.11 o                         
 -11   4   9          1.93         13.47         4.98 o                         
 -10   4   9          3.23          4.50         6.08 o                         
  -9   4   9          1.50         -0.87         3.29 o                         
  -8   4   9         79.69         75.84         7.62 o                         
  -7   4   9          0.53         -1.48         3.07 o                         
  -6   4   9         45.54         70.07         6.90 o                         
  -5   4   9        320.34        347.22        11.04 o                         
  -4   4   9         13.64          6.52         3.50 o                         
  -3   4   9         44.74         42.19         4.53 o                         
  -2   4   9        190.52        193.47         7.69 o                         
  -1   4   9        734.26        708.37        13.88 o                         
   0   4   9          7.10         10.01         2.64 o                         
   1   4   9         10.32          7.60         2.62 o                         
   2   4   9        105.12        111.19         6.03 o                         
   3   4   9         83.52         81.75         5.23 o                         
   4   4   9         97.96         89.85         5.41 o                         
   5   4   9         42.98         43.51         4.53 o                         
   6   4   9         20.71         17.15         3.79 o                         
   7   4   9          6.34          5.58         3.33 o                         
   8   4   9         33.42         31.55         6.25 o                         
   9   4   9        133.51        115.10         8.61 o                         
  10   4   9          0.08         -0.03         4.44 o                         
  11   4   9         34.44         20.05         5.16 o                         
  12   4   9          2.07         -3.49         3.49 o                         
  13   4   9         28.37         20.28         6.21 o                         
  14   4   9         13.19          4.38         6.03 o                         
  15   4   9          7.76          1.38        10.29 o                         
  16   4   9          2.41         -2.61         8.27 o                         
  17   4   9          0.12         -6.47         6.47 o                         
 -15   5   9          4.32          3.69        11.92 o                         
 -14   5   9          4.74          2.56         6.76 o                         
 -13   5   9          1.51         -2.96         6.36 o                         
 -12   5   9          1.53         11.90         9.82 o                         
 -11   5   9          1.08         -2.23         7.33 o                         
 -10   5   9          7.31         10.19         5.85 o                         
  -9   5   9          0.02          2.03         4.36 o                         
  -8   5   9         37.78         40.92         6.99 o                         
  -7   5   9          4.89          6.98         5.28 o                         
  -6   5   9         85.69         68.36         8.32 o                         
  -5   5   9          7.90         19.87         5.71 o                         
  -4   5   9         94.43         91.17         9.82 o                         
  -3   5   9          1.76          1.19         4.33 o                         
  -2   5   9         84.85         76.80         7.91 o                         
  -1   5   9          3.23          6.40         4.39 o                         
   0   5   9          0.46         -1.53         3.91 o                         
   1   5   9          5.30          3.72         3.50 o                         
   2   5   9         46.77         66.63         8.60 o                         
   3   5   9          9.32         12.28         4.47 o                         
   4   5   9          8.42          5.66         4.00 o                         
   5   5   9          0.28          3.78         4.12 o                         
   6   5   9          4.10          7.69         4.06 o                         
   7   5   9          6.42          9.32         4.65 o                         
   8   5   9          0.18         -6.15         6.15 o                         
   9   5   9          9.51         10.32         5.13 o                         
  10   5   9          4.31          6.04         5.75 o                         
  11   5   9          3.94         11.05         8.93 o                         
  12   5   9          2.85         -6.21         6.21 o                         
  13   5   9          0.03         -6.87         6.87 o                         
  14   5   9          0.49         -6.80         6.80 o                         
 -10   6   9          4.81         15.00         7.35 o                         
  -9   6   9          0.27         -5.47         8.47 o                         
  -8   6   9          0.20         -6.76         6.76 o                         
  -7   6   9          0.00         -2.02         6.10 o                         
  -6   6   9          0.17         -6.65         6.65 o                         
  -5   6   9          0.60         -5.22         5.22 o                         
  -4   6   9          2.21          7.62         7.98 o                         
  -3   6   9         19.82         28.80         9.08 o                         
  -2   6   9          3.05          4.64         6.65 o                         
  -1   6   9         34.55         48.29         8.93 o                         
   0   6   9          0.45         -0.51         5.70 o                         
   1   6   9          1.67         -0.27         5.55 o                         
   2   6   9          1.38         -2.30         5.13 o                         
   3   6   9          2.04          1.04         4.46 o                         
   4   6   9          0.62         -4.56         4.56 o                         
   5   6   9          3.76         -4.83         6.47 o                         
   6   6   9          0.70         -0.36         5.29 o                         
   7   6   9          0.65          1.01         6.11 o                         
   8   6   9          0.30         -1.27         8.41 o                         
   9   6   9          2.94          2.53         8.33 o                         
  10   6   9          2.29         -0.85        12.32 o                         
 -20   0  10          8.31         45.66        16.21 o                         
 -18   0  10         37.89         18.43         8.13 o                         
 -16   0  10          6.51         19.41        10.45 o                         
 -14   0  10          0.03         -0.33         2.59 o                         
 -12   0  10         37.25         39.85         4.18 o                         
 -10   0  10         28.37         32.53         3.53 o                         
  -8   0  10         81.93         56.28         5.83 o                         
  -6   0  10       1605.60       1484.55        20.24 o                         
  -4   0  10         97.89         98.38         4.20 o                         
  -2   0  10        423.71        448.87         8.61 o                         
   0   0  10          1.81          2.31         1.13 o                         
   2   0  10        435.20        432.55         7.89 o                         
   4   0  10        685.46        700.75        12.59 o                         
   6   0  10         12.64         12.32         2.47 o                         
   8   0  10        203.78        197.48         7.63 o                         
  10   0  10         21.99         37.98         2.48 o                         
  12   0  10          4.75          8.74         3.65 o                         
  14   0  10          3.44          4.50         9.39 o                         
  16   0  10        201.96        150.36        21.25 o                         
  18   0  10          2.64          9.64         7.83 o                         
  20   0  10          1.75         -8.53         8.53 o                         
 -21   1  10          8.17          9.73         7.05 o                         
 -20   1  10          0.19         -3.98         6.28 o                         
 -19   1  10          1.67         -2.76         5.06 o                         
 -18   1  10          1.84          5.06         6.13 o                         
 -17   1  10          0.41         -1.85         4.33 o                         
 -16   1  10          0.83         -1.42         2.97 o                         
 -15   1  10        264.19        247.42        15.07 o                         
 -14   1  10         33.24         32.14         4.55 o                         
 -13   1  10        118.83        120.62         6.38 o                         
 -12   1  10          4.67          0.90         2.08 o                         
 -11   1  10         80.16         78.07         3.59 o                         
 -10   1  10        437.27        479.39         7.79 o                         
  -9   1  10          0.40          2.38         1.20 o                         
  -8   1  10         32.08         24.36         2.27 o                         
  -7   1  10        149.53        144.83         3.98 o                         
  -6   1  10         67.22         59.16         2.66 o                         
  -5   1  10        810.79        842.72         9.56 o                         
  -4   1  10       3860.55       3855.10        28.91 o                         
  -3   1  10        270.31        272.42         4.57 o                         
  -2   1  10        719.11        812.40        10.15 o                         
  -1   1  10        159.54        135.54         4.23 o                         
   0   1  10         34.39         35.90         2.33 o                         
   1   1  10        533.99        538.93         7.15 o                         
   2   1  10       1377.40       1411.14        13.16 o                         
   3   1  10          4.94          5.48         1.05 o                         
   4   1  10        416.97        403.92         5.70 o                         
   5   1  10          4.40          2.34         1.12 o                         
   6   1  10        787.22        851.71        10.85 o                         
   7   1  10         33.76         39.06         2.69 o                         
   8   1  10         33.96         31.09         2.43 o                         
   9   1  10         23.21         23.70         2.31 o                         
  10   1  10        116.26        121.50         4.77 o                         
  11   1  10         19.64         19.48         2.47 o                         
  12   1  10          0.51          5.07         2.63 o                         
  13   1  10          1.73         -0.74         2.85 o                         
  14   1  10         82.56         78.85         9.22 o                         
  15   1  10         20.99         19.59         6.31 o                         
  16   1  10         47.74         33.14         6.81 o                         
  17   1  10          0.03          5.33         4.47 o                         
  18   1  10          2.57          2.22         5.14 o                         
  19   1  10          1.04         -5.30         5.30 o                         
  20   1  10          0.57         -1.57         7.31 o                         
 -20   2  10         10.84          1.63         7.20 o                         
 -19   2  10          1.10         -5.48         5.48 o                         
 -18   2  10         11.45         15.24         6.10 o                         
 -17   2  10          4.88          4.32         4.34 o                         
 -16   2  10          9.57          9.53         4.63 o                         
 -15   2  10          8.57          7.09         4.67 o                         
 -14   2  10        118.78        131.51         9.38 o                         
 -13   2  10         12.55         11.12         3.37 o                         
 -12   2  10        196.45        220.02         9.36 o                         
 -11   2  10        241.07        255.33         8.31 o                         
 -10   2  10        126.59        122.26         5.89 o                         
  -9   2  10         53.56         55.10         3.94 o                         
  -8   2  10        221.17        229.06         7.20 o                         
  -7   2  10         34.70         46.45         3.46 o                         
  -6   2  10         69.67         81.33         3.10 o                         
  -5   2  10         62.50         60.95         3.32 o                         
  -4   2  10         32.84         23.54         2.05 o                         
  -3   2  10        363.49        395.55         6.64 o                         
  -2   2  10        745.14        724.08         9.32 o                         
  -1   2  10        497.03        526.01         7.69 o                         
   0   2  10         59.23         54.31         2.70 o                         
   1   2  10        411.78        405.35         6.76 o                         
   2   2  10        149.12        150.93         4.41 o                         
   3   2  10       1793.27       1849.01        18.01 o                         
   4   2  10        370.33        359.65         6.34 o                         
   5   2  10        662.88        684.99         9.27 o                         
   6   2  10          3.39          2.59         1.44 o                         
   7   2  10         82.97         91.77         3.97 o                         
   8   2  10         84.71         94.58         5.09 o                         
   9   2  10          3.97          2.27         1.67 o                         
  10   2  10        161.96        152.97         5.85 o                         
  11   2  10         10.27         12.34         3.31 o                         
  12   2  10         14.79         18.02         3.83 o                         
  13   2  10          0.91          3.78         3.79 o                         
  14   2  10         21.91         38.28         6.81 o                         
  15   2  10         12.58          4.16         6.00 o                         
  16   2  10          3.86          4.61         4.65 o                         
  17   2  10          2.95          5.13         5.25 o                         
  18   2  10         15.09         14.10         8.68 o                         
  19   2  10          3.67          8.58         8.07 o                         
  20   2  10          3.00          2.19         7.44 o                         
 -19   3  10          9.17         22.86        11.24 o                         
 -18   3  10          0.32          1.50         8.90 o                         
 -17   3  10          0.02         -0.49         6.36 o                         
 -16   3  10         12.26         11.32         5.29 o                         
 -15   3  10         32.42         34.63         6.67 o                         
 -14   3  10          8.12         18.95         6.50 o                         
 -13   3  10        101.96        102.23         8.99 o                         
 -12   3  10          8.06         15.54         4.46 o                         
 -11   3  10         35.66         31.95         5.36 o                         
 -10   3  10         14.49         13.60         4.14 o                         
  -9   3  10         30.69         28.20         5.14 o                         
  -8   3  10         30.76         26.84         3.76 o                         
  -7   3  10         29.11         33.75         3.54 o                         
  -6   3  10         12.78         14.73         2.59 o                         
  -5   3  10        182.08        169.45         5.22 o                         
  -4   3  10        109.81        106.49         4.43 o                         
  -3   3  10         24.02         18.95         2.36 o                         
  -2   3  10         71.48         57.48         3.97 o                         
  -1   3  10        131.75        141.64         5.10 o                         
   0   3  10        333.22        349.28         7.22 o                         
   1   3  10          0.88         -1.21         1.54 o                         
   2   3  10         22.11         21.95         2.56 o                         
   3   3  10         10.10          5.75         2.55 o                         
   4   3  10        335.92        331.44         7.10 o                         
   5   3  10        134.03        133.66         5.40 o                         
   6   3  10         12.02          8.23         2.63 o                         
   7   3  10          5.84          6.31         2.28 o                         
   8   3  10          5.15          3.62         2.36 o                         
   9   3  10         71.07         86.07         5.39 o                         
  10   3  10         69.23         72.83         5.82 o                         
  11   3  10        101.34         96.29         8.04 o                         
  12   3  10        234.76        232.60        12.86 o                         
  13   3  10         30.05         37.00         5.92 o                         
  14   3  10         24.10         15.38         5.23 o                         
  15   3  10          7.33          5.20         6.13 o                         
  16   3  10         11.88         16.89         9.06 o                         
  17   3  10          2.85         -8.91         8.91 o                         
  18   3  10         11.18         -8.14         8.14 o                         
 -17   4  10          0.05         -3.83         7.21 o                         
 -16   4  10          3.52         -1.91         7.03 o                         
 -15   4  10          3.55          6.18         5.31 o                         
 -14   4  10          7.66         -1.28         4.71 o                         
 -13   4  10         15.82         18.88         6.02 o                         
 -12   4  10          2.32          2.16         4.04 o                         
 -11   4  10          9.26          4.52         4.77 o                         
 -10   4  10          2.76          0.54         3.52 o                         
  -9   4  10        179.55        185.26        11.88 o                         
  -8   4  10          0.11         -3.13         3.13 o                         
  -7   4  10          5.59         -1.52         4.70 o                         
  -6   4  10         68.26         75.62         8.42 o                         
  -5   4  10          0.17          4.98         3.63 o                         
  -4   4  10         66.97         53.76         6.05 o                         
  -3   4  10         29.86         28.70         4.32 o                         
  -2   4  10          1.37          1.60         4.38 o                         
  -1   4  10        121.85        139.93         8.02 o                         
   0   4  10        491.08        486.10        14.43 o                         
   1   4  10        548.44        547.91        12.04 o                         
   2   4  10          9.93          9.79         3.35 o                         
   3   4  10          0.25         -2.11         2.23 o                         
   4   4  10        125.51        106.29         6.77 o                         
   5   4  10          5.86          9.54         4.01 o                         
   6   4  10          0.10          3.51         2.96 o                         
   7   4  10          1.17          1.77         3.43 o                         
   8   4  10         60.61         61.20         6.76 o                         
   9   4  10        102.81         92.91         9.23 o                         
  10   4  10          2.88          9.79         4.81 o                         
  11   4  10          8.71          6.16         4.22 o                         
  12   4  10          4.15         12.58         4.83 o                         
  13   4  10         20.67          0.86         7.62 o                         
  14   4  10          0.31          2.68         6.41 o                         
  15   4  10          0.01         -9.06         9.06 o                         
  16   4  10          1.01          4.62         8.79 o                         
 -14   5  10          0.01         -5.39         5.39 o                         
 -13   5  10          0.12         -5.19         5.19 o                         
 -12   5  10          6.28         -4.73        10.18 o                         
 -11   5  10         23.00          3.98         8.07 o                         
 -10   5  10          2.02          9.54         5.70 o                         
  -9   5  10         64.10         49.76         8.38 o                         
  -8   5  10         12.83         15.68         5.79 o                         
  -7   5  10         43.65         41.35         8.66 o                         
  -6   5  10          0.33          5.55         4.73 o                         
  -5   5  10         51.85         54.70         7.46 o                         
  -4   5  10          1.44         -0.05         3.52 o                         
  -3   5  10         23.20         20.75         7.89 o                         
  -2   5  10          0.84         -3.71         3.71 o                         
  -1   5  10        252.12        300.56        15.08 o                         
   0   5  10          0.03         -0.51         3.10 o                         
   1   5  10         12.25         12.33         5.08 o                         
   2   5  10         49.59         48.16         6.54 o                         
   3   5  10          3.66          2.64         4.46 o                         
   4   5  10          4.42          4.88         4.92 o                         
   5   5  10         83.95         97.99        10.20 o                         
   6   5  10          2.43         -2.29         4.95 o                         
   7   5  10          1.35         -4.98         4.98 o                         
   8   5  10         23.12         12.30         5.39 o                         
   9   5  10          1.23          2.74         4.78 o                         
  10   5  10         12.82         12.02         5.74 o                         
  11   5  10          2.82         -6.59         6.59 o                         
  12   5  10          0.03         -6.85         6.85 o                         
  13   5  10          0.23          2.15         8.22 o                         
  14   5  10          0.04        -10.23        10.23 o                         
 -10   6  10          0.18         -4.37         6.71 o                         
  -9   6  10          0.62         -5.79         5.79 o                         
  -8   6  10          3.10          2.95         7.52 o                         
  -7   6  10          0.38          0.12         6.05 o                         
  -6   6  10          0.95          1.13         7.09 o                         
  -5   6  10          0.10          2.46         5.94 o                         
  -4   6  10          2.99          5.92         6.85 o                         
  -3   6  10          1.75          5.54         8.90 o                         
  -2   6  10         16.80         19.06         8.95 o                         
  -1   6  10          0.02         -4.54         4.54 o                         
   0   6  10          8.74         13.38         5.12 o                         
   1   6  10          4.67         -3.42         5.89 o                         
   2   6  10          0.06          1.58         6.24 o                         
   3   6  10          0.71          3.55         5.32 o                         
   4   6  10          1.25         -2.48         6.40 o                         
   5   6  10          0.51         -0.98         6.97 o                         
   6   6  10          9.53         17.11         6.07 o                         
   7   6  10          0.00         26.22         9.93 o                         
   8   6  10          0.80         -7.38         9.58 o                         
   9   6  10          0.78          2.29         9.06 o                         
 -21   0  11          2.11          1.66         9.28 o                         
 -19   0  11          2.04         -5.53         6.71 o                         
 -17   0  11          2.01          2.55         6.45 o                         
 -15   0  11        140.83        126.91        12.57 o                         
 -13   0  11        280.07        272.33        13.99 o                         
 -11   0  11         41.11         43.95         5.85 o                         
  -9   0  11        119.70        118.05         6.45 o                         
  -7   0  11        113.49         88.96         5.03 o                         
  -5   0  11        753.48        776.57        12.80 o                         
  -3   0  11        120.03        136.48         4.57 o                         
  -1   0  11        612.00        601.17        16.17 o                         
   1   0  11        140.54        148.23         4.57 o                         
   3   0  11          7.40          8.42         1.70 o                         
   5   0  11        277.88        237.67         7.83 o                         
   7   0  11       1026.87       1041.27        19.40 o                         
   9   0  11         27.39         26.81         3.51 o                         
  11   0  11          0.34          4.97         2.72 o                         
  13   0  11         43.27         41.64         9.51 o                         
  15   0  11        162.44        166.80        18.78 o                         
  17   0  11         83.40         91.77        15.13 o                         
  19   0  11          2.51         -6.46         7.05 o                         
 -21   1  11          0.04         -6.38         6.44 o                         
 -20   1  11          0.17         -5.33         5.33 o                         
 -19   1  11          4.23         -0.97         6.07 o                         
 -18   1  11          0.07         -1.76         4.74 o                         
 -17   1  11          2.38          2.02         4.67 o                         
 -16   1  11         19.04         17.86         6.58 o                         
 -15   1  11         14.99          8.03         3.53 o                         
 -14   1  11         12.96         13.03         3.30 o                         
 -13   1  11         19.78         20.75         4.21 o                         
 -12   1  11        228.89        227.63         7.33 o                         
 -11   1  11        942.49        924.16        12.59 o                         
 -10   1  11         39.01         41.70         2.74 o                         
  -9   1  11        523.49        496.47         7.73 o                         
  -8   1  11         31.65         29.27         2.21 o                         
  -7   1  11        536.87        575.33         8.00 o                         
  -6   1  11        120.75        117.88         4.21 o                         
  -5   1  11        677.18        765.56         8.90 o                         
  -4   1  11         47.74         57.77         3.09 o                         
  -3   1  11        623.43        613.16         7.50 o                         
  -2   1  11        352.96        380.76         6.61 o                         
  -1   1  11       1726.66       1674.70        16.92 o                         
   0   1  11        259.59        234.33         4.87 o                         
   1   1  11       1883.56       1934.01        19.60 o                         
   2   1  11         37.80         41.96         2.07 o                         
   3   1  11        993.01        949.37        10.12 o                         
   4   1  11        313.90        339.72         5.41 o                         
   5   1  11         30.75         35.34         2.46 o                         
   6   1  11         10.83         16.13         1.87 o                         
   7   1  11        222.60        217.85         5.24 o                         
   8   1  11          0.32          0.24         1.35 o                         
   9   1  11          0.04          0.68         1.34 o                         
  10   1  11         42.38         31.85         2.79 o                         
  11   1  11         73.01         79.20         4.74 o                         
  12   1  11          1.88         -0.42         4.33 o                         
  13   1  11         40.04         39.61         5.80 o                         
  14   1  11          1.46         -3.03         3.03 o                         
  15   1  11         47.92         51.98         7.82 o                         
  16   1  11          0.75          9.19         5.29 o                         
  17   1  11          0.99         -3.98         5.17 o                         
  18   1  11          4.67          7.85         5.85 o                         
  19   1  11          3.28         -1.13         5.93 o                         
  20   1  11          2.52          1.33         7.12 o                         
 -20   2  11          8.77          0.94         6.06 o                         
 -19   2  11          8.10         12.39         9.64 o                         
 -18   2  11          1.72          2.30         5.48 o                         
 -17   2  11         24.74         26.49         7.28 o                         
 -16   2  11         19.71         17.91         5.13 o                         
 -15   2  11         14.10          2.51         3.63 o                         
 -14   2  11        115.62        101.42        11.04 o                         
 -13   2  11          0.22         -0.47         3.94 o                         
 -12   2  11        168.98        188.97         9.11 o                         
 -11   2  11         15.46          8.08         2.80 o                         
 -10   2  11         17.97         18.56         3.01 o                         
  -9   2  11         29.84         32.77         3.44 o                         
  -8   2  11         31.95         26.70         2.88 o                         
  -7   2  11          1.37          2.63         0.99 o                         
  -6   2  11       1046.73       1088.95        12.55 o                         
  -5   2  11         29.58         27.81         2.36 o                         
  -4   2  11       1017.70       1043.55        12.17 o                         
  -3   2  11        610.81        622.92         8.48 o                         
  -2   2  11         25.54         29.37         2.11 o                         
  -1   2  11        105.01        109.58         3.53 o                         
   0   2  11        755.35        802.17         9.75 o                         
   1   2  11          7.18          4.11         1.30 o                         
   2   2  11         14.03         12.23         1.70 o                         
   3   2  11          9.19          9.43         1.58 o                         
   4   2  11        198.07        215.39         5.16 o                         
   5   2  11         14.02         18.55         1.99 o                         
   6   2  11          0.12          0.58         1.45 o                         
   7   2  11         70.39         72.29         3.45 o                         
   8   2  11        257.21        259.35         5.73 o                         
   9   2  11          5.68          6.33         2.04 o                         
  10   2  11          5.23          4.17         2.54 o                         
  11   2  11          0.51          1.28         2.65 o                         
  12   2  11         14.34          5.74         3.76 o                         
  13   2  11         59.20         66.60         7.80 o                         
  14   2  11          0.37         -2.74         3.91 o                         
  15   2  11         32.19         36.13         9.44 o                         
  16   2  11          2.29          5.90         5.47 o                         
  17   2  11          1.65         -4.62         5.29 o                         
  18   2  11          0.52         -5.35         5.35 o                         
  19   2  11          4.30         -2.31        13.27 o                         
 -19   3  11          2.19          3.37         7.27 o                         
 -18   3  11          0.35          0.59         5.55 o                         
 -17   3  11          8.62          5.40         5.61 o                         
 -16   3  11          6.75          1.80         5.25 o                         
 -15   3  11         24.66         29.20         6.51 o                         
 -14   3  11         50.68         38.31         6.06 o                         
 -13   3  11         10.12         12.48         4.29 o                         
 -12   3  11         17.19         25.91         5.09 o                         
 -11   3  11          0.01         -3.22         3.22 o                         
 -10   3  11         20.91         22.58         4.48 o                         
  -9   3  11         12.13         15.16         4.09 o                         
  -8   3  11          1.27         -2.21         2.21 o                         
  -7   3  11         40.97         38.60         4.03 o                         
  -6   3  11         41.24         43.77         3.39 o                         
  -5   3  11         14.15         14.69         2.24 o                         
  -4   3  11          4.52          4.90         1.67 o                         
  -3   3  11         77.16         74.34         3.80 o                         
  -2   3  11         21.77         25.95         2.71 o                         
  -1   3  11        142.59        150.14         5.13 o                         
   0   3  11          8.61          7.56         2.09 o                         
   1   3  11        462.80        441.61         8.32 o                         
   2   3  11        216.45        218.12         7.28 o                         
   3   3  11        192.22        203.26         6.42 o                         
   4   3  11        557.71        504.60         9.07 o                         
   5   3  11        109.61        117.53         5.28 o                         
   6   3  11         14.50         13.03         2.44 o                         
   7   3  11          3.48         -0.86         2.23 o                         
   8   3  11         94.51        112.00         6.18 o                         
   9   3  11          5.39          2.86         2.72 o                         
  10   3  11         21.34         20.99         5.29 o                         
  11   3  11          0.10         -2.19         3.24 o                         
  12   3  11          1.83          2.95         4.75 o                         
  13   3  11         28.94         25.61         6.04 o                         
  14   3  11          9.54          8.54         4.99 o                         
  15   3  11          0.01         -4.41         4.41 o                         
  16   3  11          0.00          3.29         7.87 o                         
  17   3  11          0.09         -4.44         8.20 o                         
  18   3  11          4.34         -4.49        10.35 o                         
 -17   4  11          0.37         -6.89         6.89 o                         
 -16   4  11          2.45         -1.73         8.90 o                         
 -15   4  11         19.80         37.21         8.63 o                         
 -14   4  11         28.58         30.52         8.03 o                         
 -13   4  11          0.00         -3.64         3.64 o                         
 -12   4  11          1.91         10.50         4.94 o                         
 -11   4  11          7.48          6.29         4.19 o                         
 -10   4  11          5.45          3.39         3.60 o                         
  -9   4  11         43.47         46.76         7.87 o                         
  -8   4  11        104.40        103.91         9.52 o                         
  -7   4  11          0.66         -4.83         4.84 o                         
  -6   4  11          0.22          2.15         3.64 o                         
  -5   4  11        315.03        309.38        14.77 o                         
  -4   4  11         55.18         53.16         6.11 o                         
  -3   4  11        191.96        189.02        11.22 o                         
  -2   4  11          3.98         -1.67         2.81 o                         
  -1   4  11         87.90         90.73         6.95 o                         
   0   4  11        420.46        433.21        15.44 o                         
   1   4  11        241.17        261.32        10.39 o                         
   2   4  11         84.63         89.28         6.48 o                         
   3   4  11         18.17         14.35         3.74 o                         
   4   4  11         14.35         18.90         4.41 o                         
   5   4  11        101.16        100.32         7.92 o                         
   6   4  11          1.74          1.84         3.64 o                         
   7   4  11          5.79          5.07         3.07 o                         
   8   4  11         55.69         61.94         6.99 o                         
   9   4  11         65.72         67.18         8.15 o                         
  10   4  11          3.76         37.28        10.61 o                         
  11   4  11          2.41          7.57         4.48 o                         
  12   4  11          0.97         -0.53         4.08 o                         
  13   4  11          3.70         -4.35         7.52 o                         
  14   4  11          2.75         -4.11         6.74 o                         
  15   4  11          0.40         -6.94         6.94 o                         
  16   4  11          1.75         -6.55         8.23 o                         
 -14   5  11          3.74         -3.61         9.11 o                         
 -13   5  11          2.34         -0.16         9.35 o                         
 -12   5  11          0.32         -0.54         6.38 o                         
 -11   5  11          0.94          8.49         7.04 o                         
 -10   5  11          4.30         -0.40         5.72 o                         
  -9   5  11          4.34         17.38         6.39 o                         
  -8   5  11          1.45          6.09         5.51 o                         
  -7   5  11         20.71         17.44         6.43 o                         
  -6   5  11         11.62         10.64         6.10 o                         
  -5   5  11          3.36          1.33         3.88 o                         
  -4   5  11          1.01          4.99         5.45 o                         
  -3   5  11         38.54         33.76         7.81 o                         
  -2   5  11        160.89        164.69        15.55 o                         
  -1   5  11          7.15          5.54         3.65 o                         
   0   5  11         37.48         32.71         6.13 o                         
   1   5  11          0.45         -2.38         4.05 o                         
   2   5  11          0.01          1.51         3.79 o                         
   3   5  11          0.11         -1.10         3.85 o                         
   4   5  11         25.35         26.25         5.48 o                         
   5   5  11          5.75          1.32         4.19 o                         
   6   5  11          0.01         -3.28         3.28 o                         
   7   5  11          0.95         -1.76         5.02 o                         
   8   5  11          1.23         -2.46         5.56 o                         
   9   5  11          0.60          0.25         4.61 o                         
  10   5  11          0.01         -3.38         5.18 o                         
  11   5  11          4.39         -0.32         8.44 o                         
  12   5  11          0.19         17.35         8.21 o                         
  13   5  11          1.10         -9.73        13.00 o                         
  -9   6  11          0.59          7.56         7.22 o                         
  -8   6  11          4.70         10.09         7.43 o                         
  -7   6  11          9.77          1.26         6.88 o                         
  -6   6  11          1.13         -6.27         6.27 o                         
  -5   6  11          1.06         -6.06         6.06 o                         
  -4   6  11          1.33          0.47         7.08 o                         
  -3   6  11          1.80          5.96         6.27 o                         
  -2   6  11          2.88         14.63         8.30 o                         
  -1   6  11          6.37          7.66         6.72 o                         
   0   6  11          3.30         -2.26         5.70 o                         
   1   6  11          4.19          1.26         5.69 o                         
   2   6  11          0.28          1.26         6.36 o                         
   3   6  11          0.18         -1.86         5.36 o                         
   4   6  11          2.31         16.17         6.32 o                         
   5   6  11         13.69         14.71         6.82 o                         
   6   6  11          1.52         -2.86         7.12 o                         
   7   6  11          3.53         -5.97        10.13 o                         
   8   6  11          3.41          3.27         8.56 o                         
   9   6  11          3.17          2.31        10.98 o                         
 -20   0  12         39.63         45.46        12.36 o                         
 -18   0  12          9.41         13.92         6.94 o                         
 -16   0  12         15.70         11.28         6.03 o                         
 -14   0  12          2.44         -2.66         3.58 o                         
 -12   0  12        312.02        290.57        10.88 o                         
 -10   0  12        461.95        427.16         9.89 o                         
  -8   0  12         73.41         65.31         4.72 o                         
  -6   0  12         34.25         48.75         3.80 o                         
  -4   0  12          0.12          2.18         1.95 o                         
  -2   0  12       2130.45       2027.43        34.33 o                         
   0   0  12        706.46        765.57        11.81 o                         
   2   0  12        689.39        664.78        12.02 o                         
   4   0  12         38.07         42.89         2.99 o                         
   6   0  12        919.75        897.69        17.72 o                         
   8   0  12        460.95        523.86        14.54 o                         
  10   0  12         20.69         14.32         3.75 o                         
  12   0  12        150.49        186.29        13.84 o                         
  14   0  12        136.72        123.99        16.22 o                         
  16   0  12        121.38        113.99        21.03 o                         
  18   0  12          0.05          0.30         6.92 o                         
  20   0  12          0.43         -6.19         6.19 o                         
 -20   1  12          4.83          8.23         6.46 o                         
 -19   1  12          0.26          0.58         4.97 o                         
 -18   1  12         28.39         34.49         8.09 o                         
 -17   1  12          0.00         -4.25         4.25 o                         
 -16   1  12          2.32         -2.57         3.97 o                         
 -15   1  12         15.89         20.25         6.05 o                         
 -14   1  12         46.46         46.03         5.28 o                         
 -13   1  12        347.93        329.83        10.15 o                         
 -12   1  12         61.31         50.74         4.07 o                         
 -11   1  12         24.68         27.63         2.84 o                         
 -10   1  12        360.70        373.79         6.90 o                         
  -9   1  12        948.59       1004.40        12.51 o                         
  -8   1  12          0.04          3.13         1.42 o                         
  -7   1  12        305.06        314.20         5.78 o                         
  -6   1  12         13.65          9.30         1.48 o                         
  -5   1  12        135.92        156.85         4.09 o                         
  -4   1  12         54.37         50.78         2.45 o                         
  -3   1  12       1365.63       1407.30        13.47 o                         
  -2   1  12        136.75        127.66         4.28 o                         
  -1   1  12        286.52        286.60         5.75 o                         
   0   1  12       1303.93       1388.00        14.97 o                         
   1   1  12         57.31         64.64         3.22 o                         
   2   1  12        729.46        732.14         9.48 o                         
   3   1  12         21.88         28.00         1.85 o                         
   4   1  12          0.00          0.86         0.92 o                         
   5   1  12         44.01         39.11         2.67 o                         
   6   1  12         41.37         37.90         4.00 o                         
   7   1  12          0.42          1.51         1.42 o                         
   8   1  12         40.74         41.96         2.95 o                         
   9   1  12         30.05         32.70         2.67 o                         
  10   1  12         29.48         32.16         3.13 o                         
  11   1  12         28.97         29.21         4.22 o                         
  12   1  12          0.04          0.48         3.65 o                         
  13   1  12         25.06         33.36         6.41 o                         
  14   1  12         21.96         18.67         5.23 o                         
  15   1  12         29.08         19.06         5.79 o                         
  16   1  12          0.13         -4.50         4.50 o                         
  17   1  12         12.02          4.91         5.76 o                         
  18   1  12          5.62          4.90         6.25 o                         
  19   1  12          0.57         -1.00         5.44 o                         
  20   1  12          0.14         -0.14         7.03 o                         
 -20   2  12          5.12         -6.44         6.44 o                         
 -19   2  12          0.85         -5.00         5.00 o                         
 -18   2  12          3.30          9.75         6.72 o                         
 -17   2  12          0.16         -3.70         3.70 o                         
 -16   2  12          1.42          8.57         3.88 o                         
 -15   2  12         11.02         11.44         5.83 o                         
 -14   2  12          7.48          3.96         3.16 o                         
 -13   2  12          1.45         -3.09         3.09 o                         
 -12   2  12        207.50        198.31         9.53 o                         
 -11   2  12         47.42         39.18         4.00 o                         
 -10   2  12        186.19        194.07         7.36 o                         
  -9   2  12         22.13         25.20         3.27 o                         
  -8   2  12        130.74        127.51         5.80 o                         
  -7   2  12          0.08         -0.79         1.15 o                         
  -6   2  12        359.88        365.03         7.16 o                         
  -5   2  12          2.86          3.54         1.60 o                         
  -4   2  12         68.27         64.60         3.08 o                         
  -3   2  12        106.92        119.71         4.77 o                         
  -2   2  12         45.67         49.98         2.42 o                         
  -1   2  12          8.70          7.19         1.17 o                         
   0   2  12         13.76         10.28         1.91 o                         
   1   2  12        243.23        293.47         5.62 o                         
   2   2  12        323.33        369.98         6.60 o                         
   3   2  12         16.11         20.74         2.38 o                         
   4   2  12        154.29        162.30         4.72 o                         
   5   2  12        295.81        302.11         5.85 o                         
   6   2  12        102.16        105.04         4.11 o                         
   7   2  12        248.80        244.42         5.88 o                         
   8   2  12         16.43         19.60         2.64 o                         
   9   2  12         78.62         75.84         4.97 o                         
  10   2  12          0.12         -1.46         2.07 o                         
  11   2  12         48.75         47.27         5.32 o                         
  12   2  12         14.45          4.87         4.09 o                         
  13   2  12          0.22          1.42         4.00 o                         
  14   2  12          8.14          6.30         6.00 o                         
  15   2  12          8.93         10.90         5.39 o                         
  16   2  12          3.01          3.88         4.64 o                         
  17   2  12          4.32          3.83         5.50 o                         
  18   2  12          3.67         -0.82         5.92 o                         
  19   2  12          1.04          0.24         9.86 o                         
 -18   3  12          0.05         -6.78         6.78 o                         
 -17   3  12         10.81         13.52         7.71 o                         
 -16   3  12          3.76          6.37         5.78 o                         
 -15   3  12         36.81         65.55         9.22 o                         
 -14   3  12          3.93         10.11         4.88 o                         
 -13   3  12          5.34          3.80         4.41 o                         
 -12   3  12          0.04          2.09         3.86 o                         
 -11   3  12         33.92         31.78         5.70 o                         
 -10   3  12          3.92          0.71         3.06 o                         
  -9   3  12        133.46        123.83         8.36 o                         
  -8   3  12         12.15         13.21         3.67 o                         
  -7   3  12          2.04         -2.39         2.39 o                         
  -6   3  12          1.57         10.23         2.49 o                         
  -5   3  12        522.94        524.10         9.83 o                         
  -4   3  12          0.77          0.46         1.62 o                         
  -3   3  12        223.97        229.90         6.29 o                         
  -2   3  12         16.87         15.37         2.14 o                         
  -1   3  12         47.62         56.97         3.78 o                         
   0   3  12         10.17         21.09         2.52 o                         
   1   3  12          0.22          2.81         1.96 o                         
   2   3  12          6.02          3.82         1.78 o                         
   3   3  12         32.83         38.39         3.16 o                         
   4   3  12         32.80         43.97         3.36 o                         
   5   3  12        118.88        124.38         5.68 o                         
   6   3  12        199.37        205.53         8.43 o                         
   7   3  12        267.59        241.50         8.42 o                         
   8   3  12         85.52         99.32         7.71 o                         
   9   3  12         14.42          9.97         3.86 o                         
  10   3  12         15.04         14.92         4.51 o                         
  11   3  12         44.84         33.00         5.51 o                         
  12   3  12          5.70          7.32         5.08 o                         
  13   3  12          7.03         23.07         5.70 o                         
  14   3  12          5.84          0.77         6.71 o                         
  15   3  12          3.50         -1.52         4.90 o                         
  16   3  12          1.36          2.95         8.29 o                         
  17   3  12          0.80          7.71         9.64 o                         
  18   3  12         11.22         14.83         9.72 o                         
 -16   4  12         36.98         57.44        11.85 o                         
 -15   4  12          1.51          7.34         6.25 o                         
 -14   4  12          2.26          3.33         5.59 o                         
 -13   4  12          0.70         -2.48         5.22 o                         
 -12   4  12         31.78         29.43         7.37 o                         
 -11   4  12         12.04         12.85         4.54 o                         
 -10   4  12         17.02          3.09         8.72 o                         
  -9   4  12          0.32         -2.95         3.80 o                         
  -8   4  12          0.29         10.78         4.47 o                         
  -7   4  12         43.58         52.09         6.88 o                         
  -6   4  12          0.27          0.83         3.78 o                         
  -5   4  12         62.62         74.64         8.39 o                         
  -4   4  12          0.09         -1.81         3.43 o                         
  -3   4  12         98.12         96.33         7.82 o                         
  -2   4  12          4.66          3.22         2.97 o                         
  -1   4  12         83.83         80.74         7.11 o                         
   0   4  12         77.40         71.33         6.68 o                         
   1   4  12          1.09          1.19         4.02 o                         
   2   4  12        304.46        301.07        11.92 o                         
   3   4  12          1.46          3.10         3.44 o                         
   4   4  12         76.73         84.16         7.26 o                         
   5   4  12         19.52         28.62         4.55 o                         
   6   4  12          1.10          1.58         3.18 o                         
   7   4  12         26.83         28.23         4.87 o                         
   8   4  12         17.94         28.64         6.89 o                         
   9   4  12          0.07         -2.78         2.78 o                         
  10   4  12          1.01          7.61         9.80 o                         
  11   4  12         14.04         17.46         6.12 o                         
  12   4  12          1.29         -3.31         4.29 o                         
  13   4  12         10.07         10.94         5.09 o                         
  14   4  12          3.82          3.37         8.37 o                         
  15   4  12          1.92         -7.54         9.90 o                         
  16   4  12          0.84         -8.68         8.82 o                         
 -13   5  12          2.43         15.35         7.87 o                         
 -12   5  12          6.36         -4.49         7.53 o                         
 -11   5  12          7.82          3.62         6.75 o                         
 -10   5  12         29.42         16.51         8.35 o                         
  -9   5  12          0.97         -5.85         5.85 o                         
  -8   5  12          0.83          6.23         7.94 o                         
  -7   5  12          0.73         -4.86         4.86 o                         
  -6   5  12          0.77          2.02         4.67 o                         
  -5   5  12          6.02         14.32         6.47 o                         
  -4   5  12          0.18         -4.66         4.66 o                         
  -3   5  12         19.56         30.91         7.36 o                         
  -2   5  12         42.87         30.76         7.66 o                         
  -1   5  12         37.47         31.45         6.61 o                         
   0   5  12          0.10          1.83         4.82 o                         
   1   5  12         13.74         16.16         5.07 o                         
   2   5  12          3.30          7.83         4.71 o                         
   3   5  12         27.42         26.73         6.73 o                         
   4   5  12          0.08         -0.25         4.66 o                         
   5   5  12          0.13          0.71         4.79 o                         
   6   5  12          0.15          6.65         6.12 o                         
   7   5  12          5.83         -4.94         4.94 o                         
   8   5  12          1.78          9.09         5.87 o                         
   9   5  12          0.69         -0.16         4.95 o                         
  10   5  12          0.01         -5.94         5.94 o                         
  11   5  12          0.01          3.72         7.91 o                         
  12   5  12          1.44          3.09         7.95 o                         
  13   5  12          0.01         -2.58         8.83 o                         
  -9   6  12          0.02          3.84        24.32 o                         
  -8   6  12          1.90         -0.52         6.56 o                         
  -7   6  12          0.80         17.45        10.51 o                         
  -6   6  12          0.59          1.86         6.34 o                         
  -5   6  12          5.58          4.27         6.51 o                         
  -4   6  12          0.14          3.53         7.65 o                         
  -3   6  12          0.39          8.67         7.49 o                         
  -2   6  12          0.00          0.13         5.82 o                         
  -1   6  12          2.85          6.46         6.63 o                         
   0   6  12          0.22         -7.07         7.07 o                         
   1   6  12          7.55          3.54         6.82 o                         
   2   6  12         12.36          9.16         6.98 o                         
   3   6  12          0.17         -1.49         9.02 o                         
   4   6  12          0.08          0.31         7.14 o                         
   5   6  12          0.67          3.71         6.42 o                         
   6   6  12          0.04          0.94         6.42 o                         
   7   6  12          0.08         11.69         7.27 o                         
   8   6  12          1.24          9.77         9.11 o                         
 -19   0  13          0.26          3.64         7.46 o                         
 -17   0  13         36.97         19.59        15.68 o                         
 -15   0  13         45.30         88.77        16.04 o                         
 -13   0  13         13.88         20.58         4.67 o                         
 -11   0  13        183.14        181.42        11.34 o                         
  -9   0  13        957.02        910.49        16.53 o                         
  -7   0  13       1199.97       1168.62        18.46 o                         
  -5   0  13         64.33         69.29         4.40 o                         
  -3   0  13        538.38        523.01         9.93 o                         
  -1   0  13        678.55        701.43        11.45 o                         
   1   0  13       1297.31       1389.87        18.64 o                         
   3   0  13        168.01        178.45         5.45 o                         
   5   0  13         33.65         20.47         3.23 o                         
   7   0  13         48.19         56.02         5.21 o                         
   9   0  13         49.06         56.24         5.79 o                         
  11   0  13         41.13         48.68         7.25 o                         
  13   0  13         39.65         52.44        10.60 o                         
  15   0  13          9.42          7.75         7.35 o                         
  17   0  13          1.86         -7.15         7.15 o                         
  19   0  13          4.02          4.56        15.47 o                         
 -20   1  13          6.31          0.00         6.31 o                         
 -19   1  13          1.67         -3.90         6.99 o                         
 -18   1  13          1.62         -4.12         6.42 o                         
 -17   1  13          0.11         -1.91         8.75 o                         
 -16   1  13         36.84         36.39         6.17 o                         
 -15   1  13         15.05         16.02         3.89 o                         
 -14   1  13          1.14         -0.68         3.00 o                         
 -13   1  13         20.42         21.95         3.75 o                         
 -12   1  13        448.14        442.73        10.40 o                         
 -11   1  13         22.18         18.01         2.63 o                         
 -10   1  13        162.68        168.34         6.23 o                         
  -9   1  13        667.93        691.45        11.73 o                         
  -8   1  13         24.49         25.39         2.21 o                         
  -7   1  13        186.74        181.49         4.61 o                         
  -6   1  13         18.29         18.46         2.20 o                         
  -5   1  13        359.29        364.85         6.08 o                         
  -4   1  13          4.82          6.40         1.21 o                         
  -3   1  13        195.20        186.27         4.99 o                         
  -2   1  13         78.73         76.66         4.11 o                         
  -1   1  13         54.02         59.49         3.31 o                         
   0   1  13        104.40        114.98         4.25 o                         
   1   1  13         44.43         48.27         2.95 o                         
   2   1  13        161.33        169.14         4.52 o                         
   3   1  13        104.98         94.87         3.20 o                         
   4   1  13          3.19          3.11         1.17 o                         
   5   1  13         99.68         98.26         3.97 o                         
   6   1  13         59.43         66.08         3.45 o                         
   7   1  13        524.73        548.39         9.52 o                         
   8   1  13         48.55         51.93         3.18 o                         
   9   1  13         50.17         54.97         3.70 o                         
  10   1  13         52.46         60.57         4.88 o                         
  11   1  13         48.45         33.35         4.72 o                         
  12   1  13          0.63          5.11         3.52 o                         
  13   1  13          2.57         -3.52         3.64 o                         
  14   1  13          5.69         -2.77         6.59 o                         
  15   1  13         66.60         77.64         9.59 o                         
  16   1  13          1.69          8.80         5.22 o                         
  17   1  13         20.92         26.71         6.84 o                         
  18   1  13          0.02         -4.24         5.44 o                         
  19   1  13          0.65         13.40         6.80 o                         
 -19   2  13          1.48         -6.61         6.61 o                         
 -18   2  13          0.02         -5.48         5.48 o                         
 -17   2  13          5.81          1.85         5.44 o                         
 -16   2  13          3.42         -3.26         3.55 o                         
 -15   2  13          4.73         -3.10         3.10 o                         
 -14   2  13         18.76         14.44         4.06 o                         
 -13   2  13          2.57         -1.24         4.07 o                         
 -12   2  13        236.81        236.06        11.55 o                         
 -11   2  13          3.97          8.41         2.90 o                         
 -10   2  13          1.87         -1.13         2.85 o                         
  -9   2  13         31.21         33.90         4.16 o                         
  -8   2  13        174.37        175.53         5.26 o                         
  -7   2  13         13.84         13.24         1.87 o                         
  -6   2  13         59.36         65.88         3.28 o                         
  -5   2  13         44.33         50.53         2.93 o                         
  -4   2  13         91.97         93.72         3.71 o                         
  -3   2  13         28.83         32.14         2.02 o                         
  -2   2  13        108.31        111.15         4.77 o                         
  -1   2  13        505.27        503.65        10.09 o                         
   0   2  13        148.51        166.49         5.66 o                         
   1   2  13         32.64         37.93         2.49 o                         
   2   2  13          2.59          3.01         1.28 o                         
   3   2  13          0.73         -0.02         1.22 o                         
   4   2  13          9.39          9.59         1.68 o                         
   5   2  13          5.64          7.11         1.89 o                         
   6   2  13        107.15        125.91         4.32 o                         
   7   2  13        250.93        246.18         6.23 o                         
   8   2  13          3.99          2.07         2.12 o                         
   9   2  13         55.34         61.88         5.16 o                         
  10   2  13         49.06         56.73         5.14 o                         
  11   2  13         17.79         29.51         5.43 o                         
  12   2  13         24.01         22.92         5.48 o                         
  13   2  13          3.54         -1.36         4.10 o                         
  14   2  13          0.10         -2.30         4.74 o                         
  15   2  13          8.33          7.04         4.96 o                         
  16   2  13         12.06          9.27         6.78 o                         
  17   2  13          7.91         11.40         7.43 o                         
  18   2  13         10.70          3.44         6.28 o                         
 -18   3  13          0.70         16.95         8.37 o                         
 -17   3  13          0.03          6.66         8.03 o                         
 -16   3  13          2.96         -1.22         5.70 o                         
 -15   3  13          4.22         -5.33         5.33 o                         
 -14   3  13          2.20         -2.99         4.88 o                         
 -13   3  13          0.33         -6.25         6.82 o                         
 -12   3  13          0.97         -0.74         6.00 o                         
 -11   3  13         40.08         33.56         5.48 o                         
 -10   3  13          3.17         -0.87         3.98 o                         
  -9   3  13          0.17         -0.34         2.77 o                         
  -8   3  13         10.89          8.12         3.40 o                         
  -7   3  13          0.17          0.97         2.59 o                         
  -6   3  13        100.93        109.84         8.28 o                         
  -5   3  13          0.48         -1.07         2.13 o                         
  -4   3  13         13.74         17.56         2.95 o                         
  -3   3  13          0.35         -1.69         1.69 o                         
  -2   3  13          0.97          2.62         1.70 o                         
  -1   3  13          0.74         -1.70         1.70 o                         
   0   3  13        107.27        121.32         5.46 o                         
   1   3  13         87.25         89.60         4.64 o                         
   2   3  13         12.71          9.03         2.20 o                         
   3   3  13       2065.97       2082.46        22.65 o                         
   4   3  13        178.71        182.52         7.73 o                         
   5   3  13          3.14          4.83         2.47 o                         
   6   3  13         25.17         16.10         5.82 o                         
   7   3  13          0.01         -2.74         2.74 o                         
   8   3  13         35.19         34.98         5.26 o                         
   9   3  13         29.24         29.72         4.59 o                         
  10   3  13         45.29         35.65         5.91 o                         
  11   3  13        127.44        132.41        16.10 o                         
  12   3  13          0.02         -3.75         3.75 o                         
  13   3  13          9.70          3.10         5.10 o                         
  14   3  13          0.01         -0.78         3.99 o                         
  15   3  13          4.23          7.05         6.37 o                         
  16   3  13          0.03          5.53         7.26 o                         
  17   3  13          2.99          7.32        16.88 o                         
 -16   4  13          1.04          0.14         9.83 o                         
 -15   4  13         12.12         12.69         6.39 o                         
 -14   4  13          3.17         11.98         6.31 o                         
 -13   4  13          6.47          8.60         6.64 o                         
 -12   4  13          1.01         -2.56         4.55 o                         
 -11   4  13          1.68         -1.58         3.93 o                         
 -10   4  13          0.04         -3.78         3.78 o                         
  -9   4  13         44.59         35.68         8.10 o                         
  -8   4  13         37.74         38.24         7.85 o                         
  -7   4  13        129.66        162.45        12.93 o                         
  -6   4  13         19.91         11.85         5.18 o                         
  -5   4  13          5.24         -3.24         3.97 o                         
  -4   4  13          3.76         -1.11         3.55 o                         
  -3   4  13         14.06         11.63         4.97 o                         
  -2   4  13        156.75        153.03        10.60 o                         
  -1   4  13         13.49         11.76         4.10 o                         
   0   4  13          0.63         -1.20         4.24 o                         
   1   4  13          0.15          3.74         3.58 o                         
   2   4  13         33.69         29.44         6.21 o                         
   3   4  13         87.13         80.29         7.26 o                         
   4   4  13        139.90        122.31        10.04 o                         
   5   4  13         55.57         46.44         6.74 o                         
   6   4  13         30.04         31.06         6.26 o                         
   7   4  13          1.20         -5.13         5.37 o                         
   8   4  13          2.66          1.09         3.89 o                         
   9   4  13          0.05          2.06         5.15 o                         
  10   4  13         11.20         18.09         6.94 o                         
  11   4  13          3.76         10.33         7.54 o                         
  12   4  13          0.49          6.47         9.61 o                         
  13   4  13          1.27         -1.35         5.59 o                         
  14   4  13          2.63         -2.06         8.04 o                         
  15   4  13          0.28        -17.71        17.71 o                         
 -13   5  13          0.26          8.29         7.26 o                         
 -12   5  13         10.28         13.19         7.89 o                         
 -11   5  13          1.67         14.38         7.72 o                         
 -10   5  13         36.00         30.96         8.33 o                         
  -9   5  13          0.18         -3.65         6.03 o                         
  -8   5  13         31.50         21.76         7.09 o                         
  -7   5  13         23.59         26.91         9.24 o                         
  -6   5  13          6.54          6.39         7.44 o                         
  -5   5  13          0.18          6.73         8.32 o                         
  -4   5  13          0.96          2.88         5.16 o                         
  -3   5  13          6.56          6.21         5.08 o                         
  -2   5  13         12.26          8.99         5.03 o                         
  -1   5  13          1.47          1.87         4.51 o                         
   0   5  13          7.20          6.41         5.04 o                         
   1   5  13          7.81          8.60         4.47 o                         
   2   5  13         18.07         15.00         4.89 o                         
   3   5  13          2.03         -3.21         6.69 o                         
   4   5  13          5.02         17.41         5.83 o                         
   5   5  13          1.63          5.94         4.31 o                         
   6   5  13          8.50         13.00         7.22 o                         
   7   5  13          3.83         11.97         5.41 o                         
   8   5  13          0.19          4.63         5.55 o                         
   9   5  13          0.49         -1.58         5.58 o                         
  10   5  13          1.89         -0.88         5.97 o                         
  11   5  13          1.09         -3.72        16.67 o                         
  12   5  13          2.51         -6.88        10.22 o                         
  -8   6  13          2.84         11.33         8.20 o                         
  -7   6  13         10.66          0.64         7.34 o                         
  -6   6  13         13.21          7.98         9.23 o                         
  -5   6  13          0.02         -4.60         6.32 o                         
  -4   6  13          4.26         -3.90         6.22 o                         
  -3   6  13          9.73         -2.64         7.01 o                         
  -2   6  13          9.22         -1.04         7.47 o                         
  -1   6  13         11.25          2.75         7.68 o                         
   0   6  13          7.28         -5.21         5.21 o                         
   1   6  13          3.66          1.48         6.36 o                         
   2   6  13          1.99          1.06         6.52 o                         
   3   6  13          5.46          3.33         6.75 o                         
   4   6  13          2.81         -3.94         7.35 o                         
   5   6  13          3.28         -6.85         8.28 o                         
   6   6  13          0.01         -2.44         6.58 o                         
   7   6  13          1.65          5.33         7.49 o                         
 -20   0  14          3.32         -1.22        10.56 o                         
 -18   0  14          5.89         24.11         8.69 o                         
 -16   0  14          3.94          6.06         8.75 o                         
 -14   0  14          4.64         17.38         5.30 o                         
 -12   0  14         66.18         59.28         6.22 o                         
 -10   0  14          0.47          4.71         3.10 o                         
  -8   0  14        108.45        115.42         6.41 o                         
  -6   0  14        245.94        247.92         7.95 o                         
  -4   0  14          0.95         -0.02         1.43 o                         
  -2   0  14         55.86         53.76         4.23 o                         
   0   0  14         65.32         76.98         3.90 o                         
   2   0  14        456.82        436.42         9.08 o                         
   4   0  14         21.02         20.85         2.51 o                         
   6   0  14         15.79         14.80         3.16 o                         
   8   0  14        488.88        536.70        14.32 o                         
  10   0  14        144.43        171.18        12.46 o                         
  12   0  14         54.76         56.60         9.63 o                         
  14   0  14        144.84        140.52        17.87 o                         
  16   0  14         29.76         16.49         7.73 o                         
  18   0  14          0.54         -3.77        15.68 o                         
 -20   1  14         14.66         16.02         9.37 o                         
 -19   1  14          0.00         -5.75         8.60 o                         
 -18   1  14         17.90         12.65         6.49 o                         
 -17   1  14          3.53          1.00         4.51 o                         
 -16   1  14          3.12         -3.44         3.44 o                         
 -15   1  14          0.02         -3.27         3.27 o                         
 -14   1  14          0.31          2.88         3.02 o                         
 -13   1  14         79.64         87.07         6.94 o                         
 -12   1  14         93.42         92.39         6.26 o                         
 -11   1  14          0.33          2.93         2.23 o                         
 -10   1  14        110.97        108.07         4.97 o                         
  -9   1  14        168.39        169.87         5.42 o                         
  -8   1  14        502.44        532.21         8.72 o                         
  -7   1  14        285.42        279.26         5.78 o                         
  -6   1  14        119.20        118.02         3.94 o                         
  -5   1  14         41.67         38.29         3.00 o                         
  -4   1  14          0.31         -0.66         1.26 o                         
  -3   1  14         18.17         12.44         1.84 o                         
  -2   1  14          7.19          4.21         1.49 o                         
  -1   1  14          1.98          1.05         1.47 o                         
   0   1  14         99.81        108.15         4.53 o                         
   1   1  14        426.30        451.58         7.82 o                         
   2   1  14         32.91         39.63         1.88 o                         
   3   1  14          3.26          5.32         1.19 o                         
   4   1  14         37.01         34.00         2.56 o                         
   5   1  14         18.30         24.87         2.44 o                         
   6   1  14         16.69         21.49         2.21 o                         
   7   1  14        165.15        196.11         5.46 o                         
   8   1  14         31.66         28.93         3.40 o                         
   9   1  14         22.04         25.96         3.85 o                         
  10   1  14         45.34         41.74         4.61 o                         
  11   1  14         19.96         16.51         4.08 o                         
  12   1  14          4.67          1.53         5.81 o                         
  13   1  14          0.47         -0.76         3.98 o                         
  14   1  14          3.81         11.77         5.39 o                         
  15   1  14         30.06         24.68         6.29 o                         
  16   1  14         10.83          9.93         5.81 o                         
  17   1  14          4.50          3.38         5.64 o                         
  18   1  14          9.11          0.38         6.12 o                         
  19   1  14          3.00         -2.46         6.76 o                         
 -19   2  14         12.56          6.19         9.60 o                         
 -18   2  14          0.40         -8.41        10.98 o                         
 -17   2  14          3.60         -2.33        11.67 o                         
 -16   2  14         50.28         65.39         9.05 o                         
 -15   2  14          9.84          2.33         4.95 o                         
 -14   2  14          8.27         10.57         4.75 o                         
 -13   2  14         17.77         18.79         4.34 o                         
 -12   2  14         28.57         19.83         4.52 o                         
 -11   2  14         40.44         31.27         4.44 o                         
 -10   2  14          8.18          8.49         2.75 o                         
  -9   2  14          0.08         -1.96         1.96 o                         
  -8   2  14          0.99          1.46         2.03 o                         
  -7   2  14          0.48         -0.54         1.72 o                         
  -6   2  14        310.06        309.07         6.77 o                         
  -5   2  14         28.97         29.56         2.39 o                         
  -4   2  14         25.52         28.93         2.25 o                         
  -3   2  14        284.44        281.41         7.00 o                         
  -2   2  14         15.07         11.67         2.76 o                         
  -1   2  14          1.84          4.08         1.56 o                         
   0   2  14        205.45        189.25         7.93 o                         
   1   2  14         30.79         31.26         2.97 o                         
   2   2  14          0.66          0.29         1.25 o                         
   3   2  14         27.28         29.26         2.38 o                         
   4   2  14          2.39          0.60         1.43 o                         
   5   2  14          1.13          6.55         1.64 o                         
   6   2  14         54.91         69.80         3.74 o                         
   7   2  14         87.59         81.68         5.50 o                         
   8   2  14         61.31         61.19         4.75 o                         
   9   2  14          7.92          5.38         3.97 o                         
  10   2  14         16.84         10.58         3.46 o                         
  11   2  14          2.41          5.69         4.01 o                         
  12   2  14         12.98         12.45         5.79 o                         
  13   2  14          1.19          4.17         4.58 o                         
  14   2  14          6.18          4.57         6.01 o                         
  15   2  14          1.79         -3.42         3.42 o                         
  16   2  14          5.45          4.40         5.84 o                         
  17   2  14          7.73         10.30         9.70 o                         
  18   2  14          0.10         -6.56         7.65 o                         
 -17   3  14          2.79         -0.43         5.84 o                         
 -16   3  14          5.62          1.63         4.97 o                         
 -15   3  14         16.44          9.12         6.18 o                         
 -14   3  14         27.86         28.67         7.38 o                         
 -13   3  14         10.13          8.30         6.00 o                         
 -12   3  14          7.37         14.03         5.16 o                         
 -11   3  14          5.26         16.70         5.77 o                         
 -10   3  14          0.20          0.04         4.20 o                         
  -9   3  14          0.05          9.94         4.47 o                         
  -8   3  14         70.17         57.83         7.57 o                         
  -7   3  14        123.29        141.26        18.93 o                         
  -6   3  14        194.52        201.37        12.13 o                         
  -5   3  14        127.16        126.49         7.03 o                         
  -4   3  14        176.22        192.13         8.19 o                         
  -3   3  14         36.02         30.33         3.74 o                         
  -2   3  14         19.85         15.26         2.71 o                         
  -1   3  14          3.74         -1.34         1.81 o                         
   0   3  14        306.30        293.47         8.06 o                         
   1   3  14         78.12         81.42         4.82 o                         
   2   3  14        261.16        259.95         8.03 o                         
   3   3  14         59.94         48.81         4.41 o                         
   4   3  14        719.21        778.25        14.30 o                         
   5   3  14         51.78         59.05         4.78 o                         
   6   3  14          6.14          8.04         3.48 o                         
   7   3  14         69.39         55.43         6.28 o                         
   8   3  14         26.72         20.01         4.38 o                         
   9   3  14          8.94          6.69         3.82 o                         
  10   3  14          4.18         12.97         5.57 o                         
  11   3  14          7.98         10.12         4.98 o                         
  12   3  14          4.85          3.20         4.48 o                         
  13   3  14          0.54         -4.44         4.44 o                         
  14   3  14          2.08         -3.28         5.56 o                         
  15   3  14          3.33         -1.39         5.55 o                         
  16   3  14          0.19          0.52        10.18 o                         
  17   3  14         14.02         -1.77        11.23 o                         
 -15   4  14          4.88         17.12         6.84 o                         
 -14   4  14          0.12          1.70         5.59 o                         
 -13   4  14         10.85         15.24         5.80 o                         
 -12   4  14          4.15          0.27         4.83 o                         
 -11   4  14          2.64         -4.05         5.09 o                         
 -10   4  14          3.08         -2.86         4.14 o                         
  -9   4  14         16.34         14.59         5.27 o                         
  -8   4  14         20.10         32.70         6.98 o                         
  -7   4  14          6.90         14.56         7.39 o                         
  -6   4  14         46.92         70.69         9.28 o                         
  -5   4  14          0.27          6.94         5.22 o                         
  -4   4  14          5.73         14.73         5.99 o                         
  -3   4  14         40.67         34.69         6.13 o                         
  -2   4  14          9.76         15.36         4.79 o                         
  -1   4  14         14.32         13.51         4.54 o                         
   0   4  14         25.26         22.10         5.39 o                         
   1   4  14          0.43          2.19         3.40 o                         
   2   4  14         13.77         30.05         6.20 o                         
   3   4  14         42.91         34.62         5.37 o                         
   4   4  14         46.53         37.38         5.57 o                         
   5   4  14         52.64         52.56         8.78 o                         
   6   4  14         20.88         17.84         6.47 o                         
   7   4  14         22.96         29.86         6.06 o                         
   8   4  14          0.30          0.06         3.30 o                         
   9   4  14          9.48         13.50         7.13 o                         
  10   4  14          1.71          9.85         8.29 o                         
  11   4  14          0.70         -0.11         6.04 o                         
  12   4  14          3.76          5.16         9.23 o                         
  13   4  14          0.10          5.43         5.60 o                         
  14   4  14          1.79          5.00         9.78 o                         
  15   4  14         16.59         -3.41        20.70 o                         
 -12   5  14          3.68         -0.73         6.48 o                         
 -11   5  14         10.88         18.52         8.22 o                         
 -10   5  14          0.75          1.17         6.11 o                         
  -9   5  14          3.32          2.08         5.72 o                         
  -8   5  14          0.10         -5.15         5.15 o                         
  -7   5  14          5.85         11.21         8.84 o                         
  -6   5  14          4.17         -4.71         5.33 o                         
  -5   5  14          2.46          7.01         6.09 o                         
  -4   5  14          0.00         -3.60         3.60 o                         
  -3   5  14          1.31          1.68         4.33 o                         
  -2   5  14          3.09          2.53         5.77 o                         
  -1   5  14          0.00          6.73         5.19 o                         
   0   5  14         20.88         17.76         7.74 o                         
   1   5  14          0.12         -4.15         4.15 o                         
   2   5  14          1.88         -1.44         3.68 o                         
   3   5  14         17.98         10.72         5.71 o                         
   4   5  14          0.06          0.98         4.64 o                         
   5   5  14          2.13          1.79         5.15 o                         
   6   5  14          3.86          7.39         5.18 o                         
   7   5  14          0.09         -0.53         7.05 o                         
   8   5  14          1.89         -1.02         4.97 o                         
   9   5  14          1.67         -5.34         5.34 o                         
  10   5  14          3.32         13.90         5.87 o                         
  11   5  14          2.34         -4.96         8.51 o                         
  -7   6  14          0.87         -6.83        21.97 o                         
  -6   6  14          0.31         -4.55         8.27 o                         
  -5   6  14          5.14         -0.60         6.11 o                         
  -4   6  14          4.28          6.50         6.87 o                         
  -3   6  14          0.95         -1.04         7.30 o                         
  -2   6  14          1.25         -5.68         5.68 o                         
  -1   6  14          1.77         -4.45         5.40 o                         
   0   6  14          5.16          1.21         6.63 o                         
   1   6  14          3.14          0.89         8.84 o                         
   2   6  14          0.13         11.61         7.98 o                         
   3   6  14          1.72          3.34         7.24 o                         
   4   6  14          6.25         15.09         7.48 o                         
   5   6  14          6.36         17.29        11.39 o                         
   6   6  14          0.02         23.08        12.02 o                         
 -19   0  15         15.51         30.61        10.53 o                         
 -17   0  15          6.91          5.96        10.13 o                         
 -15   0  15          0.08          4.13         6.92 o                         
 -13   0  15         13.57         13.44         5.25 o                         
 -11   0  15        564.24        587.35        17.52 o                         
  -9   0  15       1974.36       2124.12        32.57 o                         
  -7   0  15       1334.78       1352.86        21.00 o                         
  -5   0  15          4.85          7.77         2.02 o                         
  -3   0  15         40.43         51.52         3.67 o                         
  -1   0  15       1349.39       1378.33        18.95 o                         
   1   0  15         18.25         18.09         2.31 o                         
   3   0  15        175.01        183.95         7.26 o                         
   5   0  15        724.73        769.16        14.06 o                         
   7   0  15          5.56         -2.23         2.23 o                         
   9   0  15         30.29         35.70         5.53 o                         
  11   0  15         96.79         98.50        11.24 o                         
  13   0  15         37.32         31.34        11.95 o                         
  15   0  15         39.33         29.28        10.40 o                         
  17   0  15          4.89         -8.04         8.04 o                         
 -19   1  15          8.84          8.20         8.01 o                         
 -18   1  15         23.91         28.46         9.95 o                         
 -17   1  15          1.28         -4.91         4.91 o                         
 -16   1  15          1.61         -3.15         3.15 o                         
 -15   1  15          2.06         -0.97         3.61 o                         
 -14   1  15          4.58          0.43         3.10 o                         
 -13   1  15          0.22         -1.36         2.52 o                         
 -12   1  15          8.97          3.50         2.83 o                         
 -11   1  15        122.90        124.85         6.67 o                         
 -10   1  15         50.36         35.13         3.45 o                         
  -9   1  15         46.26         59.73         4.17 o                         
  -8   1  15         14.96         16.10         2.62 o                         
  -7   1  15         26.27         21.80         2.19 o                         
  -6   1  15          3.71          1.86         1.40 o                         
  -5   1  15         61.24         69.27         3.29 o                         
  -4   1  15          7.04          6.77         1.67 o                         
  -3   1  15          9.56         17.61         2.15 o                         
  -2   1  15         22.06         26.66         2.49 o                         
  -1   1  15         32.09         32.06         2.65 o                         
   0   1  15        499.77        529.10         9.42 o                         
   1   1  15          0.21          0.70         1.18 o                         
   2   1  15         57.26         57.18         3.35 o                         
   3   1  15          8.58          8.35         1.33 o                         
   4   1  15         44.21         46.44         2.50 o                         
   5   1  15         20.63         19.97         2.14 o                         
   6   1  15        316.97        315.79         6.62 o                         
   7   1  15          9.96          7.92         2.34 o                         
   8   1  15          5.73         10.34         2.91 o                         
   9   1  15         64.84         66.64         5.58 o                         
  10   1  15         14.10          7.62         5.93 o                         
  11   1  15          0.04         -3.13         3.13 o                         
  12   1  15          0.02         -4.39         4.39 o                         
  13   1  15          9.04          9.80         4.60 o                         
  14   1  15          0.79         -3.32         3.32 o                         
  15   1  15         28.34         35.16         7.96 o                         
  16   1  15         44.77         49.68         8.92 o                         
  17   1  15          5.00         -0.22         7.36 o                         
  18   1  15         10.90         -3.27         9.79 o                         
 -18   2  15          1.65         -2.64         6.29 o                         
 -17   2  15          3.47         16.00        16.64 o                         
 -16   2  15          3.33          2.93         5.58 o                         
 -15   2  15          3.28          1.88         3.90 o                         
 -14   2  15          0.04          0.42         4.44 o                         
 -13   2  15         54.92         62.86         7.74 o                         
 -12   2  15          3.30          7.23         3.70 o                         
 -11   2  15          2.62          2.78         4.99 o                         
 -10   2  15         64.81         66.95         6.35 o                         
  -9   2  15          0.00         -2.20         2.20 o                         
  -8   2  15         41.34         31.11         3.64 o                         
  -7   2  15          6.17          8.09         2.05 o                         
  -6   2  15         76.54         71.63         4.16 o                         
  -5   2  15        249.68        257.36         6.18 o                         
  -4   2  15        116.37        118.40         5.46 o                         
  -3   2  15        336.29        344.40         7.79 o                         
  -2   2  15         62.51         67.84         4.13 o                         
  -1   2  15          3.06         -0.67         1.61 o                         
   0   2  15         14.12         18.57         2.57 o                         
   1   2  15          3.09          4.99         1.88 o                         
   2   2  15         26.03         26.31         3.81 o                         
   3   2  15         96.77         89.95         4.21 o                         
   4   2  15         44.17         39.80         3.17 o                         
   5   2  15        114.30        127.18         6.93 o                         
   6   2  15         64.82         55.52         4.55 o                         
   7   2  15        190.65        216.78         8.31 o                         
   8   2  15         76.19         74.31         5.70 o                         
   9   2  15         21.89         19.78         3.75 o                         
  10   2  15          0.10         -1.57         3.32 o                         
  11   2  15         37.85         35.83        11.43 o                         
  12   2  15          0.01         -4.08         4.08 o                         
  13   2  15          0.74         -3.82         4.46 o                         
  14   2  15          3.72          1.80         5.31 o                         
  15   2  15          0.00         -1.70         3.93 o                         
  16   2  15          9.62          4.67         7.30 o                         
  17   2  15          6.62         -1.48         7.80 o                         
 -17   3  15          1.08         -0.51         6.12 o                         
 -16   3  15          2.42         -5.99         5.99 o                         
 -15   3  15          7.96         -5.23         5.30 o                         
 -14   3  15          0.87         -2.78         4.99 o                         
 -13   3  15          5.32         -4.11         4.11 o                         
 -12   3  15         16.99          6.07         4.14 o                         
 -11   3  15         21.97         44.58         6.72 o                         
 -10   3  15         26.26         23.63         5.20 o                         
  -9   3  15          0.49          6.71         3.78 o                         
  -8   3  15         32.78         19.49         5.26 o                         
  -7   3  15         16.95         14.96         6.14 o                         
  -6   3  15          6.17         12.35         3.50 o                         
  -5   3  15         14.95          6.46         3.51 o                         
  -4   3  15          3.21         -1.97         3.43 o                         
  -3   3  15          0.29         19.90         3.73 o                         
  -2   3  15         63.54         73.07         5.89 o                         
  -1   3  15        134.87        139.46         8.01 o                         
   0   3  15        112.44         97.72         6.21 o                         
   1   3  15          0.01          0.96         2.02 o                         
   2   3  15         42.20         35.48         4.15 o                         
   3   3  15         34.02         52.90         4.93 o                         
   4   3  15         62.56         57.02         4.95 o                         
   5   3  15        116.27        101.93         7.69 o                         
   6   3  15         41.70         32.02         6.12 o                         
   7   3  15         91.98         70.19         8.54 o                         
   8   3  15          2.36          4.93         3.47 o                         
   9   3  15          9.37         10.18         5.27 o                         
  10   3  15          0.08         -3.52         5.30 o                         
  11   3  15          1.66         -0.53         4.23 o                         
  12   3  15          1.72         -4.07         4.07 o                         
  13   3  15         10.34         -1.48         9.70 o                         
  14   3  15          0.09         -5.44         5.44 o                         
  15   3  15         10.27         17.36        11.13 o                         
  16   3  15          9.85          3.77         6.75 o                         
 -15   4  15         10.95          7.60         7.43 o                         
 -14   4  15          3.33         -1.99         6.18 o                         
 -13   4  15          3.71          7.03         5.67 o                         
 -12   4  15          0.49          4.53         5.84 o                         
 -11   4  15         14.24         12.93         6.13 o                         
 -10   4  15          4.90         11.74         6.73 o                         
  -9   4  15         10.66         13.55         5.32 o                         
  -8   4  15         11.97         13.77         5.27 o                         
  -7   4  15         35.91         29.85         7.06 o                         
  -6   4  15         13.45          4.06         3.40 o                         
  -5   4  15          9.37          9.67         4.37 o                         
  -4   4  15         29.74         26.73         5.49 o                         
  -3   4  15          4.39          0.93         4.00 o                         
  -2   4  15          1.65         -1.46         4.43 o                         
  -1   4  15          5.53          1.28         4.68 o                         
   0   4  15          0.44         -3.66         4.84 o                         
   1   4  15          6.21          1.26         6.43 o                         
   2   4  15         18.57         17.20         4.87 o                         
   3   4  15          9.94          2.05         4.25 o                         
   4   4  15         46.82         42.80         6.36 o                         
   5   4  15         52.89         51.66         7.47 o                         
   6   4  15         41.35         61.48        11.23 o                         
   7   4  15         16.92          8.18         5.87 o                         
   8   4  15          0.03          6.36         5.15 o                         
   9   4  15          0.15         -4.17         4.57 o                         
  10   4  15          2.18         -2.83         7.48 o                         
  11   4  15         11.22          5.07         6.11 o                         
  12   4  15          1.55         -1.19         5.99 o                         
  13   4  15         10.94         14.28         8.92 o                         
  14   4  15          9.09         27.02        11.24 o                         
 -12   5  15          0.75          1.28        21.12 o                         
 -11   5  15          0.95         -2.83         5.75 o                         
 -10   5  15         11.64          8.22         6.55 o                         
  -9   5  15          4.03         -1.86         7.51 o                         
  -8   5  15         58.42         54.64        10.06 o                         
  -7   5  15          3.29         -1.60         6.04 o                         
  -6   5  15          6.17         -2.07         8.99 o                         
  -5   5  15          0.06          3.93         4.41 o                         
  -4   5  15          0.79         -0.78         5.48 o                         
  -3   5  15          9.22         13.08         6.36 o                         
  -2   5  15          0.04         -0.52         4.90 o                         
  -1   5  15          3.91         -3.43         5.58 o                         
   0   5  15         11.83          5.28         5.58 o                         
   1   5  15          0.11         -5.07         6.04 o                         
   2   5  15          3.13         -0.73         5.11 o                         
   3   5  15          0.36          0.43         4.25 o                         
   4   5  15          6.95          8.80         6.35 o                         
   5   5  15          4.52          1.97         7.16 o                         
   6   5  15          1.81         -4.49         4.49 o                         
   7   5  15          1.66          8.12         6.07 o                         
   8   5  15         17.39         16.37         7.40 o                         
   9   5  15          1.39          5.44         6.13 o                         
  10   5  15          0.18         -0.52         8.53 o                         
  11   5  15          0.01         -5.90         5.90 o                         
  -5   6  15          0.37         -5.83         5.83 o                         
  -4   6  15          0.10         -6.97         6.97 o                         
  -3   6  15          0.66         -1.45         7.73 o                         
  -2   6  15          0.07          4.08         6.90 o                         
  -1   6  15          0.74         -1.30        13.09 o                         
   0   6  15          0.05          6.34         7.56 o                         
   1   6  15         21.55         11.23         7.68 o                         
   2   6  15          2.85         10.38        11.79 o                         
   3   6  15          1.25         -2.66         8.37 o                         
   4   6  15         13.98         22.62         7.82 o                         
 -18   0  16        123.10        171.18        32.66 o                         
 -16   0  16          7.18         27.58        10.24 o                         
 -14   0  16          2.78         -0.23         6.23 o                         
 -12   0  16         40.59         46.31         8.10 o                         
 -10   0  16       2191.53       2304.83        46.48 o                         
  -8   0  16         32.32         41.20         6.70 o                         
  -6   0  16        103.26        102.62         6.00 o                         
  -4   0  16        524.57        504.61        10.71 o                         
  -2   0  16        357.93        420.36        12.20 o                         
   0   0  16       1256.90       1347.77        18.81 o                         
   2   0  16          2.67          1.50         2.04 o                         
   4   0  16        678.31        666.90        12.34 o                         
   6   0  16        796.23        835.19        18.51 o                         
   8   0  16         62.70         65.71         7.81 o                         
  10   0  16         67.79         63.34         9.02 o                         
  12   0  16         16.90         27.31         9.20 o                         
  14   0  16         24.03         13.70        13.12 o                         
  16   0  16          4.36         21.54        10.88 o                         
  18   0  16          1.60         -5.23         8.68 o                         
 -19   1  16          3.04         -6.66         6.66 o                         
 -18   1  16          0.48         -3.84         6.49 o                         
 -17   1  16          0.07         -4.13        10.13 o                         
 -16   1  16          0.42         -4.13         5.45 o                         
 -15   1  16         10.68         12.52         5.36 o                         
 -14   1  16         29.94         45.01         7.89 o                         
 -13   1  16          1.24         -0.48         2.76 o                         
 -12   1  16          0.86          4.96         3.54 o                         
 -11   1  16        106.63         97.32         7.30 o                         
 -10   1  16         70.29         75.12         5.86 o                         
  -9   1  16         18.70         13.61         3.05 o                         
  -8   1  16          2.04          2.75         1.88 o                         
  -7   1  16         43.10         42.47         3.04 o                         
  -6   1  16         50.96         59.65         3.64 o                         
  -5   1  16         14.33         15.03         2.06 o                         
  -4   1  16        329.73        341.20         6.99 o                         
  -3   1  16         15.88         14.82         2.12 o                         
  -2   1  16         21.93         17.67         2.23 o                         
  -1   1  16         78.53         89.98         4.40 o                         
   0   1  16         31.63         35.35         2.85 o                         
   1   1  16         10.54          8.87         1.72 o                         
   2   1  16         31.15         27.65         2.58 o                         
   3   1  16          1.71          2.30         2.12 o                         
   4   1  16         59.55         65.69         3.02 o                         
   5   1  16         24.34         23.06         2.56 o                         
   6   1  16        145.93        140.25         6.08 o                         
   7   1  16        211.36        225.71         8.10 o                         
   8   1  16        176.58        181.44         8.22 o                         
   9   1  16        346.87        383.45        12.81 o                         
  10   1  16          4.93          5.15         3.32 o                         
  11   1  16         95.34        104.51         9.21 o                         
  12   1  16         84.10         90.74         9.47 o                         
  13   1  16         15.50         -1.15         4.10 o                         
  14   1  16          1.20          5.00         5.41 o                         
  15   1  16         10.11         10.27         5.42 o                         
  16   1  16         52.43         55.80         9.54 o                         
  17   1  16          2.02         -8.31         9.15 o                         
  18   1  16          2.40          8.43         8.07 o                         
 -18   2  16          0.00         -4.74         9.59 o                         
 -17   2  16          0.00         -6.18         6.18 o                         
 -16   2  16          2.21          1.72         8.05 o                         
 -15   2  16          1.34         -4.01         4.01 o                         
 -14   2  16          7.62         -3.10         3.98 o                         
 -13   2  16          3.48          0.40         4.40 o                         
 -12   2  16          9.44         -1.70         6.07 o                         
 -11   2  16          6.30         -1.30         3.08 o                         
 -10   2  16          0.05         -1.03         3.35 o                         
  -9   2  16         14.44         14.56         3.80 o                         
  -8   2  16          0.07          4.17         4.86 o                         
  -7   2  16          0.91          0.76         2.79 o                         
  -6   2  16        292.18        273.10         8.80 o                         
  -5   2  16          0.00         -0.32         2.26 o                         
  -4   2  16        133.68        140.00         7.54 o                         
  -3   2  16         37.21         36.10         3.43 o                         
  -2   2  16          1.92          2.08         1.92 o                         
  -1   2  16          0.68         -1.65         1.65 o                         
   0   2  16          0.50         -0.60         1.62 o                         
   1   2  16         30.59         25.69         2.90 o                         
   2   2  16         19.73         14.44         2.66 o                         
   3   2  16        214.17        259.18         7.66 o                         
   4   2  16         68.74         69.33         4.22 o                         
   5   2  16          7.08         10.92         3.57 o                         
   6   2  16          2.69          0.48         2.18 o                         
   7   2  16        233.02        232.98         8.99 o                         
   8   2  16         12.19         13.04         3.52 o                         
   9   2  16          3.88         -3.70         3.70 o                         
  10   2  16         24.43         22.51        10.44 o                         
  11   2  16         43.93         36.17         7.73 o                         
  12   2  16          0.07          4.25         4.57 o                         
  13   2  16          0.02          1.24         5.64 o                         
  14   2  16          0.03          3.31         6.53 o                         
  15   2  16          0.16         -0.87        10.10 o                         
  16   2  16          6.66         11.18         6.61 o                         
  17   2  16         13.26         25.84         9.06 o                         
 -16   3  16          3.27         -0.85        11.24 o                         
 -15   3  16          4.54         -4.05         5.76 o                         
 -14   3  16          0.77         10.51         7.18 o                         
 -13   3  16          0.00          1.84         4.97 o                         
 -12   3  16         11.55         11.23         4.92 o                         
 -11   3  16          1.11          5.18         4.36 o                         
 -10   3  16          0.00         -3.45         4.43 o                         
  -9   3  16          0.20         -3.40         3.58 o                         
  -8   3  16          0.78          2.62         4.16 o                         
  -7   3  16         52.97         37.50         6.16 o                         
  -6   3  16        107.80        130.93        11.42 o                         
  -5   3  16        113.69        117.49         9.73 o                         
  -4   3  16         56.61         58.61         5.78 o                         
  -3   3  16          7.98          7.62         3.50 o                         
  -2   3  16          5.53          2.45         2.73 o                         
  -1   3  16         26.74         22.49         4.17 o                         
   0   3  16          2.14          4.36         3.13 o                         
   1   3  16        171.15        171.66         9.63 o                         
   2   3  16        140.45        150.70         7.65 o                         
   3   3  16          9.82          8.72         3.15 o                         
   4   3  16         89.46         72.35         7.55 o                         
   5   3  16          0.01         -1.47         2.86 o                         
   6   3  16        129.62        129.08        10.36 o                         
   7   3  16         36.52         20.83         6.36 o                         
   8   3  16         69.84         58.68         8.08 o                         
   9   3  16          0.04         -2.23         8.38 o                         
  10   3  16          2.11         -1.55         4.48 o                         
  11   3  16          0.57         12.52         5.54 o                         
  12   3  16          0.01         13.96         7.78 o                         
  13   3  16          0.12         -1.72         6.19 o                         
  14   3  16          6.79          3.53         6.36 o                         
  15   3  16          0.92          0.55         7.02 o                         
 -14   4  16          0.71         -5.88         5.88 o                         
 -13   4  16          0.94         -3.76         6.18 o                         
 -12   4  16          6.17         17.82         7.88 o                         
 -11   4  16          2.77          1.50         5.65 o                         
 -10   4  16          1.09          4.68         4.74 o                         
  -9   4  16          3.56         17.46         6.45 o                         
  -8   4  16          7.22         16.33         5.70 o                         
  -7   4  16         18.77         28.75         7.34 o                         
  -6   4  16          0.17         -1.56         3.90 o                         
  -5   4  16          3.94          1.35         5.06 o                         
  -4   4  16         12.18         25.32         7.08 o                         
  -3   4  16         12.47         17.95         6.48 o                         
  -2   4  16          8.34          5.56         4.87 o                         
  -1   4  16          1.09          2.37         4.75 o                         
   0   4  16         17.69         13.63         5.09 o                         
   1   4  16          0.24         -3.87         3.87 o                         
   2   4  16          0.20         -1.61         3.62 o                         
   3   4  16          0.01         -3.85         3.85 o                         
   4   4  16         49.95         45.53        10.38 o                         
   5   4  16         27.73         28.26         8.35 o                         
   6   4  16          4.82          6.31         6.04 o                         
   7   4  16          0.00         -0.95         4.11 o                         
   8   4  16          7.82         16.24         7.04 o                         
   9   4  16         10.47          9.04         6.53 o                         
  10   4  16          0.05          1.78         7.86 o                         
  11   4  16          2.15          8.65         6.74 o                         
  12   4  16          0.92         -3.41         4.94 o                         
  13   4  16          0.10          1.95        10.12 o                         
 -11   5  16          3.89         -6.97         6.97 o                         
 -10   5  16          1.16         -4.64         5.98 o                         
  -9   5  16          5.31         -7.80         7.80 o                         
  -8   5  16          4.35         -3.67         5.32 o                         
  -7   5  16         10.39          3.02         4.53 o                         
  -6   5  16          7.17          3.80         5.76 o                         
  -5   5  16          8.65          9.92         4.32 o                         
  -4   5  16          0.05         -9.25         9.25 o                         
  -3   5  16          0.18         -0.11         7.46 o                         
  -2   5  16          4.24          4.29         5.74 o                         
  -1   5  16         19.82         30.16         7.91 o                         
   0   5  16          0.60         -3.93         3.93 o                         
   1   5  16          3.80          5.21         7.35 o                         
   2   5  16          1.82         10.85         5.65 o                         
   3   5  16          0.41         -4.89         5.02 o                         
   4   5  16          2.46         -3.99         5.44 o                         
   5   5  16          8.37         14.74         8.21 o                         
   6   5  16          0.15          1.19         8.28 o                         
   7   5  16          7.03         -2.62         6.89 o                         
   8   5  16          3.86         14.99        10.99 o                         
   9   5  16          1.52         -5.57         5.57 o                         
  10   5  16          0.00        -10.38        10.38 o                         
  -3   6  16          4.54         -1.71        25.17 o                         
  -2   6  16          0.16         -6.82         6.82 o                         
  -1   6  16          1.64         -5.22         8.05 o                         
   0   6  16          5.27          0.62         7.66 o                         
   1   6  16          0.47          1.91         7.30 o                         
   2   6  16          0.73        -16.85        22.83 o                         
 -17   0  17         17.69         21.76        13.87 o                         
 -15   0  17          3.59         14.19         9.02 o                         
 -13   0  17         44.12         38.64        10.51 o                         
 -11   0  17        110.89        126.46        10.42 o                         
  -9   0  17         68.62        101.47         8.89 o                         
  -7   0  17         84.76         89.41         6.69 o                         
  -5   0  17        205.13        181.97         7.64 o                         
  -3   0  17        224.70        237.05         6.95 o                         
  -1   0  17       1020.47       1029.08        15.72 o                         
   1   0  17          2.70         -0.05         1.67 o                         
   3   0  17         39.64         48.72         4.14 o                         
   5   0  17         76.89         86.23         8.26 o                         
   7   0  17          4.85         -2.14         3.29 o                         
   9   0  17         96.24         86.71        10.09 o                         
  11   0  17          9.64         12.43         8.11 o                         
  13   0  17         30.16         17.81         8.60 o                         
  15   0  17         56.15         32.71        11.39 o                         
  17   0  17          6.95         -7.06         7.06 o                         
 -18   1  17          8.67         -8.97         8.97 o                         
 -17   1  17         14.21         38.88        12.94 o                         
 -16   1  17          1.09         -6.10         6.10 o                         
 -15   1  17          4.52         -3.79         3.79 o                         
 -14   1  17          0.78         -4.70         4.70 o                         
 -13   1  17          0.70         -1.22         3.63 o                         
 -12   1  17         50.01         60.37         7.17 o                         
 -11   1  17         34.38         36.32         5.55 o                         
 -10   1  17         15.96         15.79         4.03 o                         
  -9   1  17        335.68        353.04        12.24 o                         
  -8   1  17         27.49         24.82         3.49 o                         
  -7   1  17         75.62         79.90         5.63 o                         
  -6   1  17         45.13         42.80         3.53 o                         
  -5   1  17        199.54        233.15         6.67 o                         
  -4   1  17        350.67        371.78         7.53 o                         
  -3   1  17         15.89         12.09         2.12 o                         
  -2   1  17        143.79        147.67         5.66 o                         
  -1   1  17         21.55         26.95         2.68 o                         
   0   1  17        263.84        266.36         6.71 o                         
   1   1  17        179.34        151.31         5.39 o                         
   2   1  17         13.59         14.74         2.19 o                         
   3   1  17         30.93         26.03         2.11 o                         
   4   1  17         37.71         31.30         3.08 o                         
   5   1  17         48.59         49.93         4.08 o                         
   6   1  17         49.02         52.91         5.46 o                         
   7   1  17         97.62        100.20         6.68 o                         
   8   1  17        432.43        476.82        14.17 o                         
   9   1  17         14.07         21.77         4.38 o                         
  10   1  17         39.75         41.47         5.71 o                         
  11   1  17         36.26         36.17         6.05 o                         
  12   1  17          0.97         -1.33         4.06 o                         
  13   1  17          3.80          4.11         5.40 o                         
  14   1  17          1.45          0.24         6.38 o                         
  15   1  17          5.90         -0.65         8.29 o                         
  16   1  17         16.25         10.95         7.96 o                         
  17   1  17          3.22         30.75        12.38 o                         
 -17   2  17          3.56          2.19        12.21 o                         
 -16   2  17          0.02         -5.52         5.52 o                         
 -15   2  17          0.00         -1.98         5.15 o                         
 -14   2  17          0.33          1.92         4.75 o                         
 -13   2  17          0.09         -1.42         3.83 o                         
 -12   2  17         13.81         13.47         4.45 o                         
 -11   2  17         24.41         19.73         4.50 o                         
 -10   2  17          4.73         -2.14         3.45 o                         
  -9   2  17         20.58         14.83         4.44 o                         
  -8   2  17         50.87         54.03         7.10 o                         
  -7   2  17        142.44        132.67        10.04 o                         
  -6   2  17          4.50          5.43         4.04 o                         
  -5   2  17        183.55        185.42         8.23 o                         
  -4   2  17          3.07         -0.99         2.16 o                         
  -3   2  17          0.02         -1.87         1.87 o                         
  -2   2  17         46.02         34.63         3.64 o                         
  -1   2  17          8.29          1.07         2.34 o                         
   0   2  17         99.72         85.27         5.39 o                         
   1   2  17         44.99         42.49         3.86 o                         
   2   2  17        335.96        327.88         9.74 o                         
   3   2  17        258.05        276.00         8.24 o                         
   4   2  17         20.29         16.43         3.49 o                         
   5   2  17        101.36        106.26         8.59 o                         
   6   2  17         41.80         42.16         5.75 o                         
   7   2  17         66.33         87.72         9.13 o                         
   8   2  17         50.23         43.87         6.75 o                         
   9   2  17        121.20         96.29         9.22 o                         
  10   2  17         22.90         36.21         6.57 o                         
  11   2  17          0.27         -1.39         5.27 o                         
  12   2  17         48.95         44.66         8.19 o                         
  13   2  17         13.42          7.67         6.99 o                         
  14   2  17          0.23          0.97         7.18 o                         
  15   2  17          2.26         -7.42        10.47 o                         
  16   2  17          1.86         -7.07         8.79 o                         
 -16   3  17          0.00         -6.62         7.32 o                         
 -15   3  17         12.44          7.54         5.64 o                         
 -14   3  17          8.47          0.25         5.78 o                         
 -13   3  17         49.01         43.33         8.14 o                         
 -12   3  17         12.80          8.56         5.00 o                         
 -11   3  17         16.37         16.46         4.55 o                         
 -10   3  17          7.55          6.32         4.50 o                         
  -9   3  17          5.57          8.21         4.48 o                         
  -8   3  17         18.41         18.46         5.01 o                         
  -7   3  17          0.44          1.34         5.65 o                         
  -6   3  17         86.41         83.06         9.43 o                         
  -5   3  17        125.08        114.55        10.48 o                         
  -4   3  17         26.40          9.44         4.33 o                         
  -3   3  17         67.48         58.95         6.01 o                         
  -2   3  17          1.85          4.49         3.10 o                         
  -1   3  17         30.28         22.77         4.53 o                         
   0   3  17          5.03          9.45         3.55 o                         
   1   3  17         70.60         62.78         8.20 o                         
   2   3  17          5.43          3.72         2.90 o                         
   3   3  17         16.93         12.73         4.41 o                         
   4   3  17          7.92          3.79         3.68 o                         
   5   3  17          9.32          8.87         4.74 o                         
   6   3  17          9.45         14.16         5.17 o                         
   7   3  17          2.89         -1.07         3.56 o                         
   8   3  17          1.71         -3.31         3.82 o                         
   9   3  17          0.83          9.32         8.28 o                         
  10   3  17          0.48         -4.90         4.90 o                         
  11   3  17          6.15          8.53         7.15 o                         
  12   3  17          2.30         -0.43         5.08 o                         
  13   3  17          0.75         -8.39        12.74 o                         
  14   3  17          0.81         -6.01         6.01 o                         
  15   3  17          0.01         -6.70         6.70 o                         
 -14   4  17          1.16         -7.25         7.25 o                         
 -13   4  17          1.34          8.78        11.35 o                         
 -12   4  17          4.54         -0.59         8.07 o                         
 -11   4  17          2.68          0.19         6.63 o                         
 -10   4  17          0.05         -5.05         5.05 o                         
  -9   4  17          0.15         -3.02         4.94 o                         
  -8   4  17         12.03         19.64         6.29 o                         
  -7   4  17          1.42          2.07         4.81 o                         
  -6   4  17          0.64         -3.47         3.47 o                         
  -5   4  17          4.96         23.58         6.81 o                         
  -4   4  17         27.49         18.37         7.09 o                         
  -3   4  17         17.00         21.31         8.38 o                         
  -2   4  17          0.03         -3.34         6.15 o                         
  -1   4  17          8.79          0.01         4.67 o                         
   0   4  17          7.70         -0.17         4.53 o                         
   1   4  17          5.26          5.81         4.37 o                         
   2   4  17         23.83         13.11         5.69 o                         
   3   4  17          3.84          6.41         4.60 o                         
   4   4  17         19.03         16.21        10.35 o                         
   5   4  17          0.00         -3.58         3.58 o                         
   6   4  17         80.29        105.21        10.78 o                         
   7   4  17         44.41         44.11         7.55 o                         
   8   4  17         16.85          7.23         6.27 o                         
   9   4  17         12.46         23.59         7.32 o                         
  10   4  17          7.36          4.55         6.82 o                         
  11   4  17          0.82          4.04         5.93 o                         
  12   4  17          1.04         -5.20         5.20 o                         
 -10   5  17          0.13          1.06         7.04 o                         
  -9   5  17          5.44          1.71         6.46 o                         
  -8   5  17          6.09          0.07         5.73 o                         
  -7   5  17          0.70         -4.48         4.48 o                         
  -6   5  17          1.97         -6.03         7.89 o                         
  -5   5  17          1.69          4.77         6.28 o                         
  -4   5  17          0.19          4.57         6.48 o                         
  -3   5  17          4.88         11.67         6.19 o                         
  -2   5  17         14.89         20.30         7.45 o                         
  -1   5  17          2.93          6.29         6.07 o                         
   0   5  17         14.90         13.39         7.85 o                         
   1   5  17          0.61          0.35         6.35 o                         
   2   5  17          5.17          7.03         6.98 o                         
   3   5  17          3.63         -1.84         5.98 o                         
   4   5  17          7.93         -3.22         6.28 o                         
   5   5  17          0.24          1.61         5.37 o                         
   6   5  17          1.33         -4.25         6.28 o                         
   7   5  17         15.50         -1.28         6.90 o                         
   8   5  17          1.87         -2.90         5.89 o                         
   9   5  17          0.19         -7.44        12.20 o                         
 -18   0  18          1.47         -0.85        12.16 o                         
 -16   0  18          2.28         -6.19        12.80 o                         
 -14   0  18         11.91         15.39         8.41 o                         
 -12   0  18         39.90         32.06        10.12 o                         
 -10   0  18        231.33        255.89        17.77 o                         
  -8   0  18        987.09       1053.51        31.53 o                         
  -6   0  18        553.98        533.51        16.59 o                         
  -4   0  18        690.95        753.80        16.82 o                         
  -2   0  18          9.08         12.00         3.20 o                         
   0   0  18        389.77        405.53        10.29 o                         
   2   0  18         24.06         26.78         4.31 o                         
   4   0  18        220.81        214.76        18.31 o                         
   6   0  18        118.87        103.50         9.22 o                         
   8   0  18        392.94        437.97        19.62 o                         
  10   0  18         22.22         23.29         6.95 o                         
  12   0  18         11.18          6.54         7.28 o                         
  14   0  18         91.35        158.53        38.31 o                         
  16   0  18          2.71         -5.55        11.52 o                         
 -18   1  18          2.75         -8.14        11.73 o                         
 -17   1  18          3.97         -4.17        25.28 o                         
 -16   1  18          0.33         -7.51        12.16 o                         
 -15   1  18          1.63         -3.81         6.04 o                         
 -14   1  18          0.39         -1.63         5.87 o                         
 -13   1  18          1.76          3.63         4.50 o                         
 -12   1  18         26.28         39.52         6.02 o                         
 -11   1  18          3.05          0.37         4.57 o                         
 -10   1  18         57.52         53.66         6.44 o                         
  -9   1  18        168.08        197.26        11.10 o                         
  -8   1  18         35.89         30.76         4.77 o                         
  -7   1  18        281.52        305.88         9.80 o                         
  -6   1  18         13.28          9.47         2.72 o                         
  -5   1  18        179.47        177.22         7.08 o                         
  -4   1  18         10.22         14.48         2.75 o                         
  -3   1  18         12.21         11.93         2.88 o                         
  -2   1  18        114.87        124.65         6.12 o                         
  -1   1  18          7.74          6.19         2.21 o                         
   0   1  18         25.53         25.03         3.00 o                         
   1   1  18        256.90        255.48         7.15 o                         
   2   1  18          5.09          3.00         2.04 o                         
   3   1  18        121.26        129.05         7.11 o                         
   4   1  18          7.58          5.82         3.39 o                         
   5   1  18         54.07         54.69         5.63 o                         
   6   1  18        148.85        150.40         9.45 o                         
   7   1  18          7.08          5.26         3.72 o                         
   8   1  18         31.41         46.53         6.51 o                         
   9   1  18         62.05         59.87         7.41 o                         
  10   1  18          0.35          1.06         5.40 o                         
  11   1  18          0.58         -1.53         8.19 o                         
  12   1  18          4.94          1.87         5.69 o                         
  13   1  18         34.92         44.17         9.18 o                         
  14   1  18          6.36          3.11         5.30 o                         
  15   1  18          3.86          0.52         8.62 o                         
  16   1  18         15.58         15.48         9.17 o                         
  17   1  18          1.29         -9.17        15.15 o                         
 -17   2  18          0.14         -5.71         8.45 o                         
 -16   2  18         12.40         12.38         7.09 o                         
 -15   2  18          1.24         -6.14         6.14 o                         
 -14   2  18          3.31         -3.99         3.99 o                         
 -13   2  18          2.76          4.54         4.63 o                         
 -12   2  18          1.38          1.18         4.44 o                         
 -11   2  18          6.11         -2.48         3.86 o                         
 -10   2  18          3.54          8.68         4.20 o                         
  -9   2  18          1.62         -2.87         4.15 o                         
  -8   2  18         18.70         21.77         5.63 o                         
  -7   2  18         35.10         28.68         5.54 o                         
  -6   2  18         33.41         31.25         6.06 o                         
  -5   2  18          0.10          1.78         3.46 o                         
  -4   2  18        138.39        108.20         7.17 o                         
  -3   2  18         32.86         26.08         4.65 o                         
  -2   2  18          0.38          0.27         2.43 o                         
  -1   2  18         18.30         17.78         3.10 o                         
   0   2  18          1.55          0.47         2.89 o                         
   1   2  18          8.99         10.87         2.81 o                         
   2   2  18         24.10         23.54         3.80 o                         
   3   2  18          1.23          0.31         3.00 o                         
   4   2  18        142.99        160.47        10.79 o                         
   5   2  18          1.94          0.36         3.44 o                         
   6   2  18          0.12         -1.33         3.03 o                         
   7   2  18          0.99          3.33         4.10 o                         
   8   2  18          0.15          2.50         3.38 o                         
   9   2  18         13.44         17.67         4.51 o                         
  10   2  18         48.89         64.15         9.85 o                         
  11   2  18         93.30        112.30        12.25 o                         
  12   2  18         24.92         34.42         8.46 o                         
  13   2  18          0.09          4.44         8.19 o                         
  14   2  18          3.99          1.04         7.40 o                         
  15   2  18          0.79         -2.01        11.59 o                         
  16   2  18          6.65         -2.29         7.62 o                         
 -15   3  18          1.09         21.57         7.09 o                         
 -14   3  18         13.46          5.98         6.75 o                         
 -13   3  18          3.76          0.33         4.47 o                         
 -12   3  18          0.10          7.83         4.29 o                         
 -11   3  18         14.89         12.79         5.56 o                         
 -10   3  18          1.85          4.47         4.56 o                         
  -9   3  18         10.23         31.08         9.38 o                         
  -8   3  18         53.20         41.34         7.89 o                         
  -7   3  18         63.48         63.85        10.80 o                         
  -6   3  18         24.56         31.71         6.35 o                         
  -5   3  18        148.76        113.62        10.19 o                         
  -4   3  18          6.92         12.94         5.00 o                         
  -3   3  18          0.40         -3.25         3.25 o                         
  -2   3  18         61.68         54.52         6.75 o                         
  -1   3  18         32.32         34.21         5.55 o                         
   0   3  18          2.73         -3.16         3.16 o                         
   1   3  18         42.53         34.72         5.43 o                         
   2   3  18          4.36         -0.16         3.67 o                         
   3   3  18          5.84          7.80         5.61 o                         
   4   3  18         13.59          6.22         4.14 o                         
   5   3  18         17.15         36.87         7.21 o                         
   6   3  18         42.91         27.52         6.13 o                         
   7   3  18          0.29          0.44         4.33 o                         
   8   3  18         10.69         20.42         5.52 o                         
   9   3  18          0.37          3.87        13.18 o                         
  10   3  18         17.68         38.51        10.82 o                         
  11   3  18          2.03         -0.46         5.86 o                         
  12   3  18          2.62         -5.73         5.73 o                         
  13   3  18          2.05         -1.29         6.62 o                         
  14   3  18          3.16          0.75         6.78 o                         
 -13   4  18          0.66         -9.41         9.56 o                         
 -12   4  18         12.48         -5.91         6.04 o                         
 -11   4  18          5.22          1.22         6.23 o                         
 -10   4  18          1.95          6.65         6.10 o                         
  -9   4  18          0.74         -4.59         4.59 o                         
  -8   4  18          0.00         -1.03         4.48 o                         
  -7   4  18          3.10          6.04         6.11 o                         
  -6   4  18          8.36          4.46         5.19 o                         
  -5   4  18          3.08          1.01         7.64 o                         
  -4   4  18          5.80          9.62         4.64 o                         
  -3   4  18          0.19          3.10         4.94 o                         
  -2   4  18          0.16          0.73         4.47 o                         
  -1   4  18          2.53         10.40         6.22 o                         
   0   4  18          0.17         -3.70         3.70 o                         
   1   4  18          0.02          4.36         5.84 o                         
   2   4  18         10.80         16.25         6.34 o                         
   3   4  18          0.52          5.03         6.75 o                         
   4   4  18         51.09         53.00         8.75 o                         
   5   4  18         14.04          2.78         4.40 o                         
   6   4  18          1.37          6.93         7.11 o                         
   7   4  18          0.38         -4.47         4.47 o                         
   8   4  18          2.25          9.75         8.07 o                         
   9   4  18          0.20          1.18         6.22 o                         
  10   4  18          1.37          5.15         6.33 o                         
  11   4  18          4.45         -0.83         7.30 o                         
  12   4  18          4.52          9.15         7.63 o                         
  -9   5  18          0.60          4.79         8.60 o                         
  -8   5  18          0.01          1.67         7.27 o                         
  -7   5  18         10.04         13.44         6.50 o                         
  -6   5  18          1.97         11.21         6.63 o                         
  -5   5  18          0.14          8.05         6.01 o                         
  -4   5  18          0.02         -4.88         4.88 o                         
  -3   5  18          1.30         -2.70         8.78 o                         
  -2   5  18          8.44         15.15         7.47 o                         
  -1   5  18         59.67         72.84        12.52 o                         
   0   5  18          0.07         -5.34         5.34 o                         
   1   5  18          0.01          9.62         6.57 o                         
   2   5  18          0.01         -4.68         4.68 o                         
   3   5  18          3.07         -4.85         5.10 o                         
   4   5  18          0.14          4.92         6.48 o                         
   5   5  18         49.69         38.86         8.45 o                         
   6   5  18          7.51          1.46         6.33 o                         
   7   5  18         22.96         17.08         6.45 o                         
   8   5  18          1.36        -13.23        13.23 o                         
 -17   0  19         37.76          8.32        14.94 o                         
 -15   0  19          3.12          0.45         8.81 o                         
 -13   0  19          3.35          4.33         6.50 o                         
 -11   0  19         60.18         46.10        12.12 o                         
  -9   0  19        514.94        556.87        22.52 o                         
  -7   0  19        560.79        621.29        23.27 o                         
  -5   0  19        653.57        719.22        19.56 o                         
  -3   0  19         65.61         62.37         6.63 o                         
  -1   0  19        180.82        174.13        10.76 o                         
   1   0  19        288.20        310.91        18.32 o                         
   3   0  19         40.23         49.58        16.32 o                         
   5   0  19        472.68        519.24        32.94 o                         
   7   0  19        200.50        191.36        19.38 o                         
   9   0  19          0.00         -0.90         5.26 o                         
  11   0  19          1.64         -0.85         8.32 o                         
  13   0  19          3.57          6.83         9.17 o                         
  15   0  19          8.00        -10.45        10.45 o                         
 -17   1  19          0.15        -11.08        13.87 o                         
 -16   1  19         12.43         -0.08        12.05 o                         
 -15   1  19          0.17          3.44         6.38 o                         
 -14   1  19          1.35         -0.02         5.85 o                         
 -13   1  19          0.15         -0.91         4.94 o                         
 -12   1  19         12.61          6.61         4.28 o                         
 -11   1  19          2.15          1.51         4.43 o                         
 -10   1  19         22.15         25.44         7.85 o                         
  -9   1  19          5.04          1.93         3.87 o                         
  -8   1  19        145.22        156.15        10.13 o                         
  -7   1  19         31.24         30.37         4.27 o                         
  -6   1  19        361.99        393.83        11.67 o                         
  -5   1  19         16.47          9.16         2.72 o                         
  -4   1  19        160.26        138.87         6.48 o                         
  -3   1  19         71.52         84.84         5.27 o                         
  -2   1  19        381.00        389.92        12.04 o                         
  -1   1  19         12.39         26.10         3.89 o                         
   0   1  19        102.31         96.08         6.40 o                         
   1   1  19         42.84         32.71         3.98 o                         
   2   1  19         58.08         62.14         5.18 o                         
   3   1  19         22.23         16.73         3.78 o                         
   4   1  19        162.05        172.22        13.59 o                         
   5   1  19        190.30        162.12        10.31 o                         
   6   1  19          0.24         -3.39         3.39 o                         
   7   1  19          0.14          0.36         3.78 o                         
   8   1  19          3.82          5.19         3.70 o                         
   9   1  19          2.18          0.67         3.30 o                         
  10   1  19          0.92         -2.13         3.20 o                         
  11   1  19          0.01          7.37         4.90 o                         
  12   1  19         20.91         38.86         8.97 o                         
  13   1  19          0.00         -4.86         5.80 o                         
  14   1  19         20.55          1.20        19.42 o                         
  15   1  19         10.56         13.84        10.45 o                         
  16   1  19          0.19         -6.96         6.96 o                         
 -16   2  19          1.50         20.30        10.04 o                         
 -15   2  19         15.77         22.16         9.06 o                         
 -14   2  19          5.54         22.58         8.51 o                         
 -13   2  19          9.33          9.87         6.89 o                         
 -12   2  19          2.22         -4.33         4.33 o                         
 -11   2  19          6.93          6.51         4.83 o                         
 -10   2  19          6.13          8.32         3.61 o                         
  -9   2  19          4.66         -1.38         4.33 o                         
  -8   2  19         40.94         48.88         7.39 o                         
  -7   2  19          2.17          9.24         6.35 o                         
  -6   2  19          0.89         -0.48         3.74 o                         
  -5   2  19          0.76          0.58         2.76 o                         
  -4   2  19          9.10          9.91         3.52 o                         
  -3   2  19         11.00         17.09         3.33 o                         
  -2   2  19         43.46         40.86         5.04 o                         
  -1   2  19          0.39          0.69         2.77 o                         
   0   2  19          0.98         -2.61         2.61 o                         
   1   2  19        154.73        149.43         8.41 o                         
   2   2  19        203.20        187.51        11.60 o                         
   3   2  19         94.53        105.45         9.55 o                         
   4   2  19        154.47        142.66        11.55 o                         
   5   2  19          0.09          5.34         3.78 o                         
   6   2  19          2.48          4.95         4.48 o                         
   7   2  19         29.73         28.32         5.97 o                         
   8   2  19          6.05          2.65         4.40 o                         
   9   2  19         14.36         13.66         5.55 o                         
  10   2  19         18.39         14.20         5.94 o                         
  11   2  19         35.54         28.09         7.53 o                         
  12   2  19          3.93          3.02         5.82 o                         
  13   2  19          1.32         -1.17        10.33 o                         
  14   2  19         12.60         -2.42         7.91 o                         
  15   2  19          0.01         -4.69         7.49 o                         
 -14   3  19          0.06         -5.25         5.25 o                         
 -13   3  19          0.02         -4.02         4.02 o                         
 -12   3  19          2.29          1.73         6.03 o                         
 -11   3  19         15.06         32.93         7.94 o                         
 -10   3  19         25.64         25.37         6.72 o                         
  -9   3  19          2.23          3.26         4.92 o                         
  -8   3  19          0.19          3.93         5.15 o                         
  -7   3  19          2.47          0.54         6.95 o                         
  -6   3  19         25.24         23.10         5.87 o                         
  -5   3  19          3.69          6.73         4.83 o                         
  -4   3  19          5.77         13.30         6.32 o                         
  -3   3  19         34.42         33.17         6.30 o                         
  -2   3  19          1.15          1.43         4.05 o                         
  -1   3  19         20.56         13.67         4.50 o                         
   0   3  19         35.74         36.84         5.58 o                         
   1   3  19         27.13         16.54         4.79 o                         
   2   3  19          6.24         14.40         4.94 o                         
   3   3  19          0.39          0.04         4.37 o                         
   4   3  19          2.50          3.14         4.83 o                         
   5   3  19         14.80         12.63         5.10 o                         
   6   3  19          1.41         17.11         5.47 o                         
   7   3  19          1.51         -0.63         6.40 o                         
   8   3  19         12.55         24.08         9.82 o                         
   9   3  19          1.32         -6.19         6.19 o                         
  10   3  19          2.25         -0.10         5.64 o                         
  11   3  19          0.40          7.27         8.78 o                         
  12   3  19          0.00         -1.63         6.24 o                         
  13   3  19          2.60         -0.36         7.11 o                         
 -12   4  19          0.07          1.66         5.94 o                         
 -11   4  19          3.68         -5.30         5.30 o                         
 -10   4  19          0.18          2.24         5.50 o                         
  -9   4  19          2.30         -3.53         6.42 o                         
  -8   4  19          4.91          7.07         6.60 o                         
  -7   4  19          0.09         -2.06         5.27 o                         
  -6   4  19          0.59         -4.65         4.65 o                         
  -5   4  19          7.01         12.53         5.65 o                         
  -4   4  19          0.67         -3.14         4.49 o                         
  -3   4  19         20.94         20.02         5.66 o                         
  -2   4  19         34.50         55.98         8.48 o                         
  -1   4  19          2.10          7.36         6.94 o                         
   0   4  19          0.51          3.62         8.77 o                         
   1   4  19          0.00         -4.52         4.52 o                         
   2   4  19          0.04         -5.57         5.57 o                         
   3   4  19          1.33         -5.11         5.11 o                         
   4   4  19          9.08          8.10         4.42 o                         
   5   4  19          9.19          9.16         6.12 o                         
   6   4  19         33.04         25.40         6.66 o                         
   7   4  19          8.63         10.85         7.16 o                         
   8   4  19         19.70         20.47         7.15 o                         
   9   4  19          0.00          2.74         9.56 o                         
  10   4  19         10.37         -5.85         9.12 o                         
  11   4  19          1.48          0.23         6.11 o                         
  -7   5  19          4.39          6.09         6.75 o                         
  -6   5  19          6.64          0.66         6.22 o                         
  -5   5  19          0.19         -6.14         6.14 o                         
  -4   5  19          0.20         -2.70         5.58 o                         
  -3   5  19         15.74         32.13         9.64 o                         
  -2   5  19         20.60         25.10         8.23 o                         
  -1   5  19          7.03          5.32         6.64 o                         
   0   5  19          0.14          2.76         7.84 o                         
   1   5  19          0.00         -4.02         6.86 o                         
   2   5  19          0.01         -1.61         6.73 o                         
   3   5  19          0.00         -5.92         5.92 o                         
   4   5  19          2.92          9.15         8.19 o                         
   5   5  19          2.26          5.69         6.62 o                         
   6   5  19          8.18         19.04         9.79 o                         
 -16   0  20         29.76         46.09        19.84 o                         
 -14   0  20          2.79         -0.72         7.83 o                         
 -12   0  20          0.56          4.24         7.50 o                         
 -10   0  20         69.23         91.33        32.65 o                         
  -8   0  20          7.64          8.73         5.30 o                         
  -6   0  20        172.41        187.96        19.56 o                         
  -4   0  20         55.14         58.78         6.98 o                         
  -2   0  20        357.50        358.14        14.68 o                         
   0   0  20        208.51        257.88        16.68 o                         
   2   0  20          0.39         -2.55         4.75 o                         
   4   0  20        547.92        524.03        26.85 o                         
   6   0  20         10.62         23.62         7.29 o                         
   8   0  20          2.95         -3.77         4.55 o                         
  10   0  20         10.37          1.27         8.00 o                         
  12   0  20          9.87          4.69         8.32 o                         
  14   0  20          0.50         10.24        12.37 o                         
 -16   1  20          0.09         -3.72         8.17 o                         
 -15   1  20         10.34          7.80         7.43 o                         
 -14   1  20          1.16          4.18         7.08 o                         
 -13   1  20          0.38          5.44         6.06 o                         
 -12   1  20          0.82          1.19         4.49 o                         
 -11   1  20         48.72         35.60        11.69 o                         
 -10   1  20        125.49         96.75         9.64 o                         
  -9   1  20          0.83         -1.85         4.45 o                         
  -8   1  20        281.66        293.41        15.10 o                         
  -7   1  20         69.20         61.74         8.30 o                         
  -6   1  20         93.59        105.45         7.95 o                         
  -5   1  20          1.14          0.80         2.44 o                         
  -4   1  20         39.13         26.59         4.13 o                         
  -3   1  20        145.29        153.96         8.52 o                         
  -2   1  20         20.69         22.46         3.74 o                         
  -1   1  20         98.30        108.12         7.29 o                         
   0   1  20         65.84         83.66         6.45 o                         
   1   1  20        253.34        261.09        10.80 o                         
   2   1  20          5.78         -0.92         3.07 o                         
   3   1  20        161.38        149.52        12.12 o                         
   4   1  20         12.45         12.21         4.31 o                         
   5   1  20         16.79         19.79         4.94 o                         
   6   1  20          8.47         18.12         5.33 o                         
   7   1  20          1.10          7.06         3.96 o                         
   8   1  20         18.14          9.57         5.88 o                         
   9   1  20          2.36         -1.46         3.79 o                         
  10   1  20         54.36         64.48        10.41 o                         
  11   1  20          2.07          3.40         6.14 o                         
  12   1  20          5.68         -1.03         6.83 o                         
  13   1  20         21.63         10.86         8.35 o                         
  14   1  20          0.11         -4.22         4.22 o                         
  15   1  20         10.98         -2.74        14.40 o                         
 -15   2  20          5.67          2.68         7.35 o                         
 -14   2  20          0.19         -5.86         5.86 o                         
 -13   2  20         29.37         49.83         8.78 o                         
 -12   2  20          1.38          2.48         5.70 o                         
 -11   2  20          3.45         10.06         6.30 o                         
 -10   2  20          0.04         -2.65         4.04 o                         
  -9   2  20          0.24         -1.33         7.62 o                         
  -8   2  20         64.93         61.76        12.50 o                         
  -7   2  20        160.93        136.85        11.30 o                         
  -6   2  20         54.50         46.47         6.93 o                         
  -5   2  20         30.79         26.82         5.30 o                         
  -4   2  20          9.48         13.47         4.06 o                         
  -3   2  20          0.03          0.57         2.98 o                         
  -2   2  20         95.29         88.31         7.41 o                         
  -1   2  20         24.47         24.04         4.63 o                         
   0   2  20          0.78          2.82         2.90 o                         
   1   2  20         29.56         26.90         5.12 o                         
   2   2  20          8.78         15.41         4.22 o                         
   3   2  20        228.57        213.88        13.00 o                         
   4   2  20         18.12         11.95         4.80 o                         
   5   2  20         79.07         74.51         8.53 o                         
   6   2  20          0.33         -3.45         3.45 o                         
   7   2  20          6.77          2.21         5.19 o                         
   8   2  20         22.19         16.56         5.06 o                         
   9   2  20          5.96         -2.43         6.53 o                         
  10   2  20          1.31         -5.20         5.20 o                         
  11   2  20          1.23          9.60         6.13 o                         
  12   2  20         11.10          3.02         6.47 o                         
  13   2  20          2.03         -2.90         7.68 o                         
  14   2  20          2.86         11.26        10.10 o                         
 -14   3  20         11.42          5.63         7.57 o                         
 -13   3  20          0.04         -7.48         7.91 o                         
 -12   3  20          9.06         17.21         6.64 o                         
 -11   3  20          1.35          9.83         5.74 o                         
 -10   3  20          1.79         -4.91         4.91 o                         
  -9   3  20          4.59         10.18         5.53 o                         
  -8   3  20          9.84         11.90         8.38 o                         
  -7   3  20          4.29          0.86         5.06 o                         
  -6   3  20          3.01          5.46         4.60 o                         
  -5   3  20         36.92         39.92         9.67 o                         
  -4   3  20          2.81         -3.15         4.63 o                         
  -3   3  20          2.70         -0.94         3.96 o                         
  -2   3  20         24.20         20.50         5.71 o                         
  -1   3  20          1.25          0.36         3.62 o                         
   0   3  20         49.93         47.79         7.11 o                         
   1   3  20          0.15          3.84         3.27 o                         
   2   3  20          3.52         14.71         8.73 o                         
   3   3  20         16.29         14.52         4.89 o                         
   4   3  20          1.70          1.36         4.12 o                         
   5   3  20         27.66         42.96         7.54 o                         
   6   3  20          1.49         -1.82         4.25 o                         
   7   3  20          1.94         -3.81         3.81 o                         
   8   3  20          2.09         -4.02        11.35 o                         
   9   3  20          3.57          2.53         6.01 o                         
  10   3  20         10.29         18.82         6.77 o                         
  11   3  20          3.72          5.62         6.64 o                         
  12   3  20          1.32         14.20         8.80 o                         
 -11   4  20         15.24         14.45         8.07 o                         
 -10   4  20          3.82          9.43         7.31 o                         
  -9   4  20          0.39         -2.65         5.82 o                         
  -8   4  20          3.22         12.98         9.18 o                         
  -7   4  20          5.34         13.47         5.49 o                         
  -6   4  20         30.22         30.53         8.87 o                         
  -5   4  20         13.80         10.64         5.26 o                         
  -4   4  20         21.52         18.88         5.64 o                         
  -3   4  20          0.66          4.25         4.89 o                         
  -2   4  20          0.04          1.49         6.57 o                         
  -1   4  20          7.61          3.27         6.07 o                         
   0   4  20          0.27         -0.12         6.88 o                         
   1   4  20          4.61          6.96         7.37 o                         
   2   4  20          1.72         -4.15         4.15 o                         
   3   4  20          3.09         -4.44         7.13 o                         
   4   4  20          4.66         25.01        15.43 o                         
   5   4  20          3.14         -4.46         4.46 o                         
   6   4  20          2.01          6.94         7.07 o                         
   7   4  20          1.13          8.84         7.94 o                         
   8   4  20          0.26          5.29         7.74 o                         
   9   4  20         10.05         20.48         8.78 o                         
  10   4  20          0.11         -5.95         5.95 o                         
  -5   5  20          6.97         16.94         8.69 o                         
  -4   5  20          0.39         -1.27         9.58 o                         
  -3   5  20          4.51          1.86         7.09 o                         
  -2   5  20          7.85         -0.51         8.14 o                         
  -1   5  20          0.47        -10.58        14.01 o                         
   0   5  20         11.49         14.43         7.55 o                         
   1   5  20          0.42          8.63         7.11 o                         
   2   5  20          1.54         -2.56         6.31 o                         
   3   5  20          2.06         10.11         9.74 o                         
   4   5  20          1.38         -4.12         6.58 o                         
 -15   0  21         32.96         50.22        14.56 o                         
 -13   0  21          0.04         -6.46         7.62 o                         
 -11   0  21         24.47         32.30        10.88 o                         
  -9   0  21        135.81        121.79        19.70 o                         
  -7   0  21         20.36         17.75         5.92 o                         
  -5   0  21        127.88        152.34        14.31 o                         
  -3   0  21        491.29        508.38        26.00 o                         
  -1   0  21        343.18        352.61        17.28 o                         
   1   0  21         36.83         25.93         7.72 o                         
   3   0  21        109.95        107.33        29.78 o                         
   5   0  21        128.52        126.73        16.16 o                         
   7   0  21          7.30          7.71         6.97 o                         
   9   0  21         23.27         13.30         8.55 o                         
  11   0  21         12.37         35.63        14.51 o                         
  13   0  21         11.95         11.73        12.59 o                         
  15   0  21          0.21         -9.60         9.60 o                         
 -16   1  21         13.52         26.57        11.63 o                         
 -15   1  21          0.45         -6.40         6.40 o                         
 -14   1  21          0.01         -2.01         5.15 o                         
 -13   1  21          1.22         -5.07         5.07 o                         
 -12   1  21          0.39          4.58         5.52 o                         
 -11   1  21          1.58          0.32         4.73 o                         
 -10   1  21          8.61          4.70         3.74 o                         
  -9   1  21         38.17         40.79         7.10 o                         
  -8   1  21         53.79         65.95         8.03 o                         
  -7   1  21         18.18         25.56         6.42 o                         
  -6   1  21        324.01        389.05        14.59 o                         
  -5   1  21          5.61          6.64         4.31 o                         
  -4   1  21         48.32         50.80         5.92 o                         
  -3   1  21         43.01         44.67         5.78 o                         
  -2   1  21         91.29         95.16         7.89 o                         
  -1   1  21          3.61          1.05         2.97 o                         
   0   1  21          8.17         12.43         4.17 o                         
   1   1  21          2.27         -3.03         3.03 o                         
   2   1  21          8.07          4.66         4.40 o                         
   3   1  21         20.28         19.13         5.19 o                         
   4   1  21        407.72        428.82        18.70 o                         
   5   1  21         17.12         22.31         5.70 o                         
   6   1  21        104.60        106.65        10.77 o                         
   7   1  21          0.22         -3.87         3.87 o                         
   8   1  21          4.11          6.47         4.83 o                         
   9   1  21         15.81         29.78         8.77 o                         
  10   1  21          2.78          1.35         5.09 o                         
  11   1  21          2.27          3.26         5.81 o                         
  12   1  21         14.10          5.26         8.29 o                         
  13   1  21          7.50         -0.59        16.85 o                         
  14   1  21          1.38          2.02         6.08 o                         
 -15   2  21          3.70         -6.69         7.15 o                         
 -14   2  21          7.50          9.68         8.23 o                         
 -13   2  21         13.38          0.86         6.54 o                         
 -12   2  21          1.37          3.52         5.47 o                         
 -11   2  21          0.80         -4.18         4.18 o                         
 -10   2  21          0.00          1.25         4.74 o                         
  -9   2  21          1.83         -2.68         3.81 o                         
  -8   2  21          4.93          3.04         4.21 o                         
  -7   2  21          9.03         -1.11         4.54 o                         
  -6   2  21         70.65         66.51         8.86 o                         
  -5   2  21         98.52         91.07         9.69 o                         
  -4   2  21          3.04          6.10         4.17 o                         
  -3   2  21         23.29         18.50         4.54 o                         
  -2   2  21          3.35          3.33         3.41 o                         
  -1   2  21          1.02         -0.68         3.31 o                         
   0   2  21         91.44         85.44         8.93 o                         
   1   2  21         33.69         29.22         5.81 o                         
   2   2  21         27.99         21.83         5.23 o                         
   3   2  21         83.65         81.24         9.60 o                         
   4   2  21          6.99          8.07         4.63 o                         
   5   2  21         33.39         35.24         6.77 o                         
   6   2  21          6.68          0.45         3.88 o                         
   7   2  21         11.36         18.84         5.89 o                         
   8   2  21          2.03          5.99        11.30 o                         
   9   2  21         16.17         11.75         8.80 o                         
  10   2  21          0.10          5.76         7.69 o                         
  11   2  21         10.63         11.98         7.57 o                         
  12   2  21          1.58         21.41         9.69 o                         
  13   2  21          2.54         41.81        19.63 o                         
 -13   3  21          0.00          1.33         7.44 o                         
 -12   3  21          0.03         -5.77         5.77 o                         
 -11   3  21          0.93         -2.88         7.03 o                         
 -10   3  21          0.00         -5.66         5.66 o                         
  -9   3  21          2.69          1.35         5.41 o                         
  -8   3  21          1.06         -4.16         4.16 o                         
  -7   3  21          1.20         -4.68         4.68 o                         
  -6   3  21         15.44         11.36         4.84 o                         
  -5   3  21          2.75          1.62         6.57 o                         
  -4   3  21         55.95         63.38         8.15 o                         
  -3   3  21          1.47         -4.77         4.77 o                         
  -2   3  21          2.69         -0.88         5.34 o                         
  -1   3  21          1.30          4.04         4.67 o                         
   0   3  21          0.00         -0.11         3.39 o                         
   1   3  21         36.68         24.15         6.57 o                         
   2   3  21         26.77         33.17         6.22 o                         
   3   3  21         10.53          7.28         5.65 o                         
   4   3  21         17.08         13.76         7.05 o                         
   5   3  21          4.32          1.21         4.92 o                         
   6   3  21         12.50         12.18         9.35 o                         
   7   3  21          0.23         -4.26         4.85 o                         
   8   3  21          0.14         -4.03         5.86 o                         
   9   3  21          1.93         -8.32        10.04 o                         
  10   3  21          1.18         -8.17        10.10 o                         
  11   3  21          0.15         -1.41         6.52 o                         
 -10   4  21          5.01         -6.78         6.78 o                         
  -9   4  21          0.28          2.40         6.16 o                         
  -8   4  21          4.89         -6.01         6.01 o                         
  -7   4  21          2.70         -8.97         8.97 o                         
  -6   4  21          4.32         -0.23        11.31 o                         
  -5   4  21          0.75         -5.75         5.75 o                         
  -4   4  21          8.45          8.83         6.91 o                         
  -3   4  21         19.14          9.36         7.79 o                         
  -2   4  21          0.21         -0.05         6.17 o                         
  -1   4  21         21.41         23.06         8.19 o                         
   0   4  21          0.20         -1.87         5.01 o                         
   1   4  21          4.16         -4.47         5.41 o                         
   2   4  21          3.74         -6.64         6.89 o                         
   3   4  21          0.49         -4.49         4.49 o                         
   4   4  21          3.45          4.80         6.23 o                         
   5   4  21          0.00         -1.68         5.21 o                         
   6   4  21          0.26         -4.57         6.36 o                         
   7   4  21          0.06          0.22         8.99 o                         
   8   4  21          0.01         -9.12         9.12 o                         
  -2   5  21          1.13         13.44        31.57 o                         
  -1   5  21          0.33        -11.23        11.23 o                         
   0   5  21          0.60        -12.15        12.15 o                         
   1   5  21          1.75        -26.24        28.37 o                         
 -14   0  22          9.41        -14.48        17.60 o                         
 -12   0  22          0.50         -7.01        19.41 o                         
 -10   0  22         10.62          6.52         8.52 o                         
  -8   0  22          0.33         -0.55         5.33 o                         
  -6   0  22         71.72         93.24        13.98 o                         
  -4   0  22         36.01         55.44        12.62 o                         
  -2   0  22          4.90         10.39         5.19 o                         
   0   0  22         18.93         32.65         9.05 o                         
   2   0  22          0.22          4.68         6.08 o                         
   4   0  22         29.79         25.22        11.10 o                         
   6   0  22         11.65         28.76        14.40 o                         
   8   0  22         27.56         19.80        14.40 o                         
  10   0  22          0.11          3.63         7.68 o                         
  12   0  22          0.83         -7.68         7.68 o                         
  14   0  22          2.12          0.43        10.24 o                         
 -15   1  22         12.97         12.06         9.07 o                         
 -14   1  22          1.20         -3.89         9.73 o                         
 -13   1  22          1.88         -5.13         5.13 o                         
 -12   1  22         44.01         48.63         9.59 o                         
 -11   1  22         69.29         67.04        10.17 o                         
 -10   1  22          0.01         -4.16         4.16 o                         
  -9   1  22         41.15         41.12         6.91 o                         
  -8   1  22         21.55         15.19         5.66 o                         
  -7   1  22          3.27          1.89         5.44 o                         
  -6   1  22          1.77          1.64         3.27 o                         
  -5   1  22         98.12        105.12         8.92 o                         
  -4   1  22          6.95          2.07         3.45 o                         
  -3   1  22          0.10          5.03         3.19 o                         
  -2   1  22         61.66         60.18         6.44 o                         
  -1   1  22          1.93          1.02         3.70 o                         
   0   1  22          1.71         -3.05         3.05 o                         
   1   1  22        151.53        140.58        12.21 o                         
   2   1  22          0.54         -2.97         4.77 o                         
   3   1  22         19.62         28.63         6.10 o                         
   4   1  22         55.90         63.70         8.63 o                         
   5   1  22          1.07          2.50         5.27 o                         
   6   1  22        134.56        162.28        15.71 o                         
   7   1  22          8.69          2.28         6.00 o                         
   8   1  22          1.97         -0.93         5.07 o                         
   9   1  22         24.04         28.13         7.74 o                         
  10   1  22         15.54         12.07         7.26 o                         
  11   1  22         15.37         18.91         9.27 o                         
  12   1  22          2.18         -6.84         7.50 o                         
  13   1  22          0.40         -6.14         6.14 o                         
 -14   2  22          7.92         -7.39         7.39 o                         
 -13   2  22         10.58         10.67         9.21 o                         
 -12   2  22          9.98         13.84         7.02 o                         
 -11   2  22          0.36         -4.63         4.63 o                         
 -10   2  22         25.99         35.59         7.71 o                         
  -9   2  22          2.92          2.74         5.05 o                         
  -8   2  22         94.90        122.16        12.22 o                         
  -7   2  22         13.65          5.41         4.56 o                         
  -6   2  22         11.15         17.61         4.94 o                         
  -5   2  22         29.94         26.99         6.18 o                         
  -4   2  22          5.86         13.43         4.74 o                         
  -3   2  22          0.67         -3.55         3.55 o                         
  -2   2  22         58.90         43.94         8.43 o                         
  -1   2  22         17.99         14.09         5.29 o                         
   0   2  22          1.15          1.56         9.53 o                         
   1   2  22          0.06         -1.03         4.56 o                         
   2   2  22        120.04        134.96        12.54 o                         
   3   2  22         37.85         48.12         9.14 o                         
   4   2  22          0.30          4.80         4.53 o                         
   5   2  22         43.65         68.17        10.66 o                         
   6   2  22          5.82         14.40         6.99 o                         
   7   2  22          0.37         -2.66         4.32 o                         
   8   2  22          0.14          2.76         6.28 o                         
   9   2  22          0.17         -7.08         7.08 o                         
  10   2  22          5.74         -4.69         7.39 o                         
  11   2  22          3.56         -1.94        12.16 o                         
  12   2  22          0.03         -0.82         6.33 o                         
 -12   3  22          1.58         -7.06         7.06 o                         
 -11   3  22          1.68          4.84         8.73 o                         
 -10   3  22          0.29         -6.61         6.61 o                         
  -9   3  22          0.05         -0.48         5.11 o                         
  -8   3  22          0.26         -1.56         6.54 o                         
  -7   3  22         23.35          8.79         6.38 o                         
  -6   3  22          1.80         -0.47         5.91 o                         
  -5   3  22         27.96         27.93         7.11 o                         
  -4   3  22          0.02         -2.57         3.81 o                         
  -3   3  22          1.45          2.78         6.71 o                         
  -2   3  22          0.29         -4.64         4.90 o                         
  -1   3  22          0.55          7.31         6.00 o                         
   0   3  22          4.69          3.36         5.96 o                         
   1   3  22         13.44         17.29         5.98 o                         
   2   3  22          3.05         -3.45         3.45 o                         
   3   3  22          7.55          3.67         4.76 o                         
   4   3  22          3.47          0.28         5.42 o                         
   5   3  22          6.69          3.42         6.68 o                         
   6   3  22          6.47          7.18         5.20 o                         
   7   3  22          1.99         12.71         8.25 o                         
   8   3  22          0.32         -2.87        16.62 o                         
   9   3  22          1.17         -4.93         6.29 o                         
  10   3  22          0.33         -6.50         6.50 o                         
  -8   4  22          9.20          8.76         6.78 o                         
  -7   4  22          1.48         -5.77         5.77 o                         
  -6   4  22          0.70         -2.79         5.95 o                         
  -5   4  22          0.09          5.25         8.39 o                         
  -4   4  22          0.72          4.66         7.34 o                         
  -3   4  22          0.07         -4.91         9.02 o                         
  -2   4  22          0.03         -5.25         5.55 o                         
  -1   4  22          5.07          7.80         5.25 o                         
   0   4  22          0.09         -6.22         6.22 o                         
   1   4  22          0.04          1.79         5.29 o                         
   2   4  22          4.88          5.99         7.61 o                         
   3   4  22         16.59          8.78         7.34 o                         
   4   4  22          0.15         -5.93         5.93 o                         
   5   4  22          5.38          4.64         6.92 o                         
   6   4  22          1.10         18.82         9.86 o                         
   7   4  22         11.23         14.99         8.17 o                         
 -13   0  23         25.10         51.07        16.32 o                         
 -11   0  23         16.15         28.80        10.39 o                         
  -9   0  23          5.25         19.75         9.81 o                         
  -7   0  23         59.91         62.29         9.65 o                         
  -5   0  23         55.81         38.64         8.08 o                         
  -3   0  23          1.27          2.21         5.46 o                         
  -1   0  23         71.74         80.47        16.75 o                         
   1   0  23         42.01         22.59         8.71 o                         
   3   0  23          3.53          4.98         7.47 o                         
   5   0  23          2.98         -5.99         6.08 o                         
   7   0  23          0.00         -5.40         9.17 o                         
   9   0  23          6.01          3.60         9.07 o                         
  11   0  23          0.01         12.16        12.80 o                         
  13   0  23          4.65          0.00        14.08 o                         
 -14   1  23          1.84         -0.17         6.69 o                         
 -13   1  23          0.40         -3.94         6.38 o                         
 -12   1  23         13.73         19.47         7.84 o                         
 -11   1  23         35.36         30.35         8.64 o                         
 -10   1  23         15.76         28.67         9.54 o                         
  -9   1  23         42.65         53.10         7.51 o                         
  -8   1  23         34.87         35.97         9.83 o                         
  -7   1  23         44.04         32.58         6.42 o                         
  -6   1  23          9.29         11.64         4.69 o                         
  -5   1  23         22.25         19.00         4.87 o                         
  -4   1  23          1.62         -3.18         4.59 o                         
  -3   1  23          7.45          4.79         3.64 o                         
  -2   1  23          1.89          2.07         3.83 o                         
  -1   1  23         25.86         37.78         6.60 o                         
   0   1  23          1.33         -0.63         3.92 o                         
   1   1  23         17.55         20.05         5.65 o                         
   2   1  23         19.78         29.67         7.89 o                         
   3   1  23         52.08         42.56         7.10 o                         
   4   1  23          1.59          1.96         6.90 o                         
   5   1  23         46.45         33.21         6.87 o                         
   6   1  23          1.19         -2.20         3.30 o                         
   7   1  23          2.82          5.47         6.60 o                         
   8   1  23          0.77         -4.32         4.32 o                         
   9   1  23          0.06         -5.56         5.56 o                         
  10   1  23          3.20          8.22         6.82 o                         
  11   1  23          0.37          5.95         8.05 o                         
  12   1  23          0.37          2.79         8.26 o                         
 -13   2  23          4.76         -2.65         9.61 o                         
 -12   2  23         48.33         65.25        11.90 o                         
 -11   2  23          0.24         -5.45         5.45 o                         
 -10   2  23          1.89          8.30         5.38 o                         
  -9   2  23          5.30         16.25         7.52 o                         
  -8   2  23         36.50         42.49         8.01 o                         
  -7   2  23          0.00          0.14         5.70 o                         
  -6   2  23         91.70         93.43        10.43 o                         
  -5   2  23          6.43         15.51         5.25 o                         
  -4   2  23         81.18         66.05         9.91 o                         
  -3   2  23          0.34         -2.14         3.98 o                         
  -2   2  23          0.01          1.56         5.13 o                         
  -1   2  23          2.59         -1.41         4.00 o                         
   0   2  23          0.36          3.69         4.40 o                         
   1   2  23         35.91         36.89         7.42 o                         
   2   2  23         49.67         46.35         8.25 o                         
   3   2  23          5.60          1.85         7.05 o                         
   4   2  23          2.48          8.69         4.68 o                         
   5   2  23          2.67         -4.09         4.09 o                         
   6   2  23         14.36          4.85         7.88 o                         
   7   2  23         10.00         14.89         5.19 o                         
   8   2  23          8.51         -5.65         5.65 o                         
   9   2  23          3.96          0.33         7.40 o                         
  10   2  23          0.01          4.50        11.27 o                         
  11   2  23          1.17         -4.50        10.24 o                         
 -10   3  23          0.04         -0.09         5.27 o                         
  -9   3  23          1.30         -0.79         6.16 o                         
  -8   3  23         34.97         41.59         8.46 o                         
  -7   3  23          0.03         -1.16         6.26 o                         
  -6   3  23         32.55         12.21         6.29 o                         
  -5   3  23          0.17          1.51         6.19 o                         
  -4   3  23          4.52          5.59         6.47 o                         
  -3   3  23          2.01          6.33         6.79 o                         
  -2   3  23          8.63         19.30         6.24 o                         
  -1   3  23          0.86         -7.08         7.08 o                         
   0   3  23          0.05         -7.22         9.66 o                         
   1   3  23         10.11         -1.34         6.10 o                         
   2   3  23          0.18         -5.00         5.73 o                         
   3   3  23         13.92         10.41         6.01 o                         
   4   3  23          2.17         10.00         5.56 o                         
   5   3  23         15.22         14.37         6.13 o                         
   6   3  23          2.10          4.05         4.80 o                         
   7   3  23          5.15          3.52         9.08 o                         
   8   3  23          2.49         -2.63         7.70 o                         
   9   3  23          6.76          8.26        10.14 o                         
  -6   4  23          3.24          0.38         8.67 o                         
  -5   4  23          0.46          1.69         6.41 o                         
  -4   4  23          0.01        -10.66        10.66 o                         
  -3   4  23          1.92         -5.92         6.91 o                         
  -2   4  23          0.13          0.00        11.02 o                         
  -1   4  23          0.05          2.18         6.79 o                         
   0   4  23          5.82         -5.20         6.91 o                         
   1   4  23          2.03         20.07        15.79 o                         
   2   4  23          2.88         28.56        11.69 o                         
   3   4  23          1.80          9.90         9.89 o                         
   4   4  23          2.02         -2.86         9.23 o                         
   5   4  23          0.05          1.56         7.13 o                         
 -12   0  24         35.83         41.18        14.18 o                         
 -10   0  24         17.16         12.58         9.99 o                         
  -8   0  24          0.29         -6.48         6.48 o                         
  -6   0  24          1.25         -2.51         4.96 o                         
  -4   0  24         61.63         71.94        16.40 o                         
  -2   0  24         16.04         23.15        10.56 o                         
   0   0  24          5.80         13.62         6.68 o                         
   2   0  24         16.24         15.52         7.31 o                         
   4   0  24        260.40        278.78        23.20 o                         
   6   0  24        280.64        302.70        60.34 o                         
   8   0  24         33.84         21.22        14.19 o                         
  10   0  24          0.56         -8.32         8.32 o                         
  12   0  24          1.65         -1.71         9.17 o                         
 -13   1  24          0.00         -7.36         7.36 o                         
 -12   1  24          0.82          0.54         6.09 o                         
 -11   1  24         50.49         61.60        11.06 o                         
 -10   1  24          4.92         -3.36         8.16 o                         
  -9   1  24         19.93         25.21         6.78 o                         
  -8   1  24          0.93         -4.36         4.36 o                         
  -7   1  24         17.91         16.14         5.37 o                         
  -6   1  24          2.52          7.30         4.32 o                         
  -5   1  24         19.94         10.48         5.18 o                         
  -4   1  24          3.00         -3.75         3.75 o                         
  -3   1  24          5.60          3.48         4.51 o                         
  -2   1  24         13.15         15.70         5.39 o                         
  -1   1  24         17.55         15.26         5.48 o                         
   0   1  24          2.85          4.79         5.41 o                         
   1   1  24          0.37         -2.25         4.09 o                         
   2   1  24          0.01          5.23         4.66 o                         
   3   1  24         95.69         76.91         9.61 o                         
   4   1  24          0.68         -3.26         3.99 o                         
   5   1  24         19.75         12.21         5.29 o                         
   6   1  24          0.09         -0.61         5.03 o                         
   7   1  24          4.78         -1.78         4.82 o                         
   8   1  24          6.53          1.62         7.06 o                         
   9   1  24          0.08         -0.77        13.01 o                         
  10   1  24          1.28         -5.56         5.56 o                         
  11   1  24          2.32         10.11         9.18 o                         
 -11   2  24          1.70         -8.47         8.47 o                         
 -10   2  24          2.50          0.30         5.83 o                         
  -9   2  24          8.80         16.41         7.15 o                         
  -8   2  24         66.29         83.71        10.52 o                         
  -7   2  24          2.90          2.12         4.11 o                         
  -6   2  24         48.33         51.41        12.97 o                         
  -5   2  24          1.45         15.09         5.85 o                         
  -4   2  24          3.26         -4.56         4.56 o                         
  -3   2  24          0.05         -1.08         5.05 o                         
  -2   2  24          4.41          2.13         5.84 o                         
  -1   2  24          0.36          6.77         4.94 o                         
   0   2  24          3.92         -1.58         4.90 o                         
   1   2  24         10.97         22.01         9.04 o                         
   2   2  24          0.49          8.78         4.67 o                         
   3   2  24         21.21         23.05         7.70 o                         
   4   2  24         12.15         12.44         5.65 o                         
   5   2  24          5.18          2.97         5.21 o                         
   6   2  24          3.66         -3.04         6.02 o                         
   7   2  24          0.09         -4.05         4.05 o                         
   8   2  24          1.55         -1.70         5.33 o                         
   9   2  24          5.68         -0.90        14.77 o                         
  10   2  24          0.01         -6.34         6.34 o                         
  -9   3  24          6.66          4.12         6.06 o                         
  -8   3  24         13.95         12.48         6.36 o                         
  -7   3  24          0.01         14.98         6.70 o                         
  -6   3  24          6.48         22.07         8.01 o                         
  -5   3  24          9.61         -2.21         8.81 o                         
  -4   3  24          1.85         -4.15         5.59 o                         
  -3   3  24          0.78          5.93         7.27 o                         
  -2   3  24          2.09         -4.68         4.68 o                         
  -1   3  24          0.25          1.11         5.94 o                         
   0   3  24          1.63          6.45         7.11 o                         
   1   3  24          0.13          1.02         5.90 o                         
   2   3  24          0.14         -5.19         5.19 o                         
   3   3  24          1.30          9.48         6.45 o                         
   4   3  24         12.69         18.91         9.17 o                         
   5   3  24          1.44         -4.17         5.94 o                         
   6   3  24          0.66         -3.00         6.37 o                         
   7   3  24          0.64         -6.57         6.57 o                         
  -3   4  24          0.02         -7.24         7.24 o                         
  -2   4  24         11.10          1.35         7.20 o                         
  -1   4  24          0.54         13.89        11.32 o                         
   0   4  24          3.00          0.36        16.88 o                         
   1   4  24          0.72          7.53         8.12 o                         
 -11   0  25          0.01         -8.23         8.23 o                         
  -9   0  25          6.00          3.33         8.78 o                         
  -7   0  25          0.11          7.82        13.76 o                         
  -5   0  25          0.05         -3.81         5.93 o                         
  -3   0  25          8.37          2.82         3.94 o                         
  -1   0  25         18.38         18.19         7.90 o                         
   1   0  25          0.00         -6.72         6.72 o                         
   3   0  25          5.67         10.81         8.59 o                         
   5   0  25          7.02          3.65        11.52 o                         
   7   0  25          8.59         11.14         8.65 o                         
   9   0  25          5.74         -8.75         8.75 o                         
 -11   1  25          1.01         -5.24         5.24 o                         
 -10   1  25          3.38         -6.00         6.00 o                         
  -9   1  25          0.16         -6.49         6.49 o                         
  -8   1  25          5.59         -4.40         5.04 o                         
  -7   1  25         35.27         31.95         6.40 o                         
  -6   1  25         16.37         11.85         5.44 o                         
  -5   1  25          4.27         -1.77         5.39 o                         
  -4   1  25         22.55         24.30         6.22 o                         
  -3   1  25         10.97         12.40         5.24 o                         
  -2   1  25         67.65         65.49         9.29 o                         
  -1   1  25          4.78          7.74         5.64 o                         
   0   1  25          9.10          7.27         5.04 o                         
   1   1  25          5.64         12.32         7.91 o                         
   2   1  25          0.89          1.50         4.15 o                         
   3   1  25         47.67         24.83         9.09 o                         
   4   1  25         30.77         33.44         7.24 o                         
   5   1  25         56.83         56.78         8.91 o                         
   6   1  25          5.14         11.18         5.78 o                         
   7   1  25          0.11         -1.66         6.08 o                         
   8   1  25          2.47          1.46         7.70 o                         
   9   1  25          0.07         -2.60         6.32 o                         
  10   1  25          0.11         13.22         9.74 o                         
 -10   2  25          3.00         -5.26         5.26 o                         
  -9   2  25         14.56          5.82         6.51 o                         
  -8   2  25          4.82          2.89         6.33 o                         
  -7   2  25         21.20         20.63         6.20 o                         
  -6   2  25         13.13         15.08         9.22 o                         
  -5   2  25          8.69         22.44         6.85 o                         
  -4   2  25          2.72         -2.48         5.26 o                         
  -3   2  25          2.52         -1.81         6.81 o                         
  -2   2  25          0.10         -0.63         7.69 o                         
  -1   2  25          1.25          6.97         5.97 o                         
   0   2  25          5.39         -0.89         4.69 o                         
   1   2  25         45.51         38.33         7.89 o                         
   2   2  25         16.77         20.96         8.59 o                         
   3   2  25          0.09          8.33         6.02 o                         
   4   2  25          0.19         -5.13         5.13 o                         
   5   2  25          0.27         -3.13         5.28 o                         
   6   2  25          8.25          8.63         9.98 o                         
   7   2  25          2.45         -6.60         6.60 o                         
   8   2  25          6.50          0.59         8.21 o                         
  -7   3  25          2.65         -1.51         6.82 o                         
  -6   3  25          3.50          0.19         7.73 o                         
  -5   3  25          4.26          8.71         7.55 o                         
  -4   3  25          0.01         -0.10         6.97 o                         
  -3   3  25          0.29         -1.79         5.76 o                         
  -2   3  25          2.99         -3.23         6.48 o                         
  -1   3  25          1.73         -0.26         6.46 o                         
   0   3  25          2.14         -5.74         5.74 o                         
   1   3  25         18.55          7.77         6.80 o                         
   2   3  25          1.26         -0.14         7.02 o                         
   3   3  25          6.19         -2.28         6.80 o                         
   4   3  25         16.66         26.34         8.52 o
[truncated: 8,911 more chars]
